# Supplementary material for: Reaction Mechanism for CO Reduction by Mo-Nitrogenase Studied by QM/MM
Source: Inorg Chem. 2024 Aug 14;63(34):15951–63. doi: 10.1021/acs.inorgchem.4c02323 (PMC11351180; doi:10.1021/acs.inorgchem.4c02323)
Supplement: Supplementary file 2 — ic4c02323_si_002.zip [file ic4c02323_si_002.zip]

Archive with 240 entries (227 files):
- Coordinates/
- __MACOSX/._Coordinates
- Coordinates/E3-PT/
- __MACOSX/Coordinates/._E3-PT
- Coordinates/.DS_Store
- __MACOSX/Coordinates/._.DS_Store
- Coordinates/E6-PT/
- __MACOSX/Coordinates/._E6-PT
- Coordinates/E5/
- __MACOSX/Coordinates/._E5
- Coordinates/E2/
- __MACOSX/Coordinates/._E2
- Coordinates/E3/
- __MACOSX/Coordinates/._E3
- Coordinates/E4/
- __MACOSX/Coordinates/._E4
- Coordinates/E10/
- __MACOSX/Coordinates/._E10
- Coordinates/E6/
- __MACOSX/Coordinates/._E6
- Coordinates/E8/
- __MACOSX/Coordinates/._E8
- Coordinates/E5-PT/
- __MACOSX/Coordinates/._E5-PT
- Coordinates/E9/
- __MACOSX/Coordinates/._E9
- Coordinates/E7/
- __MACOSX/Coordinates/._E7
- Coordinates/E3-PT/C2_5#C2_3.xyz
- __MACOSX/Coordinates/E3-PT/._C2_5#C2_3.xyz
- Coordinates/E3-PT/C2_3#C2_3-C.xyz
- __MACOSX/Coordinates/E3-PT/._C2_3#C2_3-C.xyz
- Coordinates/E3-PT/S3B_Mo.xyz
- __MACOSX/Coordinates/E3-PT/._S3B_Mo.xyz
- Coordinates/E3-PT/C2_3.xyz
- __MACOSX/Coordinates/E3-PT/._C2_3.xyz
- Coordinates/E3-PT/S1B#C2_3.xyz
- __MACOSX/Coordinates/E3-PT/._S1B#C2_3.xyz
- Coordinates/E3-PT/Fe2,6#C1_5.xyz
- __MACOSX/Coordinates/E3-PT/._Fe2,6#C1_5.xyz
- Coordinates/E3-PT/CX.xyz
- __MACOSX/Coordinates/E3-PT/._CX.xyz
- Coordinates/E3-PT/Fe3,7.xyz
- __MACOSX/Coordinates/E3-PT/._Fe3,7.xyz
- Coordinates/E3-PT/S5A_2#Fe3,7.xyz
- __MACOSX/Coordinates/E3-PT/._S5A_2#Fe3,7.xyz
- Coordinates/E3-PT/C2_5.xyz
- __MACOSX/Coordinates/E3-PT/._C2_5.xyz
- Coordinates/E3-PT/S1B.xyz
- __MACOSX/Coordinates/E3-PT/._S1B.xyz
- Coordinates/E3-PT/S4B#Fe7.xyz
- __MACOSX/Coordinates/E3-PT/._S4B#Fe7.xyz
- Coordinates/E3-PT/S3B_Mo#Mo.xyz
- __MACOSX/Coordinates/E3-PT/._S3B_Mo#Mo.xyz
- Coordinates/E3-PT/S3B_Mo#Fe2,6.xyz
- __MACOSX/Coordinates/E3-PT/._S3B_Mo#Fe2,6.xyz
- Coordinates/E3-PT/Fe7.xyz
- __MACOSX/Coordinates/E3-PT/._Fe7.xyz
- Coordinates/E3-PT/S3B_Fe7#Fe3,7.xyz
- __MACOSX/Coordinates/E3-PT/._S3B_Fe7#Fe3,7.xyz
- Coordinates/E3-PT/Fe3,7#CX.xyz
- __MACOSX/Coordinates/E3-PT/._Fe3,7#CX.xyz
- Coordinates/E3-PT/Mo#S1B.xyz
- __MACOSX/Coordinates/E3-PT/._Mo#S1B.xyz
- Coordinates/E3-PT/Fe2.xyz
- __MACOSX/Coordinates/E3-PT/._Fe2.xyz
- Coordinates/E3-PT/Fe2,6.xyz
- __MACOSX/Coordinates/E3-PT/._Fe2,6.xyz
- Coordinates/E3-PT/Fe2,6#C2_5.xyz
- __MACOSX/Coordinates/E3-PT/._Fe2,6#C2_5.xyz
- Coordinates/E3-PT/C1_5#C1_5-C.xyz
- __MACOSX/Coordinates/E3-PT/._C1_5#C1_5-C.xyz
- Coordinates/E3-PT/C1_5.xyz
- __MACOSX/Coordinates/E3-PT/._C1_5.xyz
- Coordinates/E3-PT/S3B_Fe7.xyz
- __MACOSX/Coordinates/E3-PT/._S3B_Fe7.xyz
- Coordinates/E3-PT/Mo#C2_3.xyz
- __MACOSX/Coordinates/E3-PT/._Mo#C2_3.xyz
- Coordinates/E3-PT/C2_5-C.xyz
- __MACOSX/Coordinates/E3-PT/._C2_5-C.xyz
- Coordinates/E3-PT/S5A_2#Fe7.xyz
- __MACOSX/Coordinates/E3-PT/._S5A_2#Fe7.xyz
- Coordinates/E3-PT/Fe7#S3B_Fe7.xyz
- __MACOSX/Coordinates/E3-PT/._Fe7#S3B_Fe7.xyz
- Coordinates/E3-PT/C2_3-C.xyz
- __MACOSX/Coordinates/E3-PT/._C2_3-C.xyz
- Coordinates/E3-PT/S5A_3#Fe7.xyz
- __MACOSX/Coordinates/E3-PT/._S5A_3#Fe7.xyz
- Coordinates/E3-PT/C1_5-C.xyz
- __MACOSX/Coordinates/E3-PT/._C1_5-C.xyz
- Coordinates/E3-PT/S5A_2.xyz
- __MACOSX/Coordinates/E3-PT/._S5A_2.xyz
- Coordinates/E3-PT/S4B.xyz
- __MACOSX/Coordinates/E3-PT/._S4B.xyz
- Coordinates/E3-PT/C2_5#C2_5-C.xyz
- __MACOSX/Coordinates/E3-PT/._C2_5#C2_5-C.xyz
- Coordinates/E3-PT/S5A_3.xyz
- __MACOSX/Coordinates/E3-PT/._S5A_3.xyz
- Coordinates/E3-PT/CX#Fe2,6.xyz
- __MACOSX/Coordinates/E3-PT/._CX#Fe2,6.xyz
- Coordinates/E3-PT/Mo.xyz
- __MACOSX/Coordinates/E3-PT/._Mo.xyz
- Coordinates/E6-PT/Fe2,6#C2.xyz
- __MACOSX/Coordinates/E6-PT/._Fe2,6#C2.xyz
- Coordinates/E6-PT/C2,#C1_3-C2_3-C1-C2.xyz
- __MACOSX/Coordinates/E6-PT/._C2,#C1_3-C2_3-C1-C2.xyz
- Coordinates/E6-PT/Fe2,6.xyz
- __MACOSX/Coordinates/E6-PT/._Fe2,6.xyz
- Coordinates/E6-PT/C2,.xyz
- __MACOSX/Coordinates/E6-PT/._C2,.xyz
- Coordinates/E6-PT/C2#C2,.xyz
- __MACOSX/Coordinates/E6-PT/._C2#C2,.xyz
- Coordinates/E6-PT/C2.xyz
- __MACOSX/Coordinates/E6-PT/._C2.xyz
- Coordinates/E6-PT/C1_3-C2_3-C1-C2.xyz
- __MACOSX/Coordinates/E6-PT/._C1_3-C2_3-C1-C2.xyz
- Coordinates/E5/C1_5-C2_3-O2.xyz
- __MACOSX/Coordinates/E5/._C1_5-C2_3-O2.xyz
- Coordinates/E5/C1_5-C2_3-C1.xyz
- __MACOSX/Coordinates/E5/._C1_5-C2_3-C1.xyz
- Coordinates/E5/C1_5-C2_3-O1.xyz
- __MACOSX/Coordinates/E5/._C1_5-C2_3-O1.xyz
- Coordinates/E5/C1_5-C2_3-C2.xyz
- __MACOSX/Coordinates/E5/._C1_5-C2_3-C2.xyz
- Coordinates/E5/C1_3-C2_3-O2.xyz
- __MACOSX/Coordinates/E5/._C1_3-C2_3-O2.xyz
- Coordinates/E5/C1_3-C2_3-C1.xyz
- __MACOSX/Coordinates/E5/._C1_3-C2_3-C1.xyz
- Coordinates/E5/C1_3-C2_3-O1.xyz
- __MACOSX/Coordinates/E5/._C1_3-C2_3-O1.xyz
- Coordinates/E5/C1_3-C2_3-C2.xyz
- __MACOSX/Coordinates/E5/._C1_3-C2_3-C2.xyz
- Coordinates/E2/CO+CO.xyz
- __MACOSX/Coordinates/E2/._CO+CO.xyz
- Coordinates/E3/O2_3.xyz
- __MACOSX/Coordinates/E3/._O2_3.xyz
- Coordinates/E3/C2_3.xyz
- __MACOSX/Coordinates/E3/._C2_3.xyz
- Coordinates/E3/O1_Fe1.xyz
- __MACOSX/Coordinates/E3/._O1_Fe1.xyz
- Coordinates/E3/C2_5.xyz
- __MACOSX/Coordinates/E3/._C2_5.xyz
- Coordinates/E3/O1_3.xyz
- __MACOSX/Coordinates/E3/._O1_3.xyz
- Coordinates/E3/C1_3.xyz
- __MACOSX/Coordinates/E3/._C1_3.xyz
- Coordinates/E3/C1_5.xyz
- __MACOSX/Coordinates/E3/._C1_5.xyz
- Coordinates/E3/C2_5-C.xyz
- __MACOSX/Coordinates/E3/._C2_5-C.xyz
- Coordinates/E3/C2_3-C.xyz
- __MACOSX/Coordinates/E3/._C2_3-C.xyz
- Coordinates/E3/C1_5-C.xyz
- __MACOSX/Coordinates/E3/._C1_5-C.xyz
- Coordinates/E3/O2_3-C.xyz
- __MACOSX/Coordinates/E3/._O2_3-C.xyz
- Coordinates/E3/C1_3-C.xyz
- __MACOSX/Coordinates/E3/._C1_3-C.xyz
- Coordinates/E4/C1_3-C2_3.xyz
- __MACOSX/Coordinates/E4/._C1_3-C2_3.xyz
- Coordinates/E4/O1-O1.xyz
- __MACOSX/Coordinates/E4/._O1-O1.xyz
- Coordinates/E4/C1_3-C2_5.xyz
- __MACOSX/Coordinates/E4/._C1_3-C2_5.xyz
- Coordinates/E4/C2_5+O2_3.xyz
- __MACOSX/Coordinates/E4/._C2_5+O2_3.xyz
- Coordinates/E4/C1_3+O2.xyz
- __MACOSX/Coordinates/E4/._C1_3+O2.xyz
- Coordinates/E4/O1+O1.xyz
- __MACOSX/Coordinates/E4/._O1+O1.xyz
- Coordinates/E4/C1_5-C2_5.xyz
- __MACOSX/Coordinates/E4/._C1_5-C2_5.xyz
- Coordinates/E4/C1_5-C2_3.xyz
- __MACOSX/Coordinates/E4/._C1_5-C2_3.xyz
- Coordinates/E4/C2+C2.xyz
- __MACOSX/Coordinates/E4/._C2+C2.xyz
- Coordinates/E4/C1_3-O1_5.xyz
- __MACOSX/Coordinates/E4/._C1_3-O1_5.xyz
- Coordinates/E4/C1_5+O1_3.xyz
- __MACOSX/Coordinates/E4/._C1_5+O1_3.xyz
- Coordinates/E4/C2_5-O2_3.xyz
- __MACOSX/Coordinates/E4/._C2_5-O2_3.xyz
- Coordinates/E4/C1_3+C2_5.xyz
- __MACOSX/Coordinates/E4/._C1_3+C2_5.xyz
- Coordinates/E4/O2+O2.xyz
- __MACOSX/Coordinates/E4/._O2+O2.xyz
- Coordinates/E4/C1_3+O1_5.xyz
- __MACOSX/Coordinates/E4/._C1_3+O1_5.xyz
- Coordinates/E4/C1+C1.xyz
- __MACOSX/Coordinates/E4/._C1+C1.xyz
- Coordinates/E4/C1_5+C2_5.xyz
- __MACOSX/Coordinates/E4/._C1_5+C2_5.xyz
- Coordinates/E10/H2O_Fe6.xyz
- __MACOSX/Coordinates/E10/._H2O_Fe6.xyz
- Coordinates/E10/H2O_Fe2-6.xyz
- __MACOSX/Coordinates/E10/._H2O_Fe2-6.xyz
- Coordinates/E6/C1_5-C2_3-C1-O1_3.xyz
- __MACOSX/Coordinates/E6/._C1_5-C2_3-C1-O1_3.xyz
- Coordinates/E6/C1_5-C2_3-C1-O1_5.xyz
- __MACOSX/Coordinates/E6/._C1_5-C2_3-C1-O1_5.xyz
- Coordinates/E6/C1_3-C2_3-C1-O1_5.xyz
- __MACOSX/Coordinates/E6/._C1_3-C2_3-C1-O1_5.xyz
- Coordinates/E6/C1_5-C2_3-C1-O2.xyz
- __MACOSX/Coordinates/E6/._C1_5-C2_3-C1-O2.xyz
- Coordinates/E6/C1_5-C2_3-C1-C2.xyz
- __MACOSX/Coordinates/E6/._C1_5-C2_3-C1-C2.xyz
- Coordinates/E6/C1_3-C2_3-C1-O1_3.xyz
- __MACOSX/Coordinates/E6/._C1_3-C2_3-C1-O1_3.xyz
- Coordinates/E6/C1_3-C2_3-C1-O2.xyz
- __MACOSX/Coordinates/E6/._C1_3-C2_3-C1-O2.xyz
- Coordinates/E6/C1_3-C2_3-C1-C2.xyz
- __MACOSX/Coordinates/E6/._C1_3-C2_3-C1-C2.xyz
- Coordinates/E8/CH2CH2O+H2O.xyz
- __MACOSX/Coordinates/E8/._CH2CH2O+H2O.xyz
- Coordinates/E8/CH2CH2+H2O+O.xyz
- __MACOSX/Coordinates/E8/._CH2CH2+H2O+O.xyz
- Coordinates/E8/HOCH2CH2OH_5.xyz
- __MACOSX/Coordinates/E8/._HOCH2CH2OH_5.xyz
- Coordinates/E8/CH3CH2OH+O.xyz
- __MACOSX/Coordinates/E8/._CH3CH2OH+O.xyz
- Coordinates/E8/HOCH2CH2OH_3.xyz
- __MACOSX/Coordinates/E8/._HOCH2CH2OH_3.xyz
- Coordinates/E5-PT/Fe2,6#C1.xyz
- __MACOSX/Coordinates/E5-PT/._Fe2,6#C1.xyz
- Coordinates/E5-PT/Fe2,6.xyz
- __MACOSX/Coordinates/E5-PT/._Fe2,6.xyz
- Coordinates/E5-PT/C1_5-C2_3-C1.xyz
- __MACOSX/Coordinates/E5-PT/._C1_5-C2_3-C1.xyz
- Coordinates/E5-PT/C1.xyz
- __MACOSX/Coordinates/E5-PT/._C1.xyz
- Coordinates/E9/OH_5.xyz
- __MACOSX/Coordinates/E9/._OH_5.xyz
- Coordinates/E9/OH_3.xyz
- __MACOSX/Coordinates/E9/._OH_3.xyz
- Coordinates/E7/HOCH2CH2O_5.xyz
- __MACOSX/Coordinates/E7/._HOCH2CH2O_5.xyz
- Coordinates/E7/HOCH2CH2O.xyz
- __MACOSX/Coordinates/E7/._HOCH2CH2O.xyz
- Coordinates/E7/OCH2CH2OH_3.xyz
- __MACOSX/Coordinates/E7/._OCH2CH2OH_3.xyz
