# Supplementary material for: Reaction Mechanism for CO Reduction by Mo-Nitrogenase Studied by QM/MM
Source: Inorg Chem. 2024 Aug 14;63(34):15951–63. doi: 10.1021/acs.inorgchem.4c02323 (PMC11351180; doi:10.1021/acs.inorgchem.4c02323)
Supplement: Supplementary file 2 — ic4c02323_si_002.zip [file ic4c02323_si_002.zip › Coordinates/E3-PT/C2_5#C2_3.xyz]

193
C2_5#C2_3
H     4.4198942    0.2431941  -35.0835907 
C     5.2441196    0.8143149  -35.5946298 
H     5.7312995    0.0777588  -36.2381721 
C     4.7780097    1.9982722  -36.4455712 
H     5.6549857    2.4894571  -36.9023621 
H     4.0928860    1.7380069  -37.2735766 
H     4.2920983    2.7741987  -35.8323629 
C     6.2642259    1.2776660  -34.5608088 
H     7.1163850    1.7514423  -35.0730363 
H     5.8524925    2.0484349  -33.8833853 
H     6.6794478    0.4595471  -33.9462233 
H     3.5006742    2.2429340  -29.6891815 
C     3.9097295    2.1022857  -30.7098449 
H     5.0125098    2.1508378  -30.6351480 
H     3.6396019    1.1011222  -31.0786123 
N     3.4661891    3.1119474  -31.6477330 
H     3.9378061    4.0229266  -31.5910709 
C     2.8251757    2.8408345  -32.7919776 
N     1.9817396    1.7893247  -32.8720036 
H     1.8138206    1.2101850  -32.0519130 
H     1.7721329    1.3836810  -33.7921326 
N     3.0269591    3.6119166  -33.8579182 
H     3.5581235    4.4976848  -33.7387630 
H     2.3680354    3.5951415  -34.6375035 
H    12.0211486    0.4017414  -37.4411515 
C    11.5211170    1.0798075  -36.7013759 
H    11.7525847    2.1280988  -36.9700625 
H    10.4296011    0.9634575  -36.8271101 
C    11.8969062    0.7985565  -35.2328813 
H    11.0054697    0.9445824  -34.5961505 
H    12.2165081   -0.2535337  -35.1075852 
C    13.0299286    1.6935848  -34.7390856 
O    14.1174266    1.7676112  -35.3266068 
N    12.7570829    2.4053057  -33.6324475 
H    11.8834149    2.2480030  -33.1299758 
H    13.4229649    3.1297860  -33.2923524 
H     7.2749060    1.5577121  -41.6224795 
C     7.5843411    2.0169427  -40.6905942 
N     8.4460069    3.0858371  -40.6980642 
C     8.5888007    3.4195439  -39.4270201 
H     9.2129229    4.2186237  -39.0253670 
N     7.8533664    2.6186681  -38.6196071 
H     7.8527997    2.7230252  -37.5985441 
C     7.1929213    1.7156179  -39.4036875 
H     6.5118857    0.9749432  -38.9881945 
H     2.9879242    9.5549770  -40.1172019 
C     3.1325620    8.7018518  -39.4227809 
H     2.5039489    7.8545874  -39.7435592 
H     2.8504424    9.0309953  -38.4094190 
S     4.9277819    8.2560995  -39.4820129 
H     6.6352520    8.6437892  -42.9216939 
C     7.4302263    7.8466988  -42.9546123 
H     8.0029771    8.0314018  -43.8747649 
H     8.0899653    7.9819380  -42.0806418 
C     6.8382149    6.4285321  -43.0128399 
O     7.2624089    5.6562061  -43.8705011 
N     5.9253692    6.1319655  -42.0757995 
H     5.5924600    6.8521496  -41.4223602 
C     5.4000139    4.7778558  -41.9340957 
H     6.2523985    4.1043618  -42.1290139 
C     4.9270558    4.5447602  -40.5035605 
H     4.6208353    3.4872229  -40.4209970 
H     5.7602083    4.7077620  -39.7820537 
O     3.8040393    5.3341512  -40.1333496 
H     4.1454331    6.2018501  -39.8194913 
H     4.6126821    4.4997403  -42.6599081 
H    13.6345500   11.3455517  -31.9272932 
C    12.7292472   10.6610319  -31.9720076 
H    12.8846953    9.9597204  -31.1285645 
H    11.7409868   11.1931698  -31.7889679 
C    12.9227597    9.8090951  -33.2300448 
O    14.0578441    9.5529952  -33.6178254 
N    11.8240905    9.2681041  -33.7994822 
H    10.8732964    9.5146051  -33.5006370 
C    11.9575068    8.1599762  -34.7235721 
H    12.8947668    7.6316129  -34.4992965 
H    11.1110918    7.4783151  -34.5370030 
C    11.9866484    8.5216016  -36.2100333 
O    12.9929754    8.4004278  -36.8977179 
N    10.7895269    8.9657529  -36.7019645 
H     9.9564938    8.8056271  -36.1202373 
C    10.5946475    9.1439196  -38.1175583 
H    11.5806022    9.3236405  -38.5804436 
H    10.1928465    8.2243737  -38.5812682 
C     9.6495003   10.2509563  -38.5500276 
O     9.4589093   10.4408429  -39.7493063 
N     9.0593546   10.9940695  -37.5809843 
H     9.1769182   10.7155614  -36.6032491 
C     8.1118942   12.0419734  -37.9117540 
H     8.3456238   12.3973147  -38.9251143 
H     7.0487293   11.6528480  -37.9237499 
C     8.2076630   13.2283608  -36.9467042 
O     8.4576494   14.3635322  -37.3510314 
N     7.9286364   12.9108155  -35.6682019 
H     7.7695599   11.9293348  -35.4231701 
C     7.8424866   13.8874874  -34.5845651 
H     6.9976112   14.5699725  -34.8195686 
C     7.5126083   13.1341097  -33.2960473 
H     8.2995842   12.3795135  -33.0951196 
H     7.5329755   13.8537733  -32.4564830 
C     6.1506920   12.4309075  -33.3258661 
H     5.3463049   13.1942028  -33.3694058 
H     6.0438980   11.8012267  -34.2314516 
C     5.9355631   11.5328212  -32.1148992 
H     6.6529800   10.6879239  -32.1448774 
H     6.1275371   12.1104881  -31.1872637 
N     4.5658447   11.0370718  -32.0983061 
H     3.9477861   11.2369671  -32.8949248 
C     4.0060647   10.3698392  -31.0874408 
N     4.7028997   10.1340359  -29.9719988 
H     5.6463599   10.5088858  -29.8646748 
H     4.3647473    9.4970390  -29.2480304 
N     2.7332148    9.9508662  -31.2100531 
H     2.2443707   10.2172149  -32.0710406 
H     2.1489129    9.8617507  -30.3820276 
H     8.7296194   14.5601987  -34.4852007 
H    15.6717510    6.4003252  -34.2193880 
C    15.6376039    6.5775870  -33.1117817 
H    16.6498366    6.3557642  -32.7165967 
H    15.4185233    7.6380032  -32.9071908 
C    14.6288160    5.6791205  -32.3559039 
O    14.1294807    6.1518311  -31.2957691 
O    14.4076896    4.5203301  -32.8014173 
H    14.3587015    4.7883317  -38.3687430 
C    13.3805566    4.9223069  -37.8667430 
C    12.2622167    5.3866972  -38.5751945 
H    12.3093380    5.5473109  -39.6597998 
C    11.0772862    5.6717083  -37.8892766 
H    10.1978440    6.0534798  -38.4205285 
C    11.0071820    5.5069122  -36.5031806 
H    10.0930005    5.7832303  -35.9676059 
C    12.1077581    5.0039778  -35.8046619 
H    12.0685169    4.8728263  -34.7173334 
C    13.2891744    4.6944165  -36.4863501 
H    14.1301340    4.2875080  -35.9135450 
H     8.4140006    7.4629381  -28.1741691 
C     9.3747205    7.5070806  -28.7112613 
N     9.6316183    6.7132052  -29.8088860 
C    10.9364429    6.8149578  -30.0487324 
H    11.5018315    6.3177831  -30.8410666 
N    11.5184322    7.6492514  -29.1640012 
H    12.5217958    7.8954585  -29.1836807 
C    10.5518098    8.0954933  -28.2962827 
H    10.7799312    8.8214802  -27.5163352 
O    10.6713592    5.2582842  -25.6145108 
C    10.9370601    4.6231385  -26.6851822 
O    12.0687995    4.3705685  -27.1463278 
C     9.7149018    4.2105255  -27.5178792 
H     8.8354588    4.1016077  -26.8613182 
H     9.5146655    5.0862292  -28.1581028 
C     9.8517278    3.0180994  -28.4504583 
H    10.8483196    3.0453613  -28.9189167 
H     9.7964777    2.0599567  -27.8968978 
C     8.8162975    3.0783783  -29.6041526 
O     9.3184602    3.9567111  -30.5864634 
H    10.1862435    2.9871178  -31.2070020 
C     7.4914579    3.6043293  -29.0479379 
O     7.1380439    4.7459297  -29.4978842 
O     6.8477250    2.9594735  -28.2008733 
C     8.5560002    1.7119829  -30.2687685 
H     8.1267421    0.9807893  -29.5643521 
H     7.8279308    1.8692231  -31.0913744 
C     9.8010759    1.1314090  -30.9045404 
O    10.6332757    2.0335687  -31.3950906 
O    10.0002988   -0.0717843  -30.9614487 
Fe    4.8170513    7.0039237  -34.7631735 
Mo    8.1688766    5.5887277  -31.2340921 
Fe    6.9217413    5.8734297  -35.9357216 
Fe    5.4249692    7.6179991  -37.3317963 
Fe    7.0841844    8.4150188  -35.3369907 
Fe    8.1204876    7.6286318  -33.0678223 
Fe    8.0386508    5.0933600  -33.8362967 
Fe    5.9000724    6.2563903  -32.6131373 
C     6.8306459    6.7889806  -34.2549860 
S     7.7763215    7.4936766  -37.3287746 
S     9.8007289    6.1018627  -32.8888085 
S     4.7442735    5.5353586  -36.5128308 
S     8.5507234    9.6167671  -34.1358092 
S     6.6059563    4.1540945  -32.3472983 
S     4.8882859    9.1359526  -35.6950912 
S     6.9151450    7.6222862  -31.1209994 
S     3.6804833    6.5916990  -32.8387944 
C     8.1299994    4.3934694  -35.5480645 
O     8.5928753    3.5186839  -36.2373921 
C     9.0707529    3.4059251  -33.6626031 
O     8.6815565    2.3027482  -33.3839114 
H    10.1715299    3.5665338  -33.8473314 
O     4.5331709    5.5134174  -29.4569490 
H     5.4854944    5.2567070  -29.5045155 
H     4.4099306    6.2057566  -30.1325230 
O     1.1138181    8.3948433  -34.1977950 
H     1.9441357    8.0443243  -33.8107108 
H     0.5721737    8.6807594  -33.4125953 
