# Supplementary material for: Reaction Mechanism for CO Reduction by Mo-Nitrogenase Studied by QM/MM
Source: Inorg Chem. 2024 Aug 14;63(34):15951–63. doi: 10.1021/acs.inorgchem.4c02323 (PMC11351180; doi:10.1021/acs.inorgchem.4c02323)
Supplement: Supplementary file 2 — ic4c02323_si_002.zip [file ic4c02323_si_002.zip › Coordinates/E3-PT/C2_3#C2_3-C.xyz]

193
C2_3#C2_3-C
H     4.4272105    0.2407090  -35.0758613 
C     5.2635922    0.8080272  -35.5708546 
H     5.7617965    0.0716525  -36.2082632 
C     4.8107995    1.9932752  -36.4245675 
H     5.6936312    2.4972380  -36.8540628 
H     4.1507314    1.7296087  -37.2714450 
H     4.2999645    2.7601639  -35.8204199 
C     6.2640422    1.2654125  -34.5100460 
H     7.1393421    1.7240628  -34.9949938 
H     5.8391282    2.0434711  -33.8489091 
H     6.6502365    0.4441706  -33.8793222 
H     3.5002866    2.2429863  -29.6890737 
C     3.9087384    2.1024407  -30.7097643 
H     5.0114316    2.1523838  -30.6353820 
H     3.6393224    1.1008696  -31.0781042 
N     3.4641462    3.1114146  -31.6480938 
H     3.9332211    4.0238315  -31.5911109 
C     2.8227367    2.8390611  -32.7917382 
N     1.9799765    1.7869127  -32.8703734 
H     1.8108240    1.2095631  -32.0492948 
H     1.7697485    1.3804998  -33.7900014 
N     3.0243997    3.6088124  -33.8588301 
H     3.5528120    4.4973005  -33.7391800 
H     2.3637127    3.5919344  -34.6370504 
H    12.0178440    0.4025578  -37.4456683 
C    11.5111683    1.0832735  -36.7136483 
H    11.7508406    2.1297635  -36.9836789 
H    10.4204836    0.9722004  -36.8532197 
C    11.8671287    0.8056860  -35.2402953 
H    10.9653223    0.9474778  -34.6178686 
H    12.1995840   -0.2412755  -35.1089409 
C    12.9816975    1.7179316  -34.7408908 
O    14.0922161    1.7591916  -35.2883881 
N    12.6576494    2.4860330  -33.6870506 
H    11.7516117    2.3621854  -33.2336407 
H    13.3219922    3.2052076  -33.3343414 
H     7.2721581    1.5564156  -41.6267733 
C     7.5761885    2.0153741  -40.6975607 
N     8.4364291    3.0849767  -40.6956157 
C     8.5507384    3.4273387  -39.4239529 
H     9.1631727    4.2312877  -39.0148882 
N     7.7981968    2.6303290  -38.6286085 
H     7.7667709    2.7371636  -37.6105216 
C     7.1562879    1.7219287  -39.4189646 
H     6.4686626    0.9827176  -39.0120789 
H     2.9900970    9.5547733  -40.1173390 
C     3.1390588    8.7016271  -39.4234232 
H     2.5053472    7.8559668  -39.7381909 
H     2.8694299    9.0308018  -38.4066821 
S     4.9339605    8.2523319  -39.5031386 
H     6.6355113    8.6439117  -42.9219890 
C     7.4309333    7.8471626  -42.9554258 
H     8.0040396    8.0328042  -43.8751984 
H     8.0901552    7.9820743  -42.0809619 
C     6.8400195    6.4285657  -43.0147616 
O     7.2658558    5.6564733  -43.8718710 
N     5.9265997    6.1315219  -42.0785826 
H     5.5911308    6.8529012  -41.4273728 
C     5.4011635    4.7777941  -41.9365907 
H     6.2531581    4.1038967  -42.1313644 
C     4.9273308    4.5444531  -40.5065676 
H     4.6240592    3.4862293  -40.4232256 
H     5.7591194    4.7108945  -39.7841934 
O     3.8011297    5.3300780  -40.1384996 
H     4.1392092    6.2027429  -39.8360175 
H     4.6133794    4.4997118  -42.6612169 
H    13.6346597   11.3456082  -31.9271586 
C    12.7294253   10.6612408  -31.9716486 
H    12.8846369    9.9602933  -31.1278598 
H    11.7410503   11.1932814  -31.7888530 
C    12.9227622    9.8084568  -33.2287992 
O    14.0575771    9.5512495  -33.6168874 
N    11.8235535    9.2671099  -33.7962604 
H    10.8723650    9.5154349  -33.4991282 
C    11.9548936    8.1581707  -34.7190391 
H    12.8902147    7.6270261  -34.4928031 
H    11.1051211    7.4803250  -34.5327069 
C    11.9888572    8.5192479  -36.2063490 
O    12.9960008    8.3924486  -36.8921425 
N    10.7954097    8.9697870  -36.6999019 
H     9.9616399    8.8157060  -36.1174014 
C    10.6003737    9.1459383  -38.1159141 
H    11.5852957    9.3291766  -38.5796145 
H    10.2013956    8.2242672  -38.5781915 
C     9.6506377   10.2494684  -38.5484826 
O     9.4576258   10.4370040  -39.7477750 
N     9.0592047   10.9923633  -37.5799289 
H     9.1811445   10.7193464  -36.6009864 
C     8.1121934   12.0408493  -37.9115523 
H     8.3463876   12.3959990  -38.9248617 
H     7.0488833   11.6524821  -37.9236996 
C     8.2081190   13.2273719  -36.9465358 
O     8.4582639   14.3624224  -37.3509387 
N     7.9285991   12.9100384  -35.6681458 
H     7.7700994   11.9283961  -35.4228695 
C     7.8425135   13.8867760  -34.5844303 
H     6.9974509   14.5689912  -34.8194563 
C     7.5125759   13.1330415  -33.2960100 
H     8.3000522   12.3791096  -33.0947087 
H     7.5318307   13.8527964  -32.4564952 
C     6.1511633   12.4285699  -33.3263136 
H     5.3462716   13.1913202  -33.3704883 
H     6.0453599   11.7985477  -34.2318060 
C     5.9357180   11.5308625  -32.1150043 
H     6.6528999   10.6857980  -32.1443418 
H     6.1275795   12.1089628  -31.1876152 
N     4.5659564   11.0350794  -32.0982666 
H     3.9477065   11.2354759  -32.8945348 
C     4.0053582   10.3699640  -31.0863345 
N     4.7005904   10.1375048  -29.9693684 
H     5.6458828   10.5084034  -29.8639472 
H     4.3637940    9.4982881  -29.2465988 
N     2.7325326    9.9504836  -31.2091919 
H     2.2445846   10.2153564  -32.0711014 
H     2.1471739    9.8659278  -30.3813281 
H     8.7296249   14.5599376  -34.4851110 
H    15.6711699    6.4012136  -34.2194923 
C    15.6351948    6.5797075  -33.1121991 
H    16.6437005    6.3503599  -32.7119795 
H    15.4236036    7.6419272  -32.9085550 
C    14.6141125    5.6903343  -32.3625454 
O    14.1280380    6.1578265  -31.2941847 
O    14.3685255    4.5423450  -32.8227577 
H    14.3583629    4.7886433  -38.3713158 
C    13.3788367    4.9237650  -37.8739117 
C    12.2588227    5.3724534  -38.5896356 
H    12.3061400    5.5180363  -39.6762335 
C    11.0710800    5.6603129  -37.9095505 
H    10.1901941    6.0297605  -38.4466407 
C    11.0022431    5.5213374  -36.5204547 
H    10.0837078    5.8057981  -35.9934385 
C    12.1096281    5.0439555  -35.8136060 
H    12.0823495    4.9425796  -34.7233879 
C    13.2891529    4.7198184  -36.4905188 
H    14.1293171    4.3217952  -35.9102493 
H     8.4138972    7.4636743  -28.1716995 
C     9.3752612    7.5088497  -28.7050788 
N     9.6297943    6.7105532  -29.7987292 
C    10.9342882    6.8096031  -30.0414720 
H    11.4985683    6.3064259  -30.8307844 
N    11.5181986    7.6473113  -29.1614012 
H    12.5217905    7.8924965  -29.1833614 
C    10.5532488    8.0983587  -28.2939653 
H    10.7834612    8.8276058  -27.5177832 
O    10.6687957    5.2556888  -25.6202426 
C    10.9334007    4.6135470  -26.6872538 
O    12.0648459    4.3654556  -27.1516175 
C     9.7089099    4.1887430  -27.5114268 
H     8.8359759    4.0706989  -26.8479066 
H     9.4956501    5.0653598  -28.1468204 
C     9.8443383    2.9995581  -28.4499523 
H    10.8380797    3.0298824  -28.9243640 
H     9.7928086    2.0380070  -27.9020183 
C     8.8043119    3.0719180  -29.5995659 
O     9.3059693    3.9627021  -30.5670237 
H    10.1554467    2.9831620  -31.2415335 
C     7.4809349    3.5936472  -29.0332053 
O     7.1302919    4.7414212  -29.4681343 
O     6.8339512    2.9424114  -28.1939594 
C     8.5355013    1.7161479  -30.2857724 
H     8.0923696    0.9794565  -29.5957178 
H     7.8153009    1.8978156  -31.1109174 
C     9.7818934    1.1349723  -30.9174384 
O    10.6044604    2.0368536  -31.4192474 
O     9.9904519   -0.0680092  -30.9597134 
Fe    4.8470802    6.9886419  -34.7717759 
Mo    8.1559703    5.5864989  -31.2034733 
Fe    6.9641721    5.8164443  -35.9242640 
Fe    5.4559533    7.5781081  -37.3717344 
Fe    7.1306612    8.3884699  -35.3627459 
Fe    8.1191843    7.6577487  -33.0412323 
Fe    7.9721800    5.1317814  -33.7775759 
Fe    5.9084533    6.2321074  -32.6183827 
C     6.8795253    6.7824090  -34.2645884 
S     7.8143178    7.4363460  -37.3469469 
S     9.7653808    6.0977663  -32.8626894 
S     4.7720348    5.5068110  -36.5131798 
S     8.5623653    9.6231087  -34.1417002 
S     6.6243507    4.1216375  -32.3073361 
S     4.9345584    9.1082780  -35.7339360 
S     6.8850837    7.6162245  -31.1084249 
S     3.6915324    6.5847293  -32.8534230 
C     8.1552678    4.2430995  -35.3372666 
O     8.4801473    3.4999598  -36.2522934 
C     9.1590151    3.5948874  -34.1118276 
O     8.9450295    2.4889980  -33.6438824 
H    10.1912050    3.8403035  -34.4648030 
O     4.5275519    5.5163238  -29.4551227 
H     5.4798490    5.2599753  -29.4975543 
H     4.4124763    6.2232796  -30.1168325 
O     1.1141325    8.3928841  -34.1976666 
H     1.9424905    8.0358859  -33.8121248 
H     0.5737579    8.6795358  -33.4120286 
