# Supplementary material for: Reaction Mechanism for CO Reduction by Mo-Nitrogenase Studied by QM/MM
Source: Inorg Chem. 2024 Aug 14;63(34):15951–63. doi: 10.1021/acs.inorgchem.4c02323 (PMC11351180; doi:10.1021/acs.inorgchem.4c02323)
Supplement: Supplementary file 2 — ic4c02323_si_002.zip [file ic4c02323_si_002.zip › Coordinates/E3-PT/S3B_Mo.xyz]

193
S3B_Mo
H     4.4353434    0.2406666  -35.0673342 
C     5.2842232    0.8086674  -35.5429141 
H     5.8040512    0.0772162  -36.1712620 
C     4.8497992    1.9986270  -36.3990026 
H     5.7396189    2.5034387  -36.8105800 
H     4.2054321    1.7303626  -37.2562535 
H     4.3249652    2.7637285  -35.8037401 
C     6.2472162    1.2596536  -34.4379969 
H     7.1356629    1.7295741  -34.8909435 
H     5.7727973    2.0283774  -33.7993018 
H     6.6009322    0.4290705  -33.7983965 
H     3.4949903    2.2446285  -29.6892225 
C     3.8934947    2.1076636  -30.7121030 
H     4.9966725    2.1484992  -30.6342401 
H     3.6182999    1.1083549  -31.0817753 
N     3.4432870    3.1216915  -31.6402759 
H     3.8779007    4.0488854  -31.5539232 
C     2.8153163    2.8551433  -32.7958459 
N     1.9847253    1.7947862  -32.8878531 
H     1.7995442    1.2192534  -32.0691722 
H     1.7709514    1.3975620  -33.8106325 
N     3.0249994    3.6350625  -33.8517982 
H     3.5276416    4.5418892  -33.7126986 
H     2.3752031    3.6161623  -34.6396761 
H    12.0262134    0.3948733  -37.4366543 
C    11.5359646    1.0598173  -36.6835948 
H    11.7551451    2.1127140  -36.9436363 
H    10.4423674    0.9380278  -36.7814330 
C    11.9693807    0.7490419  -35.2339777 
H    11.0963476    0.8208621  -34.5665762 
H    12.3565567   -0.2841380  -35.1547580 
C    13.0676026    1.6889311  -34.7493116 
O    14.1704435    1.7516760  -35.3111693 
N    12.7505198    2.4434741  -33.6848694 
H    11.8251421    2.3539803  -33.2687849 
H    13.3982723    3.1863018  -33.3501847 
H     7.2738761    1.5576325  -41.6333381 
C     7.5832360    2.0219410  -40.7127441 
N     8.4321280    3.0990224  -40.7359346 
C     8.5554764    3.4608086  -39.4710642 
H     9.1638548    4.2778540  -39.0826717 
N     7.8215421    2.6701287  -38.6569719 
H     7.8009187    2.7994013  -37.6325665 
C     7.1809460    1.7437315  -39.4254325 
H     6.5053678    1.0026706  -39.0008319 
H     2.9893338    9.5548862  -40.1165826 
C     3.1363875    8.7021029  -39.4211092 
H     2.5107652    7.8527749  -39.7423583 
H     2.8523698    9.0307861  -38.4081212 
S     4.9328084    8.2587885  -39.4756029 
H     6.6350841    8.6436950  -42.9214955 
C     7.4296782    7.8462556  -42.9540248 
H     8.0021551    8.0297743  -43.8746020 
H     8.0897807    7.9817809  -42.0804296 
C     6.8363125    6.4283820  -43.0115869 
O     7.2585106    5.6569249  -43.8712398 
N     5.9243874    6.1322856  -42.0737179 
H     5.5934733    6.8517615  -41.4180375 
C     5.3980899    4.7784066  -41.9322065 
H     6.2501781    4.1043945  -42.1257918 
C     4.9241390    4.5461847  -40.5017455 
H     4.6156535    3.4890766  -40.4204710 
H     5.7570219    4.7064035  -39.7799404 
O     3.8034157    5.3389119  -40.1308245 
H     4.1489208    6.1994119  -39.8010802 
H     4.6117536    4.4999519  -42.6589141 
H    13.6346014   11.3439821  -31.9278304 
C    12.7282771   10.6590521  -31.9728658 
H    12.8840788    9.9594676  -31.1281461 
H    11.7406840   11.1924902  -31.7892726 
C    12.9177550    9.8022330  -33.2295730 
O    14.0518216    9.5487933  -33.6219099 
N    11.8177557    9.2526367  -33.7887624 
H    10.8662929    9.5047494  -33.4943624 
C    11.9468546    8.1460538  -34.7164326 
H    12.8815827    7.6121847  -34.4938407 
H    11.0963325    7.4680037  -34.5345101 
C    11.9773738    8.5134419  -36.2017130 
O    12.9863280    8.3990680  -36.8871383 
N    10.7796192    8.9553805  -36.6939080 
H     9.9440012    8.7801489  -36.1202747 
C    10.5875459    9.1353437  -38.1101977 
H    11.5749958    9.3130044  -38.5705703 
H    10.1830665    8.2168678  -38.5735671 
C     9.6462772   10.2454982  -38.5443179 
O     9.4591037   10.4367372  -39.7440969 
N     9.0574459   10.9908467  -37.5762427 
H     9.1714731   10.7103307  -36.5988385 
C     8.1119756   12.0401756  -37.9093954 
H     8.3482561   12.3945176  -38.9224836 
H     7.0487544   11.6522782  -37.9229667 
C     8.2077165   13.2268095  -36.9450438 
O     8.4588946   14.3617801  -37.3496640 
N     7.9281425   12.9103651  -35.6664007 
H     7.7643776   11.9299005  -35.4208486 
C     7.8416896   13.8887411  -34.5845135 
H     6.9978377   14.5717236  -34.8218706 
C     7.5096078   13.1389044  -33.2945735 
H     8.2960040   12.3846165  -33.0906187 
H     7.5288457   13.8609537  -32.4569413 
C     6.1479090   12.4354950  -33.3249121 
H     5.3429675   13.1981098  -33.3702460 
H     6.0419050   11.8041349  -34.2294111 
C     5.9324816   11.5382475  -32.1135111 
H     6.6541273   10.6968272  -32.1412913 
H     6.1185728   12.1175214  -31.1855953 
N     4.5649982   11.0365179  -32.1013555 
H     3.9492729   11.2317578  -32.9011601 
C     4.0046121   10.3686330  -31.0917526 
N     4.6993445   10.1367866  -29.9735999 
H     5.6434055   10.5101266  -29.8670332 
H     4.3624985    9.4968665  -29.2518742 
N     2.7337734    9.9450135  -31.2166959 
H     2.2467381   10.2062722  -32.0803694 
H     2.1475274    9.8549900  -30.3903097 
H     8.7293232   14.5606509  -34.4852449 
H    15.6710312    6.4014806  -34.2188191 
C    15.6356123    6.5812307  -33.1108232 
H    16.6457924    6.3545402  -32.7131840 
H    15.4217926    7.6432401  -32.9087900 
C    14.6202662    5.6894665  -32.3562631 
O    14.1203922    6.1634990  -31.2959925 
O    14.3934864    4.5324855  -32.8008865 
H    14.3538954    4.7889275  -38.3677000 
C    13.3702734    4.9217870  -37.8672597 
C    12.2559627    5.3861034  -38.5831614 
H    12.3162224    5.5673725  -39.6637285 
C    11.0545896    5.6400558  -37.9129484 
H    10.1822853    6.0267982  -38.4520038 
C    10.9553957    5.4338565  -36.5337403 
H    10.0204515    5.6697813  -36.0117904 
C    12.0564172    4.9429119  -35.8266726 
H    11.9948614    4.7808750  -34.7450120 
C    13.2592452    4.6743015  -36.4908640 
H    14.0983985    4.2753078  -35.9093844 
H     8.4155646    7.4610097  -28.1778140 
C     9.3758685    7.5015047  -28.7210350 
N     9.6306967    6.7162044  -29.8294582 
C    10.9364484    6.8204100  -30.0726320 
H    11.5005325    6.3314537  -30.8713508 
N    11.5193432    7.6454898  -29.1816842 
H    12.5231706    7.8913208  -29.2015181 
C    10.5554443    8.0840756  -28.3073123 
H    10.7863437    8.8029547  -27.5218717 
O    10.6713908    5.2652005  -25.6090899 
C    10.9312231    4.6448117  -26.6886405 
O    12.0599184    4.3851876  -27.1529988 
C     9.7067520    4.2513429  -27.5274241 
H     8.8207224    4.1583050  -26.8767155 
H     9.5234443    5.1206132  -28.1792709 
C     9.8475492    3.0471840  -28.4392477 
H    10.8366589    3.0850729  -28.9229436 
H     9.8239130    2.1028304  -27.8596434 
C     8.7927948    3.0454595  -29.5803792 
O     9.2495412    3.8733238  -30.6248127 
H    10.1517383    2.9342134  -31.1625320 
C     7.4700933    3.5845528  -29.0332831 
O     7.1317871    4.7274255  -29.4868727 
O     6.8162232    2.9422292  -28.1906229 
C     8.5752080    1.6270361  -30.1414003 
H     8.2340974    0.9149236  -29.3729966 
H     7.7754840    1.6558389  -30.9115811 
C     9.8094193    1.0692621  -30.8267228 
O    10.6212813    1.9709303  -31.3231405 
O     9.9866109   -0.1367262  -30.9183287 
Fe    4.8343413    7.0772491  -34.7653741 
Mo    8.1771391    5.6222463  -31.2052153 
Fe    6.9293576    5.9004474  -35.8797429 
Fe    5.4440599    7.6463335  -37.3122974 
Fe    7.0441619    8.4379245  -35.2795505 
Fe    8.1370687    7.6429604  -33.0242025 
Fe    8.0412870    4.9660111  -33.7940004 
Fe    5.8961533    6.4391318  -32.6131073 
C     6.8866576    6.7776450  -34.2154384 
S     7.7835673    7.5126089  -37.2739644 
S     9.7711817    6.0821090  -32.8899931 
S     4.7625954    5.5687471  -36.4927790 
S     8.5422902    9.6253245  -34.0799325 
S     6.5446813    4.1623728  -32.3719906 
S     4.8592082    9.1864216  -35.7048494 
S     6.9275077    7.6483793  -31.0633529 
S     3.6608439    6.5888754  -32.8685877 
C     7.8721044    4.3180250  -35.5889214 
O     8.2465124    3.3398475  -36.1945021 
C     9.0083788    3.5365958  -33.7507417 
O     9.5974431    2.5379424  -33.7753982 
H     6.9513561    2.9431863  -31.8467746 
O     4.5167698    5.4923440  -29.4978472 
H     5.4741549    5.2556764  -29.5221667 
H     4.3971491    6.1805467  -30.1804398 
O     1.1081801    8.3928046  -34.2062069 
H     1.9428242    8.0370957  -33.8313742 
H     0.5758688    8.6781100  -33.4152958 
