# Supplementary material for: Reaction Mechanism for CO Reduction by Mo-Nitrogenase Studied by QM/MM
Source: Inorg Chem. 2024 Aug 14;63(34):15951–63. doi: 10.1021/acs.inorgchem.4c02323 (PMC11351180; doi:10.1021/acs.inorgchem.4c02323)
Supplement: Supplementary file 2 — ic4c02323_si_002.zip [file ic4c02323_si_002.zip › Coordinates/E3-PT/C2_3.xyz]

193
C2_3
H     4.4295134    0.2433070  -35.0750966 
C     5.2682053    0.8144097  -35.5673251 
H     5.7644044    0.0822909  -36.2114743 
C     4.8175990    2.0065630  -36.4141184 
H     5.7008257    2.4986128  -36.8569643 
H     4.1419664    1.7496189  -37.2511055 
H     4.3246881    2.7793635  -35.8021987 
C     6.2696140    1.2623288  -34.5016467 
H     7.1330017    1.7502930  -34.9817148 
H     5.8350240    2.0164143  -33.8196949 
H     6.6696726    0.4312359  -33.8930872 
H     3.4999251    2.2429306  -29.6890891 
C     3.9075427    2.1023241  -30.7099877 
H     5.0103453    2.1526318  -30.6370484 
H     3.6379383    1.1008055  -31.0781593 
N     3.4609004    3.1115189  -31.6470210 
H     3.9300955    4.0236866  -31.5895404 
C     2.8212723    2.8394495  -32.7917579 
N     1.9794608    1.7866533  -32.8717452 
H     1.8104906    1.2087272  -32.0509534 
H     1.7699352    1.3805242  -33.7916034 
N     3.0232546    3.6101643  -33.8580722 
H     3.5524492    4.4975798  -33.7384513 
H     2.3645179    3.5921556  -34.6378326 
H    12.0192826    0.4020636  -37.4433762 
C    11.5156688    1.0812863  -36.7075409 
H    11.7546529    2.1283910  -36.9749347 
H    10.4246015    0.9699699  -36.8430720 
C    11.8775846    0.7983181  -35.2362913 
H    10.9798752    0.9409815  -34.6077609 
H    12.2028886   -0.2516645  -35.1096418 
C    13.0008603    1.6999699  -34.7352033 
O    14.0992331    1.7617473  -35.3037812 
N    12.7020230    2.4341401  -33.6497857 
H    11.8125395    2.2895667  -33.1715573 
H    13.3657837    3.1571399  -33.3027147 
H     7.2739730    1.5561558  -41.6278793 
C     7.5829310    2.0145638  -40.7004952 
N     8.4434733    3.0835026  -40.7065039 
C     8.5804693    3.4163734  -39.4345447 
H     9.2009237    4.2169279  -39.0306519 
N     7.8434952    2.6142897  -38.6312437 
H     7.8309399    2.7269680  -37.6096064 
C     7.1864934    1.7123151  -39.4162642 
H     6.5043628    0.9712104  -39.0033700 
H     2.9876314    9.5553767  -40.1172517 
C     3.1320537    8.7027901  -39.4227832 
H     2.5072356    7.8533651  -39.7451737 
H     2.8461469    9.0313587  -38.4103128 
S     4.9286211    8.2630501  -39.4783883 
H     6.6351688    8.6437597  -42.9215464 
C     7.4299879    7.8466023  -42.9542997 
H     8.0026202    8.0308505  -43.8746058 
H     8.0898721    7.9819015  -42.0805133 
C     6.8376397    6.4285403  -43.0120739 
O     7.2613155    5.6562947  -43.8700296 
N     5.9251432    6.1319918  -42.0746311 
H     5.5927157    6.8518712  -41.4207782 
C     5.3995600    4.7779222  -41.9332643 
H     6.2517500    4.1044349  -42.1288188 
C     4.9283660    4.5439685  -40.5022623 
H     4.6195422    3.4870709  -40.4212080 
H     5.7632836    4.7033122  -39.7822067 
O     3.8081975    5.3360217  -40.1280473 
H     4.1523816    6.1996013  -39.8061481 
H     4.6123562    4.4997633  -42.6593443 
H    13.6347994   11.3452812  -31.9271993 
C    12.7296688   10.6606009  -31.9716764 
H    12.8848127    9.9603378  -31.1273123 
H    11.7411914   11.1929692  -31.7888667 
C    12.9236296    9.8063969  -33.2282525 
O    14.0585681    9.5510092  -33.6169571 
N    11.8247543    9.2622670  -33.7937775 
H    10.8737919    9.5122962  -33.4972835 
C    11.9550882    8.1536042  -34.7174814 
H    12.8908040    7.6223688  -34.4931869 
H    11.1061324    7.4746537  -34.5313639 
C    11.9864806    8.5166316  -36.2041019 
O    12.9937394    8.3956055  -36.8905092 
N    10.7908872    8.9637573  -36.6972659 
H     9.9566948    8.8019657  -36.1180316 
C    10.5978652    9.1426637  -38.1133633 
H    11.5840386    9.3268411  -38.5741012 
H    10.2009774    8.2218012  -38.5788520 
C     9.6492759   10.2471064  -38.5469249 
O     9.4562610   10.4336413  -39.7462967 
N     9.0608826   10.9935050  -37.5790967 
H     9.1823766   10.7197267  -36.6007235 
C     8.1129437   12.0409648  -37.9110983 
H     8.3470782   12.3960655  -38.9244544 
H     7.0492422   11.6525193  -37.9235025 
C     8.2082919   13.2276153  -36.9463577 
O     8.4591316   14.3624950  -37.3507591 
N     7.9285394   12.9105920  -35.6678312 
H     7.7653191   11.9298546  -35.4232147 
C     7.8422664   13.8879368  -34.5847338 
H     6.9976556   14.5704797  -34.8205244 
C     7.5120330   13.1361610  -33.2954323 
H     8.2991796   12.3821752  -33.0930752 
H     7.5319659   13.8571740  -32.4570001 
C     6.1503857   12.4326436  -33.3247667 
H     5.3458082   13.1955882  -33.3708893 
H     6.0441266   11.8005722  -34.2287446 
C     5.9342358   11.5374337  -32.1118946 
H     6.6528024   10.6933662  -32.1382822 
H     6.1238785   12.1176011  -31.1853000 
N     4.5652798   11.0398623  -32.0966993 
H     3.9478863   11.2384204  -32.8941928 
C     4.0061731   10.3703941  -31.0870118 
N     4.7023686   10.1357369  -29.9708794 
H     5.6441977   10.5141215  -29.8615119 
H     4.3652367    9.4969192  -29.2479985 
N     2.7347997    9.9476179  -31.2115651 
H     2.2465581   10.2125229  -32.0733366 
H     2.1495347    9.8571351  -30.3843710 
H     8.7295377   14.5603886  -34.4853292 
H    15.6708677    6.4001763  -34.2192914 
C    15.6345688    6.5769095  -33.1117301 
H    16.6441995    6.3502673  -32.7127546 
H    15.4197910    7.6382091  -32.9069176 
C    14.6176680    5.6832784  -32.3606942 
O    14.1263848    6.1527265  -31.2954097 
O    14.3814147    4.5311849  -32.8160954 
H    14.3576338    4.7885242  -38.3683224 
C    13.3787810    4.9222469  -37.8657043 
C    12.2550073    5.3782701  -38.5712741 
H    12.2991036    5.5403834  -39.6558039 
C    11.0672029    5.6502871  -37.8836865 
H    10.1839804    6.0243380  -38.4141718 
C    10.9993264    5.4855292  -36.4969479 
H    10.0791746    5.7479984  -35.9617252 
C    12.1115614    5.0044799  -35.8002673 
H    12.0849138    4.8844864  -34.7116761 
C    13.2927813    4.7003603  -36.4843385 
H    14.1370660    4.3014632  -35.9108516 
H     8.4135929    7.4618267  -28.1750256 
C     9.3732326    7.5036718  -28.7142050 
N     9.6234698    6.7076798  -29.8119647 
C    10.9274006    6.8064708  -30.0578412 
H    11.4884173    6.3058315  -30.8509577 
N    11.5153714    7.6403134  -29.1765170 
H    12.5193320    7.8840261  -29.1988548 
C    10.5535690    8.0894628  -28.3048311 
H    10.7874113    8.8144830  -27.5256829 
O    10.6701706    5.2582421  -25.6143882 
C    10.9321634    4.6220859  -26.6853969 
O    12.0625144    4.3697299  -27.1501961 
C     9.7069591    4.2079771  -27.5135368 
H     8.8282199    4.1053554  -26.8550263 
H     9.5081508    5.0803694  -28.1587688 
C     9.8396404    3.0106432  -28.4401308 
H    10.8353628    3.0350473  -28.9101686 
H     9.7866019    2.0548682  -27.8824519 
C     8.8025716    3.0691471  -29.5932886 
O     9.3041938    3.9485219  -30.5725644 
H    10.1950674    2.9610377  -31.1811734 
C     7.4774196    3.5938074  -29.0370287 
O     7.1249853    4.7369264  -29.4842200 
O     6.8310340    2.9482188  -28.1930760 
C     8.5432083    1.7035637  -30.2613709 
H     8.0948891    0.9751302  -29.5657656 
H     7.8324040    1.8689363  -31.0973603 
C     9.7966123    1.1157348  -30.8727121 
O    10.6471048    2.0122177  -31.3363161 
O     9.9882618   -0.0888811  -30.9345909 
Fe    4.8270955    7.0346444  -34.7510438 
Mo    8.1524304    5.5694614  -31.2221910 
Fe    6.9040848    5.9053999  -35.9450746 
Fe    5.4270824    7.6583540  -37.3199844 
Fe    7.1051003    8.4375742  -35.3322952 
Fe    8.1222235    7.6324004  -33.0490688 
Fe    7.9797550    5.0772395  -33.8322831 
Fe    5.9025006    6.2351686  -32.6307249 
C     6.8653751    6.8133194  -34.2671263 
S     7.7780828    7.5148827  -37.3335756 
S     9.7702414    6.0758293  -32.8893139 
S     4.7298318    5.5779246  -36.5104115 
S     8.5664484    9.6217881  -34.1078990 
S     6.6060221    4.1195787  -32.3365876 
S     4.9073592    9.1703761  -35.6724133 
S     6.8939321    7.6010272  -31.1151486 
S     3.6822282    6.5870157  -32.8394905 
C     7.9820347    4.3794157  -35.5767077 
O     8.4422858    3.4798986  -36.2407698 
C     9.1951796    3.5102790  -33.8460914 
O     8.9530347    2.4140168  -33.4088822 
H    10.1856253    3.7019341  -34.3390591 
O     4.5264201    5.5139497  -29.4565196 
H     5.4778407    5.2536385  -29.5013557 
H     4.4107723    6.2155192  -30.1237025 
O     1.1126305    8.3932531  -34.1971207 
H     1.9402810    8.0372061  -33.8094472 
H     0.5713354    8.6807522  -33.4121863 
