# Supplementary material for: Reaction Mechanism for CO Reduction by Mo-Nitrogenase Studied by QM/MM
Source: Inorg Chem. 2024 Aug 14;63(34):15951–63. doi: 10.1021/acs.inorgchem.4c02323 (PMC11351180; doi:10.1021/acs.inorgchem.4c02323)
Supplement: Supplementary file 2 — ic4c02323_si_002.zip [file ic4c02323_si_002.zip › Coordinates/E3-PT/S1B#C2_3.xyz]

193
S1B#C2_3
H     4.4372652    0.2416935  -35.0663867 
C     5.2889350    0.8108962  -35.5393773 
H     5.8012497    0.0817530  -36.1767944 
C     4.8569789    2.0075258  -36.3873319 
H     5.7498361    2.5096239  -36.7972080 
H     4.2090551    1.7488194  -37.2454057 
H     4.3379084    2.7708503  -35.7848277 
C     6.2580465    1.2474571  -34.4338717 
H     7.1447821    1.7358715  -34.8706214 
H     5.7934697    1.9945207  -33.7635213 
H     6.6240857    0.4053206  -33.8175974 
H     3.4994012    2.2438639  -29.6892103 
C     3.9060773    2.1053241  -30.7104894 
H     5.0089825    2.1525841  -30.6367706 
H     3.6337605    1.1057040  -31.0817030 
N     3.4612682    3.1192929  -31.6430153 
H     3.9250692    4.0336236  -31.5752308 
C     2.8254079    2.8537095  -32.7917100 
N     1.9859419    1.7997048  -32.8803333 
H     1.8145249    1.2177496  -32.0630614 
H     1.7764936    1.3987292  -33.8025039 
N     3.0289469    3.6325276  -33.8514817 
H     3.5572113    4.5203164  -33.7248687 
H     2.3736889    3.6181079  -34.6342811 
H    12.0234846    0.3955901  -37.4397554 
C    11.5276649    1.0625682  -36.6923180 
H    11.7508424    2.1147069  -36.9525751 
H    10.4347179    0.9426019  -36.8001204 
C    11.9424150    0.7559931  -35.2376168 
H    11.0602374    0.8384512  -34.5830765 
H    12.3262408   -0.2776353  -35.1491498 
C    13.0350076    1.6980410  -34.7474514 
O    14.1466730    1.7526535  -35.2932747 
N    12.6961032    2.4680719  -33.7006134 
H    11.7640389    2.3739540  -33.2982523 
H    13.3423323    3.2069830  -33.3560318 
H     7.2755255    1.5573827  -41.6267070 
C     7.5873460    2.0176168  -40.6994533 
N     8.4442344    3.0894480  -40.7138418 
C     8.5899529    3.4265498  -39.4441696 
H     9.2116360    4.2308002  -39.0497888 
N     7.8633362    2.6242989  -38.6321892 
H     7.8465980    2.7370921  -37.6093178 
C     7.2029823    1.7179765  -39.4106923 
H     6.5268396    0.9755873  -38.9900626 
H     2.9876490    9.5554670  -40.1174593 
C     3.1322582    8.7029269  -39.4232774 
H     2.5070856    7.8535318  -39.7450194 
H     2.8476328    9.0313672  -38.4104230 
S     4.9288558    8.2632544  -39.4814846 
H     6.6352634    8.6438121  -42.9216509 
C     7.4302162    7.8467400  -42.9544777 
H     8.0029314    8.0312855  -43.8746896 
H     8.0899530    7.9819514  -42.0805768 
C     6.8379853    6.4286678  -43.0127144 
O     7.2613898    5.6567010  -43.8710029 
N     5.9255106    6.1319822  -42.0752715 
H     5.5932176    6.8519509  -41.4214547 
C     5.4000059    4.7779151  -41.9338733 
H     6.2521462    4.1044862  -42.1297546 
C     4.9294095    4.5437803  -40.5027279 
H     4.6210342    3.4867703  -40.4214254 
H     5.7648653    4.7033628  -39.7832385 
O     3.8091864    5.3352262  -40.1276762 
H     4.1528965    6.2002147  -39.8089660 
H     4.6125500    4.4997704  -42.6596309 
H    13.6346793   11.3444032  -31.9275663 
C    12.7290508   10.6592787  -31.9724639 
H    12.8843203    9.9591767  -31.1279473 
H    11.7410109   11.1924708  -31.7891695 
C    12.9212447    9.8042490  -33.2293975 
O    14.0557321    9.5526582  -33.6215919 
N    11.8227517    9.2548170  -33.7917466 
H    10.8721228    9.5016103  -33.4923649 
C    11.9556792    8.1483127  -34.7185634 
H    12.8922694    7.6181056  -34.4950551 
H    11.1085151    7.4660809  -34.5353787 
C    11.9870715    8.5139694  -36.2045517 
O    12.9933519    8.3899422  -36.8919289 
N    10.7926473    8.9653347  -36.6967051 
H     9.9579061    8.8046384  -36.1181526 
C    10.5999189    9.1453286  -38.1128611 
H    11.5859481    9.3307437  -38.5733250 
H    10.2045045    8.2244136  -38.5792621 
C     9.6499326   10.2486032  -38.5460841 
O     9.4560811   10.4342263  -39.7455137 
N     9.0612599   10.9948877  -37.5784438 
H     9.1842945   10.7233220  -36.5995994 
C     8.1127428   12.0417194  -37.9107795 
H     8.3469075   12.3970515  -38.9240498 
H     7.0492062   11.6527810  -37.9234104 
C     8.2077299   13.2283605  -36.9459432 
O     8.4589688   14.3632089  -37.3505281 
N     7.9277177   12.9114125  -35.6675243 
H     7.7651216   11.9306116  -35.4223499 
C     7.8417661   13.8890146  -34.5847733 
H     6.9977652   14.5721314  -34.8211619 
C     7.5106544   13.1387553  -33.2947725 
H     8.2976426   12.3851064  -33.0909201 
H     7.5299892   13.8609882  -32.4573622 
C     6.1492593   12.4347436  -33.3239752 
H     5.3443510   13.1972642  -33.3717739 
H     6.0440080   11.8012035  -34.2270262 
C     5.9327086   11.5412211  -32.1099205 
H     6.6526874   10.6983502  -32.1337315 
H     6.1198793   12.1230070  -31.1838023 
N     4.5646421   11.0411911  -32.0959733 
H     3.9475994   11.2390121  -32.8938939 
C     4.0051919   10.3727046  -31.0858361 
N     4.7007022   10.1396130  -29.9689853 
H     5.6450850   10.5124491  -29.8627598 
H     4.3650304    9.4981089  -29.2478852 
N     2.7334537    9.9506963  -31.2098045 
H     2.2453922   10.2150173  -32.0718144 
H     2.1482599    9.8618113  -30.3824072 
H     8.7293556   14.5607908  -34.4854015 
H    15.6705471    6.4012119  -34.2192313 
C    15.6337158    6.5802090  -33.1116240 
H    16.6413806    6.3484898  -32.7106569 
H    15.4246176    7.6429957  -32.9084602 
C    14.6100868    5.6931525  -32.3622946 
O    14.1206548    6.1630870  -31.2959098 
O    14.3657237    4.5442678  -32.8191601 
H    14.3541978    4.7892566  -38.3685641 
C    13.3707125    4.9232626  -37.8694073 
C    12.2566167    5.3865425  -38.5862465 
H    12.3156490    5.5611439  -39.6679630 
C    11.0574210    5.6491670  -37.9154580 
H    10.1850582    6.0338124  -38.4560183 
C    10.9616947    5.4555224  -36.5341932 
H    10.0305052    5.7026890  -36.0110016 
C    12.0624727    4.9647249  -35.8268087 
H    12.0087325    4.8109087  -34.7438244 
C    13.2615229    4.6836818  -36.4918652 
H    14.0985824    4.2828768  -35.9086635 
H     8.4134673    7.4618075  -28.1742084 
C     9.3733432    7.5035249  -28.7119482 
N     9.6251717    6.7065809  -29.8087799 
C    10.9301489    6.8045741  -30.0509388 
H    11.4958200    6.3057319  -30.8415153 
N    11.5165159    7.6390177  -29.1694897 
H    12.5202784    7.8836516  -29.1923304 
C    10.5528153    8.0896080  -28.3007049 
H    10.7845493    8.8167603  -27.5229174 
O    10.6658915    5.2539760  -25.6231021 
C    10.9296693    4.6161809  -26.6927123 
O    12.0606235    4.3668908  -27.1575646 
C     9.7042565    4.1966539  -27.5196074 
H     8.8315140    4.0751054  -26.8566554 
H     9.4908141    5.0764065  -28.1499608 
C     9.8432238    3.0119617  -28.4631897 
H    10.8395352    3.0471780  -28.9314408 
H     9.7935836    2.0489622  -27.9172267 
C     8.8041323    3.0750650  -29.6159696 
O     9.3053056    3.9486452  -30.6028967 
H    10.2093193    2.9383754  -31.2020265 
C     7.4821689    3.6022233  -29.0498307 
O     7.1287658    4.7469474  -29.4895905 
O     6.8428456    2.9536508  -28.2021011 
C     8.5326162    1.7086384  -30.2786754 
H     8.0696361    0.9890219  -29.5837634 
H     7.8207261    1.8819708  -31.1131842 
C     9.7843681    1.1024943  -30.8755478 
O    10.6402737    1.9849949  -31.3515268 
O     9.9701137   -0.1036965  -30.9205952 
Fe    4.8280085    7.0457362  -34.7579939 
Mo    8.1565635    5.5867462  -31.2238734 
Fe    6.9052515    5.8945087  -35.9647219 
Fe    5.4297967    7.6649167  -37.3247268 
Fe    7.1111560    8.4220980  -35.3350481 
Fe    8.0937892    7.6745376  -33.0460623 
Fe    7.9087279    5.0928838  -33.8234589 
Fe    5.9132211    6.2458735  -32.6089709 
C     6.8817149    6.7830755  -34.2522362 
S     7.7840013    7.5169255  -37.3404355 
S     9.7902836    6.0659387  -32.8860381 
S     4.7200152    5.5875437  -36.5102345 
S     8.5556392    9.6389192  -34.1127401 
S     6.6105938    4.1127207  -32.3353776 
S     4.9166545    9.1779222  -35.6768896 
S     6.8852109    7.6121678  -31.1019192 
S     3.6942235    6.6097420  -32.8396071 
C     7.9484877    4.3203790  -35.4864733 
O     8.3042480    3.3842333  -36.1510801 
C     9.3219827    3.6293300  -33.5968038 
O     9.4691981    2.4813994  -33.8377429 
H    10.0975338    4.5957865  -33.0907961 
O     4.5250994    5.5107321  -29.4640613 
H     5.4784025    5.2565584  -29.5007584 
H     4.4185164    6.2222818  -30.1227944 
O     1.1113169    8.3925352  -34.1977358 
H     1.9397223    8.0386749  -33.8093696 
H     0.5703632    8.6812669  -33.4130389 
