# Supplementary material for: Reaction Mechanism for CO Reduction by Mo-Nitrogenase Studied by QM/MM
Source: Inorg Chem. 2024 Aug 14;63(34):15951–63. doi: 10.1021/acs.inorgchem.4c02323 (PMC11351180; doi:10.1021/acs.inorgchem.4c02323)
Supplement: Supplementary file 2 — ic4c02323_si_002.zip [file ic4c02323_si_002.zip › Coordinates/E3-PT/Fe2,6#C1_5.xyz]

193
Fe2,6#C1_5
H     4.4289015    0.2446651  -35.0776068 
C     5.2642329    0.8162497  -35.5761085 
H     5.7418334    0.0869383  -36.2350903 
C     4.8070371    2.0192144  -36.4043542 
H     5.6822012    2.5050047  -36.8712226 
H     4.1086595    1.7745972  -37.2259598 
H     4.3373080    2.7945002  -35.7771553 
C     6.2961822    1.2481918  -34.5335124 
H     7.1533706    1.7133817  -35.0509289 
H     5.8914721    2.0122095  -33.8438124 
H     6.6985324    0.4110729  -33.9344713 
H     3.4957115    2.2437103  -29.6890309 
C     3.8953259    2.1049486  -30.7114682 
H     4.9989357    2.1459993  -30.6445691 
H     3.6130866    1.1082701  -31.0831812 
N     3.4498914    3.1260890  -31.6361679 
H     3.9259791    4.0344894  -31.5677623 
C     2.8235706    2.8686789  -32.7919251 
N     1.9862463    1.8139066  -32.8933906 
H     1.8112885    1.2258902  -32.0814176 
H     1.7746935    1.4227168  -33.8190934 
N     3.0369568    3.6561331  -33.8438629 
H     3.5451118    4.5566096  -33.6972092 
H     2.3840028    3.6492698  -34.6289966 
H    12.0233080    0.3953255  -37.4383443 
C    11.5273510    1.0610107  -36.6888714 
H    11.7408657    2.1148744  -36.9501699 
H    10.4350129    0.9337113  -36.7940052 
C    11.9498153    0.7574573  -35.2350039 
H    11.0704628    0.8257224  -34.5751277 
H    12.3448816   -0.2720102  -35.1487517 
C    13.0360253    1.7097208  -34.7495059 
O    14.1472654    1.7621053  -35.2959421 
N    12.6953594    2.4896609  -33.7108549 
H    11.7713159    2.3922651  -33.2925044 
H    13.3440845    3.2287670  -33.3682888 
H     7.2739570    1.5554184  -41.6262380 
C     7.5831184    2.0115149  -40.6967716 
N     8.4463058    3.0785576  -40.6988116 
C     8.5948422    3.4010577  -39.4258665 
H     9.2213364    4.1944560  -39.0168568 
N     7.8592953    2.5933027  -38.6249313 
H     7.8734744    2.6859937  -37.6063879 
C     7.1945958    1.6982412  -39.4128642 
H     6.5125544    0.9556898  -39.0030707 
H     2.9882780    9.5559676  -40.1182783 
C     3.1347770    8.7038425  -39.4254316 
H     2.5082744    7.8540557  -39.7431205 
H     2.8618517    9.0304316  -38.4089080 
S     4.9303179    8.2653932  -39.5040942 
H     6.6351342    8.6436604  -42.9216165 
C     7.4299387    7.8464350  -42.9545659 
H     8.0027150    8.0310401  -43.8746659 
H     8.0898285    7.9817836  -42.0806499 
C     6.8386337    6.4279661  -43.0125226 
O     7.2644852    5.6552443  -43.8690221 
N     5.9254319    6.1309997  -42.0760071 
H     5.5879408    6.8516256  -41.4255970 
C     5.4001425    4.7771784  -41.9342779 
H     6.2523808    4.1036386  -42.1294693 
C     4.9270631    4.5435780  -40.5038573 
H     4.6199372    3.4860551  -40.4227301 
H     5.7594958    4.7052734  -39.7814053 
O     3.8044379    5.3340969  -40.1338979 
H     4.1470018    6.1941144  -39.8029786 
H     4.6127220    4.4994778  -42.6599595 
H    13.6348856   11.3454537  -31.9267438 
C    12.7291673   10.6619913  -31.9698461 
H    12.8841844    9.9621384  -31.1252319 
H    11.7408169   11.1937313  -31.7880625 
C    12.9170432    9.8062809  -33.2252178 
O    14.0489255    9.5465420  -33.6190034 
N    11.8127112    9.2641657  -33.7820392 
H    10.8638848    9.5218853  -33.4853849 
C    11.9316221    8.1518370  -34.7022389 
H    12.8650324    7.6148805  -34.4809989 
H    11.0768321    7.4818642  -34.5103695 
C    11.9630262    8.5197440  -36.1878166 
O    12.9759414    8.4226251  -36.8691183 
N    10.7613334    8.9497939  -36.6831510 
H     9.9281107    8.7748793  -36.1054654 
C    10.5696605    9.1251883  -38.0993855 
H    11.5585385    9.2927316  -38.5606252 
H    10.1581737    8.2077648  -38.5587255 
C     9.6360077   10.2385834  -38.5381234 
O     9.4458397   10.4255402  -39.7381921 
N     9.0503675   10.9878079  -37.5715820 
H     9.1705496   10.7137196  -36.5933032 
C     8.1097325   12.0403419  -37.9079082 
H     8.3484319   12.3930795  -38.9209759 
H     7.0476030   11.6524503  -37.9225224 
C     8.2068038   13.2268568  -36.9438564 
O     8.4594433   14.3612736  -37.3485064 
N     7.9278895   12.9094214  -35.6653342 
H     7.7565817   11.9294751  -35.4230743 
C     7.8424173   13.8856044  -34.5811576 
H     6.9967641   14.5677823  -34.8146381 
C     7.5134252   13.1298493  -33.2936718 
H     8.2995493   12.3735867  -33.0955084 
H     7.5357501   13.8474777  -32.4524272 
C     6.1501185   12.4288666  -33.3237360 
H     5.3471410   13.1938676  -33.3629421 
H     6.0397932   11.8025699  -34.2313740 
C     5.9353506   11.5262041  -32.1160536 
H     6.6504293   10.6794257  -32.1525706 
H     6.1309094   12.0996912  -31.1866871 
N     4.5642019   11.0347140  -32.0984965 
H     3.9467128   11.2333202  -32.8958596 
C     4.0040576   10.3667777  -31.0882805 
N     4.7009756   10.1303589  -29.9727343 
H     5.6441178   10.5054455  -29.8655199 
H     4.3643715    9.4901008  -29.2509072 
N     2.7312658    9.9491552  -31.2104188 
H     2.2430121   10.2100550  -32.0733525 
H     2.1470322    9.8575247  -30.3828078 
H     8.7296040   14.5592933  -34.4834398 
H    15.6712349    6.4016613  -34.2191311 
C    15.6356997    6.5813533  -33.1115852 
H    16.6444342    6.3511494  -32.7123003 
H    15.4251108    7.6438405  -32.9087399 
C    14.6153687    5.6928442  -32.3599590 
O    14.1228834    6.1638202  -31.2955024 
O    14.3769428    4.5410562  -32.8127092 
H    14.3591154    4.7891110  -38.3702170 
C    13.3806294    4.9258255  -37.8711413 
C    12.2673579    5.3903894  -38.5878040 
H    12.3167263    5.5345343  -39.6745793 
C    11.0852619    5.6966245  -37.9076244 
H    10.2066514    6.0713320  -38.4447687 
C    11.0159909    5.5571123  -36.5191491 
H    10.1067880    5.8594101  -35.9912697 
C    12.1049515    5.0424319  -35.8133273 
H    12.0548811    4.9158191  -34.7266689 
C    13.2831300    4.7087487  -36.4894082 
H    14.1173948    4.2935410  -35.9122080 
H     8.4144004    7.4573846  -28.1791551 
C     9.3722849    7.4904004  -28.7260779 
N     9.6095958    6.6879448  -29.8239793 
C    10.9108975    6.7824096  -30.0856543 
H    11.4599063    6.2768309  -30.8840482 
N    11.5106702    7.6177109  -29.2135165 
H    12.5153737    7.8585044  -29.2432552 
C    10.5596331    8.0721737  -28.3325482 
H    10.8060022    8.7952483  -27.5555098 
O    10.6697086    5.2570876  -25.6182128 
C    10.9326710    4.6170679  -26.6865931 
O    12.0629425    4.3651682  -27.1514788 
C     9.7078101    4.1988811  -27.5131574 
H     8.8296373    4.0964818  -26.8537723 
H     9.5069626    5.0702361  -28.1588929 
C     9.8398067    2.9996514  -28.4377434 
H    10.8316126    3.0282696  -28.9161174 
H     9.7975770    2.0453163  -27.8764875 
C     8.7923961    3.0483613  -29.5838377 
O     9.2855715    3.9129226  -30.5792056 
H    10.1569742    2.9598036  -31.1731330 
C     7.4762289    3.5851735  -29.0196881 
O     7.1436832    4.7428069  -29.4416905 
O     6.8198289    2.9363028  -28.1862805 
C     8.5296257    1.6771973  -30.2368780 
H     8.1013516    0.9457396  -29.5321408 
H     7.7892442    1.8355966  -31.0491034 
C     9.7800640    1.0998573  -30.8712124 
O    10.6097334    1.9992639  -31.3545705 
O     9.9743183   -0.1055358  -30.9350080 
Fe    4.8685644    7.0344546  -34.7693050 
Mo    8.1282809    5.5596823  -31.2133549 
Fe    6.9016458    5.7906794  -35.8683756 
Fe    5.4572687    7.6096938  -37.3642389 
Fe    7.0578291    8.3475445  -35.2809390 
Fe    8.1294221    7.5919212  -33.0332274 
Fe    7.9171110    4.8656480  -33.8219815 
Fe    5.9066630    6.2647029  -32.5776542 
C     6.8613432    6.7058938  -34.1849092 
S     7.7648697    7.3909670  -37.2730054 
S     9.7140951    5.9481428  -32.9285700 
S     4.7331948    5.5650016  -36.5340298 
S     8.5351313    9.5694928  -34.0958481 
S     6.5128490    4.1265785  -32.2196105 
S     4.8927497    9.1375539  -35.7390523 
S     6.9220184    7.6155141  -31.0988884 
S     3.6965878    6.6311340  -32.8653916 
C     8.1544293    4.4837787  -35.8085252 
O     8.7506119    3.6095270  -36.3785487 
C     8.7758611    3.3374462  -33.7498271 
O     9.3552153    2.3348076  -33.7716705 
H     6.7935643    4.3109341  -34.9820308 
O     4.5235911    5.5130875  -29.4580743 
H     5.4761287    5.2600205  -29.4934615 
H     4.4008278    6.1788759  -30.1612526 
O     1.1120408    8.3939472  -34.2049715 
H     1.9482808    8.0436090  -33.8286351 
H     0.5779752    8.6779311  -33.4147436 
