# Supplementary material for: Reaction Mechanism for CO Reduction by Mo-Nitrogenase Studied by QM/MM
Source: Inorg Chem. 2024 Aug 14;63(34):15951–63. doi: 10.1021/acs.inorgchem.4c02323 (PMC11351180; doi:10.1021/acs.inorgchem.4c02323)
Supplement: Supplementary file 2 — ic4c02323_si_002.zip [file ic4c02323_si_002.zip › Coordinates/E3-PT/CX.xyz]

193
CX
H     4.4317682    0.2418659  -35.0732910 
C     5.2733817    0.8100086  -35.5629927 
H     5.7653995    0.0778379  -36.2098063 
C     4.8234043    2.0057837  -36.4031578 
H     5.7049442    2.5099653  -36.8356606 
H     4.1570342    1.7490439  -37.2473715 
H     4.3187224    2.7703770  -35.7903513 
C     6.2833189    1.2503288  -34.5001358 
H     7.1568589    1.7034040  -34.9984108 
H     5.8642858    2.0266216  -33.8331067 
H     6.6612446    0.4171749  -33.8793682 
H     3.4982767    2.2435136  -29.6884951 
C     3.9027842    2.1045364  -30.7095639 
H     5.0060804    2.1482994  -30.6390262 
H     3.6247679    1.1071006  -31.0822511 
N     3.4592418    3.1247554  -31.6355676 
H     3.9352469    4.0322992  -31.5650969 
C     2.8273433    2.8694134  -32.7883102 
N     1.9946899    1.8113382  -32.8913887 
H     1.8323840    1.2137014  -32.0838736 
H     1.7813365    1.4241575  -33.8185160 
N     3.0293377    3.6643231  -33.8369652 
H     3.5182718    4.5723076  -33.6852530 
H     2.3781411    3.6490091  -34.6233563 
H    12.0237787    0.3951545  -37.4388163 
C    11.5285330    1.0609704  -36.6897892 
H    11.7448039    2.1143134  -36.9506829 
H    10.4359063    0.9371140  -36.7942451 
C    11.9509125    0.7556954  -35.2363465 
H    11.0712264    0.8254505  -34.5772315 
H    12.3436833   -0.2747775  -35.1506190 
C    13.0387574    1.7051919  -34.7493910 
O    14.1483747    1.7622684  -35.2983796 
N    12.7010815    2.4787605  -33.7044828 
H    11.7782408    2.3774685  -33.2848492 
H    13.3486483    3.2185534  -33.3618287 
H     7.2719172    1.5558109  -41.6302292 
C     7.5775899    2.0142521  -40.7042112 
N     8.4417095    3.0799703  -40.7053606 
C     8.5762128    3.4079922  -39.4317931 
H     9.2050320    4.1988202  -39.0212533 
N     7.8295581    2.6087106  -38.6346267 
H     7.8485368    2.6953689  -37.6112416 
C     7.1741266    1.7099943  -39.4230812 
H     6.4892837    0.9688423  -39.0149543 
H     2.9888638    9.5547201  -40.1184683 
C     3.1358806    8.7006868  -39.4265022 
H     2.5083609    7.8524373  -39.7465626 
H     2.8609306    9.0261326  -38.4100769 
S     4.9330484    8.2628082  -39.5023810 
H     6.6352872    8.6438083  -42.9217578 
C     7.4303150    7.8467856  -42.9548604 
H     8.0032457    8.0318346  -43.8748461 
H     8.0899721    7.9819508  -42.0807426 
C     6.8388805    6.4282489  -43.0136567 
O     7.2641848    5.6563568  -43.8711706 
N     5.9260563    6.1311051  -42.0768731 
H     5.5890622    6.8522033  -41.4265220 
C     5.4003059    4.7772865  -41.9355516 
H     6.2524208    4.1033879  -42.1296102 
C     4.9244894    4.5441139  -40.5061458 
H     4.6167912    3.4869443  -40.4247952 
H     5.7554126    4.7053493  -39.7819783 
O     3.8012849    5.3352727  -40.1390737 
H     4.1438564    6.1984155  -39.8162072 
H     4.6130037    4.4995402  -42.6608130 
H    13.6346634   11.3439114  -31.9272777 
C    12.7278404   10.6598895  -31.9708724 
H    12.8831094    9.9595679  -31.1265456 
H    11.7404186   11.1930005  -31.7883422 
C    12.9105233    9.8048959  -33.2283537 
O    14.0404228    9.5518989  -33.6312948 
N    11.8053962    9.2569129  -33.7804216 
H    10.8593487    9.5004939  -33.4670394 
C    11.9277866    8.1473966  -34.7051257 
H    12.8585803    7.6068868  -34.4809207 
H    11.0717736    7.4768416  -34.5218811 
C    11.9661341    8.5190192  -36.1890543 
O    12.9804235    8.4165999  -36.8674778 
N    10.7686633    8.9575663  -36.6880576 
H     9.9293210    8.7694034  -36.1236924 
C    10.5884814    9.1396859  -38.1055656 
H    11.5792833    9.3230299  -38.5565224 
H    10.1953356    8.2203964  -38.5764564 
C     9.6454265   10.2458797  -38.5437492 
O     9.4565909   10.4346440  -39.7434883 
N     9.0569720   10.9928170  -37.5765209 
H     9.1742376   10.7131804  -36.5997778 
C     8.1111823   12.0410806  -37.9100359 
H     8.3469074   12.3951318  -38.9233762 
H     7.0483209   11.6525398  -37.9231721 
C     8.2077676   13.2274632  -36.9457263 
O     8.4613693   14.3620253  -37.3486481 
N     7.9284237   12.9095545  -35.6669641 
H     7.7529267   11.9303270  -35.4268989 
C     7.8425546   13.8850197  -34.5819279 
H     6.9965013   14.5669068  -34.8145021 
C     7.5143033   13.1281848  -33.2949138 
H     8.3006154   12.3718908  -33.0970149 
H     7.5371193   13.8452910  -32.4532701 
C     6.1508109   12.4276269  -33.3239163 
H     5.3483070   13.1927540  -33.3691255 
H     6.0419711   11.7966280  -34.2284752 
C     5.9332299   11.5316981  -32.1117675 
H     6.6504395   10.6863197  -32.1403797 
H     6.1249499   12.1110374  -31.1850593 
N     4.5631301   11.0373847  -32.0961950 
H     3.9437979   11.2397283  -32.8912891 
C     4.0029751   10.3705702  -31.0846684 
N     4.7038737   10.1298923  -29.9722401 
H     5.6454109   10.5090807  -29.8635599 
H     4.3625062    9.5001362  -29.2435120 
N     2.7293345    9.9582109  -31.2036428 
H     2.2390372   10.2135237  -32.0668328 
H     2.1477644    9.8529367  -30.3761308 
H     8.7296381   14.5591104  -34.4837724 
H    15.6710335    6.4015936  -34.2193625 
C    15.6353152    6.5813595  -33.1119152 
H    16.6445651    6.3535275  -32.7126875 
H    15.4228227    7.6436091  -32.9093970 
C    14.6166852    5.6911921  -32.3594724 
O    14.1248527    6.1625754  -31.2948685 
O    14.3800482    4.5389314  -32.8115531 
H    14.3564714    4.7897873  -38.3712958 
C    13.3742640    4.9263242  -37.8760076 
C    12.2643142    5.3884244  -38.5998863 
H    12.3238077    5.5450029  -39.6843068 
C    11.0695463    5.6724146  -37.9312900 
H    10.1966464    6.0501455  -38.4759595 
C    10.9793936    5.5043127  -36.5471724 
H    10.0545990    5.7708311  -36.0247938 
C    12.0701911    5.0025817  -35.8335607 
H    12.0069283    4.8609338  -34.7493037 
C    13.2642696    4.6990952  -36.4966064 
H    14.0981618    4.2929422  -35.9124256 
H     8.4156020    7.4587788  -28.1744256 
C     9.3776299    7.4951535  -28.7123162 
N     9.6342830    6.6822001  -29.7974344 
C    10.9378233    6.7840106  -30.0433230 
H    11.5021353    6.2771464  -30.8305322 
N    11.5200936    7.6336759  -29.1732967 
H    12.5227277    7.8823523  -29.1984275 
C    10.5550363    8.0910641  -28.3095052 
H    10.7849925    8.8273918  -27.5397071 
O    10.6684731    5.2563166  -25.6144155 
C    10.9269892    4.6177433  -26.6845628 
O    12.0553868    4.3693358  -27.1561281 
C     9.6976372    4.1957749  -27.5034387 
H     8.8249592    4.0835820  -26.8388695 
H     9.4870411    5.0690955  -28.1432412 
C     9.8328130    3.0025605  -28.4346011 
H    10.8268741    3.0353078  -28.9074579 
H     9.7905133    2.0445920  -27.8795784 
C     8.7904111    3.0558771  -29.5847150 
O     9.2924525    3.9204182  -30.5766370 
H    10.1974686    2.9456489  -31.1419616 
C     7.4702370    3.5922538  -29.0303825 
O     7.1319525    4.7415251  -29.4715563 
O     6.8176884    2.9470326  -28.1906468 
C     8.5283308    1.6864004  -30.2418238 
H     8.0795751    0.9603752  -29.5440772 
H     7.8056633    1.8488862  -31.0691353 
C     9.7865121    1.0965385  -30.8475117 
O    10.6428090    1.9882458  -31.3000841 
O     9.9699827   -0.1095973  -30.9162561 
Fe    4.7367515    7.0527006  -34.8014965 
Mo    8.1583678    5.5660251  -31.2163827 
Fe    7.0375469    5.7995892  -35.9978792 
Fe    5.4454655    7.5950772  -37.3694200 
Fe    6.9644380    8.3466141  -35.2342205 
Fe    8.1618168    7.5213458  -33.0714394 
Fe    8.0996423    4.8704823  -33.8512438 
Fe    5.8356763    6.3563827  -32.4778633 
C     6.8880514    6.5757088  -34.2206903 
S     7.7851377    7.5428465  -37.2710381 
S     9.8044331    5.9761247  -32.8890112 
S     4.7945176    5.5104083  -36.5423916 
S     8.4935046    9.5378059  -34.0785821 
S     6.5530772    4.1751184  -32.3042517 
S     4.8310607    9.1302066  -35.7506483 
S     7.0057222    7.6638456  -31.1081381 
S     3.6132119    6.6708997  -32.8447459 
C     8.1299531    4.2693604  -35.6270628 
O     8.6262793    3.3925766  -36.2928699 
C     8.9031051    3.3351156  -33.6818317 
O     9.4006652    2.2877553  -33.6768988 
H     5.9955981    5.8055513  -34.2090813 
O     4.5235976    5.5153107  -29.4625874 
H     5.4763557    5.2607936  -29.5096704 
H     4.3857932    6.1850135  -30.1590184 
O     1.0962301    8.3997913  -34.2138448 
H     1.9317500    8.0543663  -33.8302805 
H     0.5597835    8.6840016  -33.4247660 
