# Supplementary material for: Reaction Mechanism for CO Reduction by Mo-Nitrogenase Studied by QM/MM
Source: Inorg Chem. 2024 Aug 14;63(34):15951–63. doi: 10.1021/acs.inorgchem.4c02323 (PMC11351180; doi:10.1021/acs.inorgchem.4c02323)
Supplement: Supplementary file 2 — ic4c02323_si_002.zip [file ic4c02323_si_002.zip › Coordinates/E3-PT/Fe3,7.xyz]

193
Fe3,7
H     4.4349615    0.2413153  -35.0638615 
C     5.2837987    0.8125197  -35.5330417 
H     5.7961106    0.0925931  -36.1810139 
C     4.8394022    2.0164284  -36.3640966 
H     5.7231499    2.5319742  -36.7737614 
H     4.1877960    1.7616235  -37.2206810 
H     4.3161899    2.7681173  -35.7495299 
C     6.2535912    1.2385083  -34.4225726 
H     7.1408126    1.7188519  -34.8661902 
H     5.7939169    1.9909746  -33.7542290 
H     6.6094021    0.3927118  -33.8050646 
H     3.5020958    2.2447781  -29.6859884 
C     3.9145482    2.1090578  -30.7035021 
H     5.0171728    2.1539205  -30.6235279 
H     3.6430866    1.1125861  -31.0830117 
N     3.4746981    3.1327389  -31.6251180 
H     3.9202791    4.0535489  -31.5252780 
C     2.8321003    2.8870539  -32.7732389 
N     2.0177493    1.8165442  -32.8904563 
H     1.8771837    1.1964956  -32.0961348 
H     1.8009696    1.4440201  -33.8230127 
N     3.0058263    3.7089360  -33.8056481 
H     3.4661599    4.6261948  -33.6332247 
H     2.3582160    3.6857955  -34.5944912 
H    12.0295635    0.3931042  -37.4327599 
C    11.5459582    1.0539724  -36.6719981 
H    11.7568199    2.1085163  -36.9318017 
H    10.4517973    0.9258922  -36.7533818 
C    12.0061895    0.7390063  -35.2304408 
H    11.1450010    0.8012241  -34.5476514 
H    12.3993459   -0.2928985  -35.1635977 
C    13.1089299    1.6801362  -34.7557352 
O    14.1996431    1.7611510  -35.3397081 
N    12.8153801    2.4098173  -33.6687115 
H    11.8974729    2.3148097  -33.2377873 
H    13.4617313    3.1564679  -33.3408051 
H     7.2734230    1.5577905  -41.6354383 
C     7.5820498    2.0234131  -40.7169059 
N     8.4312001    3.1000588  -40.7410800 
C     8.5464954    3.4686532  -39.4773488 
H     9.1537373    4.2875078  -39.0908192 
N     7.8072453    2.6826517  -38.6642430 
H     7.7679232    2.8156996  -37.6399832 
C     7.1712317    1.7527143  -39.4310697 
H     6.4936149    1.0138452  -39.0055234 
H     2.9883459    9.5557434  -40.1164567 
C     3.1344260    8.7043858  -39.4204039 
H     2.5216129    7.8483383  -39.7485272 
H     2.8350319    9.0302101  -38.4109164 
S     4.9365766    8.2853441  -39.4611922 
H     6.6348703    8.6435784  -42.9212064 
C     7.4291802    7.8458662  -42.9532788 
H     8.0013337    8.0285376  -43.8741842 
H     8.0896252    7.9816666  -42.0801362 
C     6.8350563    6.4283301  -43.0097263 
O     7.2559398    5.6563509  -43.8691608 
N     5.9232849    6.1326767  -42.0711387 
H     5.5933491    6.8521840  -41.4158516 
C     5.3959520    4.7790516  -41.9300261 
H     6.2476826    4.1043021  -42.1221951 
C     4.9215585    4.5478174  -40.4998525 
H     4.6043568    3.4932856  -40.4197248 
H     5.7556900    4.6999391  -39.7783892 
O     3.8075334    5.3504376  -40.1260793 
H     4.1605258    6.2003593  -39.7803411 
H     4.6107169    4.5001752  -42.6578289 
H    13.6345949   11.3445591  -31.9277126 
C    12.7295852   10.6585499  -31.9733606 
H    12.8851898    9.9580599  -31.1292275 
H    11.7413129   11.1920589  -31.7896039 
C    12.9265629    9.8044918  -33.2309418 
O    14.0632190    9.5570928  -33.6196913 
N    11.8319716    9.2522194  -33.7977568 
H    10.8794444    9.4965380  -33.5018167 
C    11.9721440    8.1490968  -34.7276170 
H    12.9112584    7.6237480  -34.5047863 
H    11.1299891    7.4595822  -34.5482045 
C    11.9989274    8.5160055  -36.2127462 
O    13.0002365    8.3847105  -36.9056271 
N    10.8047967    8.9758179  -36.6995873 
H     9.9712107    8.8080640  -36.1224717 
C    10.6070710    9.1513285  -38.1160604 
H    11.5910325    9.3387520  -38.5800918 
H    10.2130856    8.2280868  -38.5790370 
C     9.6523908   10.2510302  -38.5481635 
O     9.4530288   10.4330391  -39.7469787 
N     9.0664674   10.9999419  -37.5803912 
H     9.1982246   10.7340570  -36.6015876 
C     8.1138555   12.0432291  -37.9112358 
H     8.3455172   12.3995533  -38.9247644 
H     7.0497329   11.6531420  -37.9234707 
C     8.2074271   13.2298234  -36.9462443 
O     8.4575925   14.3648892  -37.3505629 
N     7.9271592   12.9130097  -35.6676178 
H     7.7687156   11.9321106  -35.4209451 
C     7.8408147   13.8914912  -34.5857775 
H     6.9983339   14.5755985  -34.8245470 
C     7.5069650   13.1446814  -33.2945546 
H     8.2933610   12.3914279  -33.0874157 
H     7.5261793   13.8691869  -32.4591135 
C     6.1447227   12.4419463  -33.3224227 
H     5.3405327   13.2052365  -33.3687485 
H     6.0375950   11.8093536  -34.2259049 
C     5.9287828   11.5473886  -32.1087649 
H     6.6454986   10.7019785  -32.1372726 
H     6.1230435   12.1273448  -31.1829477 
N     4.5588843   11.0536760  -32.0890671 
H     3.9418106   11.2467497  -32.8880739 
C     4.0012254   10.3832151  -31.0790415 
N     4.7012731   10.1437940  -29.9658822 
H     5.6428322   10.5228575  -29.8571448 
H     4.3640270    9.5049940  -29.2432501 
N     2.7279873    9.9677344  -31.1981780 
H     2.2383383   10.2252838  -32.0609941 
H     2.1456967    9.8693524  -30.3701289 
H     8.7290328   14.5617653  -34.4859553 
H    15.6725085    6.4019220  -34.2192148 
C    15.6402854    6.5827313  -33.1114597 
H    16.6531873    6.3601259  -32.7183879 
H    15.4234101    7.6440648  -32.9092757 
C    14.6328693    5.6866905  -32.3517034 
O    14.1287664    6.1627353  -31.2950017 
O    14.4178306    4.5248652  -32.7892813 
H    14.3548144    4.7886763  -38.3681190 
C    13.3719573    4.9210823  -37.8681178 
C    12.2584787    5.3864536  -38.5840514 
H    12.3194404    5.5706133  -39.6640321 
C    11.0567465    5.6375853  -37.9138424 
H    10.1846773    6.0261709  -38.4521127 
C    10.9572074    5.4251548  -36.5357494 
H    10.0195620    5.6541267  -36.0151001 
C    12.0575073    4.9325489  -35.8283458 
H    11.9955384    4.7648101  -34.7474106 
C    13.2613040    4.6696013  -36.4924544 
H    14.1010578    4.2696495  -35.9125765 
H     8.4126106    7.4657999  -28.1695357 
C     9.3740429    7.5147386  -28.6993117 
N     9.6330161    6.7139031  -29.7894109 
C    10.9400867    6.8111184  -30.0238591 
H    11.5106067    6.3081701  -30.8088117 
N    11.5190687    7.6505487  -29.1426169 
H    12.5225027    7.8972444  -29.1639676 
C    10.5495759    8.1051849  -28.2823526 
H    10.7747382    8.8380134  -27.5080040 
O    10.6684619    5.2560811  -25.6175969 
C    10.9308393    4.6186291  -26.6875645 
O    12.0607144    4.3676887  -27.1538821 
C     9.7043630    4.2017273  -27.5132722 
H     8.8304897    4.0842871  -26.8511977 
H     9.4947476    5.0799834  -28.1470701 
C     9.8399862    3.0149529  -28.4536752 
H    10.8365345    3.0452934  -28.9221955 
H     9.7856663    2.0527334  -27.9072209 
C     8.8035841    3.0869557  -29.6061329 
O     9.3113512    3.9652105  -30.5842093 
H    10.1756094    2.9845503  -31.2054976 
C     7.4779090    3.6110682  -29.0500635 
O     7.1175742    4.7479148  -29.5060120 
O     6.8386941    2.9632140  -28.2014435 
C     8.5305065    1.7237003  -30.2761832 
H     8.0794249    0.9972527  -29.5807431 
H     7.8060053    1.9002780  -31.0996004 
C     9.7789796    1.1302842  -30.8939275 
O    10.6118690    2.0246995  -31.3865524 
O     9.9742839   -0.0749650  -30.9430485 
Fe    4.7898609    6.8596622  -34.7203408 
Mo    8.1634361    5.6097157  -31.2222671 
Fe    6.9570172    5.9352981  -35.9221828 
Fe    5.4391639    7.6644196  -37.3034440 
Fe    7.1444933    8.4601122  -35.3063326 
Fe    8.1469041    7.6858514  -33.0173038 
Fe    8.1394105    5.0678571  -33.8637532 
Fe    5.9147022    6.2564155  -32.6678625 
C     6.9998019    6.7844616  -34.2402371 
S     7.7941454    7.5683667  -37.3209245 
S     9.8216493    6.1712183  -32.8376808 
S     4.8084509    5.5352716  -36.6049545 
S     8.5737116    9.6700599  -34.0761958 
S     6.6860731    4.1545233  -32.3805368 
S     4.9281490    9.0807565  -35.5737510 
S     6.8729549    7.6133166  -31.1240601 
S     3.6327471    6.7303187  -32.7767312 
C     7.8216444    4.3385313  -35.6163563 
O     8.1130985    3.3115207  -36.1831567 
C     9.1445883    3.6383452  -33.8477872 
O     9.7927733    2.6820257  -33.9277068 
H     5.3541879    5.4836194  -34.0842912 
O     4.5036330    5.4917366  -29.5111377 
H     5.4604113    5.2515977  -29.5475736 
H     4.3732885    6.1685550  -30.2031359 
O     1.1092149    8.4046745  -34.2140172 
H     1.9569563    8.0856746  -33.8348005 
H     0.5719593    8.6847410  -33.4245135 
