# Supplementary material for: Reaction Mechanism for CO Reduction by Mo-Nitrogenase Studied by QM/MM
Source: Inorg Chem. 2024 Aug 14;63(34):15951–63. doi: 10.1021/acs.inorgchem.4c02323 (PMC11351180; doi:10.1021/acs.inorgchem.4c02323)
Supplement: Supplementary file 2 — ic4c02323_si_002.zip [file ic4c02323_si_002.zip › Coordinates/E3-PT/S5A_2#Fe3,7.xyz]

193
S5A_2#Fe3,7
H     4.4385939    0.2369491  -35.0666326 
C     5.2941422    0.7965960  -35.5409275 
H     5.8141768    0.0499034  -36.1518110 
C     4.8843997    1.9708884  -36.4287929 
H     5.7852838    2.4478940  -36.8469035 
H     4.2386400    1.6935524  -37.2816681 
H     4.3688843    2.7606950  -35.8608329 
C     6.2545028    1.2476687  -34.4333299 
H     7.1515993    1.7036453  -34.8824828 
H     5.8004444    2.0233378  -33.7880559 
H     6.5963169    0.4161766  -33.7890613 
H     3.5033330    2.2392653  -29.6920871 
C     3.9178144    2.0887779  -30.7133820 
H     5.0174800    2.1715837  -30.6333028 
H     3.6768241    1.0717484  -31.0591610 
N     3.4646474    3.0552307  -31.6961149 
H     3.9677119    3.9511966  -31.7167035 
C     2.7831035    2.7180459  -32.7971957 
N     1.9097799    1.6918396  -32.7817219 
H     1.7035088    1.2016639  -31.9116592 
H     1.6896763    1.2223399  -33.6677725 
N     2.9674232    3.3826820  -33.9377935 
H     3.6542495    4.1351570  -34.0004699 
H     2.2922242    3.3271274  -34.7011360 
H    12.0268395    0.3947610  -37.4363375 
C    11.5378934    1.0595594  -36.6825456 
H    11.7563373    2.1124820  -36.9429491 
H    10.4439370    0.9374318  -36.7776808 
C    11.9749147    0.7500005  -35.2336466 
H    11.1037649    0.8259458  -34.5642728 
H    12.3589574   -0.2844801  -35.1543545 
C    13.0774340    1.6865733  -34.7516558 
O    14.1781918    1.7484720  -35.3181601 
N    12.7680474    2.4362876  -33.6825693 
H    11.8397466    2.3574240  -33.2700995 
H    13.4172161    3.1783626  -33.3504459 
H     7.2765112    1.5576203  -41.6336256 
C     7.5919712    2.0216583  -40.7142412 
N     8.4358726    3.1023283  -40.7463526 
C     8.5781896    3.4597512  -39.4824839 
H     9.1902048    4.2778016  -39.1021933 
N     7.8627706    2.6627776  -38.6594900 
H     7.8436922    2.7946697  -37.6322285 
C     7.2128394    1.7369938  -39.4212282 
H     6.5477430    0.9910293  -38.9884212 
H     2.9887367    9.5548814  -40.1181256 
C     3.1349157    8.7014186  -39.4250471 
H     2.5066128    7.8542778  -39.7471038 
H     2.8550546    9.0291948  -38.4105111 
S     4.9302973    8.2555338  -39.4882065 
H     6.6357089    8.6440907  -42.9217495 
C     7.4307672    7.8466330  -42.9541102 
H     8.0041111    8.0312462  -43.8739804 
H     8.0901640    7.9818402  -42.0804510 
C     6.8378218    6.4285242  -43.0138952 
O     7.2595973    5.6585946  -43.8746752 
N     5.9262612    6.1311124  -42.0758630 
H     5.5942266    6.8508074  -41.4213084 
C     5.4001469    4.7775266  -41.9342791 
H     6.2519571    4.1032980  -42.1284971 
C     4.9274944    4.5438339  -40.5034008 
H     4.6216234    3.4859908  -40.4221225 
H     5.7599786    4.7065719  -39.7818868 
O     3.8041458    5.3335238  -40.1316866 
H     4.1476289    6.1966585  -39.8075718 
H     4.6126884    4.4996825  -42.6599325 
H    13.6343830   11.3434338  -31.9276887 
C    12.7272636   10.6582617  -31.9727683 
H    12.8820175    9.9573913  -31.1286130 
H    11.7403473   11.1924021  -31.7889458 
C    12.9130009    9.8025754  -33.2312535 
O    14.0456107    9.5516104  -33.6287793 
N    11.8118536    9.2521945  -33.7879867 
H    10.8615453    9.4990241  -33.4856132 
C    11.9407636    8.1440939  -34.7147042 
H    12.8767262    7.6118293  -34.4927574 
H    11.0924508    7.4636387  -34.5296703 
C    11.9689993    8.5111982  -36.1997241 
O    12.9788411    8.4045874  -36.8847157 
N    10.7685125    8.9450065  -36.6933236 
H     9.9329075    8.7656672  -36.1206848 
C    10.5777245    9.1263894  -38.1093694 
H    11.5670341    9.2982342  -38.5674627 
H    10.1668966    8.2104730  -38.5728177 
C     9.6437018   10.2424211  -38.5439018 
O     9.4606079   10.4384039  -39.7436560 
N     9.0552385   10.9868838  -37.5745740 
H     9.1607358   10.6970497  -36.5988406 
C     8.1120510   12.0381524  -37.9086617 
H     8.3503993   12.3923280  -38.9212717 
H     7.0486572   11.6515168  -37.9226232 
C     8.2074866   13.2253400  -36.9444666 
O     8.4553678   14.3610550  -37.3496753 
N     7.9284189   12.9091457  -35.6656292 
H     7.7756122   11.9271626  -35.4167677 
C     7.8422014   13.8898587  -34.5858999 
H     6.9988413   14.5724907  -34.8250960 
C     7.5103702   13.1434682  -33.2944020 
H     8.2960442   12.3887475  -33.0890518 
H     7.5297259   13.8667536  -32.4579003 
C     6.1485139   12.4405860  -33.3239996 
H     5.3437798   13.2031051  -33.3690471 
H     6.0436267   11.8090215  -34.2282344 
C     5.9363940   11.5443138  -32.1120454 
H     6.6599992   10.7046899  -32.1387829 
H     6.1164298   12.1247091  -31.1840513 
N     4.5699080   11.0354734  -32.1016732 
H     3.9566662   11.2284014  -32.9039203 
C     4.0112229   10.3717930  -31.0908792 
N     4.7031839   10.1431082  -29.9718654 
H     5.6506070   10.5094138  -29.8668253 
H     4.3563139    9.5230623  -29.2378470 
N     2.7381989    9.9361612  -31.2189125 
H     2.2507416   10.2431920  -32.0684269 
H     2.1490236    9.8962976  -30.3885324 
H     8.7295455   14.5612593  -34.4862413 
H    15.6718793    6.4020153  -34.2192485 
C    15.6386047    6.5830353  -33.1118307 
H    16.6509161    6.3612379  -32.7161077 
H    15.4214085    7.6442738  -32.9105837 
C    14.6295257    5.6882817  -32.3534108 
O    14.1318395    6.1627224  -31.2929133 
O    14.4060600    4.5302662  -32.7959001 
H    14.3534554    4.7891496  -38.3666740 
C    13.3697498    4.9220361  -37.8651868 
C    12.2549789    5.3872829  -38.5795968 
H    12.3160002    5.5749581  -39.6589772 
C    11.0518837    5.6335806  -37.9095536 
H    10.1798735    6.0216075  -38.4481085 
C    10.9500332    5.4168198  -36.5322213 
H    10.0119059    5.6430895  -36.0108132 
C    12.0527148    4.9283046  -35.8258681 
H    11.9892663    4.7597212  -34.7454406 
C    13.2580418    4.6683998  -36.4900115 
H    14.0977062    4.2694758  -35.9092192 
H     8.4154412    7.4620776  -28.1713944 
C     9.3782394    7.5042382  -28.7046904 
N     9.6320544    6.7031473  -29.7975206 
C    10.9355976    6.8043376  -30.0442345 
H    11.4971553    6.3047314  -30.8376181 
N    11.5201009    7.6436976  -29.1661070 
H    12.5228917    7.8914749  -29.1917695 
C    10.5563874    8.0951658  -28.2970611 
H    10.7868380    8.8265720  -27.5231105 
O    10.6667536    5.2552808  -25.6150111 
C    10.9297453    4.6171205  -26.6848432 
O    12.0598213    4.3656675  -27.1498873 
C     9.7041738    4.1989564  -27.5104958 
H     8.8283836    4.0883614  -26.8492063 
H     9.4984031    5.0740698  -28.1502258 
C     9.8383281    3.0066628  -28.4437119 
H    10.8324474    3.0370760  -28.9170788 
H     9.7903779    2.0474341  -27.8905640 
C     8.7952600    3.0687558  -29.5925462 
O     9.2942885    3.9448348  -30.5766272 
H    10.1806696    2.9628793  -31.1782375 
C     7.4735049    3.5923460  -29.0293225 
O     7.1259740    4.7410262  -29.4599786 
O     6.8233178    2.9379615  -28.1932056 
C     8.5267670    1.7042722  -30.2603044 
H     8.0740828    0.9765264  -29.5672837 
H     7.8056366    1.8807030  -31.0865445 
C     9.7790646    1.1123146  -30.8717892 
O    10.6218689    2.0054400  -31.3461144 
O     9.9701156   -0.0935691  -30.9296748 
Fe    4.8712944    7.1332520  -34.8185076 
Mo    8.1509475    5.5992555  -31.1960920 
Fe    6.9053765    5.8889201  -35.8764383 
Fe    5.4228557    7.6550328  -37.3308533 
Fe    7.0211082    8.4282519  -35.2940846 
Fe    8.1143974    7.6500980  -33.0539943 
Fe    8.0252273    5.0002894  -33.8105661 
Fe    5.9467004    6.3040919  -32.5351585 
C     6.8474560    6.7444282  -34.1826876 
S     7.7638024    7.5003571  -37.2736947 
S     9.7659983    6.1078445  -32.8714964 
S     4.7252289    5.5812717  -36.4925563 
S     8.5130572    9.6329882  -34.0988042 
S     6.5847335    4.1560275  -32.2966983 
S     4.8307577    9.2157643  -35.7288360 
S     6.9466028    7.6605150  -31.0724555 
S     3.6346789    6.5320921  -32.8733432 
C     7.8162363    4.3023250  -35.5844268 
O     8.1675056    3.3063285  -36.1780939 
C     9.0038250    3.5624363  -33.7652846 
O     9.6444014    2.5975944  -33.8200976 
H     4.7189795    5.7630654  -33.6489016 
O     4.5559792    5.5625406  -29.3776918 
H     5.4903085    5.2435096  -29.4249125 
H     4.5393492    6.3568170  -29.9394877 
O     1.0949953    8.4022709  -34.2229813 
H     1.9565557    8.0949660  -33.8809841 
H     0.5768519    8.6871920  -33.4221911 
