# Supplementary material for: Reaction Mechanism for CO Reduction by Mo-Nitrogenase Studied by QM/MM
Source: Inorg Chem. 2024 Aug 14;63(34):15951–63. doi: 10.1021/acs.inorgchem.4c02323 (PMC11351180; doi:10.1021/acs.inorgchem.4c02323)
Supplement: Supplementary file 2 — ic4c02323_si_002.zip [file ic4c02323_si_002.zip › Coordinates/E3-PT/C2_5.xyz]

193
C2_5
H     4.4329214    0.2400302  -35.0698294 
C     5.2781942    0.8058066  -35.5521666 
H     5.7743867    0.0743219  -36.1973071 
C     4.8451541    2.0078662  -36.3921781 
H     5.7356633    2.4987309  -36.8201709 
H     4.1785389    1.7569028  -37.2379518 
H     4.3464728    2.7769385  -35.7801254 
C     6.2753344    1.2327516  -34.4700521 
H     7.1594572    1.6806546  -34.9528710 
H     5.8508097    2.0128659  -33.8104162 
H     6.6290752    0.3938699  -33.8422853 
H     3.4965514    2.2429111  -29.6887658 
C     3.8976797    2.1024885  -30.7106287 
H     5.0008537    2.1558266  -30.6444794 
H     3.6258539    1.1010259  -31.0772405 
N     3.4409638    3.1127535  -31.6416255 
H     3.9078417    4.0258938  -31.5808964 
C     2.8101754    2.8394902  -32.7909499 
N     1.9738396    1.7833761  -32.8759432 
H     1.7956770    1.2092320  -32.0544743 
H     1.7633872    1.3797020  -33.7966139 
N     3.0174637    3.6113866  -33.8557360 
H     3.5373264    4.5037471  -33.7308922 
H     2.3603224    3.5950468  -34.6371613 
H    12.0292831    0.4054149  -37.4409369 
C    11.5444205    1.0911979  -36.6998483 
H    11.7537530    2.1379782  -36.9927057 
H    10.4508832    0.9593449  -36.7895800 
C    11.9730013    0.8424195  -35.2410368 
H    11.1116558    1.0308627  -34.5783578 
H    12.2703438   -0.2144649  -35.0989868 
C    13.1435572    1.7128504  -34.7823170 
O    14.2444822    1.7112287  -35.3545700 
N    12.8977194    2.4547131  -33.6946267 
H    11.9304894    2.5374426  -33.3811647 
H    13.5766768    3.1778410  -33.3858511 
H     7.2761385    1.5590175  -41.6250502 
C     7.5886410    2.0222142  -40.6974798 
N     8.4444230    3.0948154  -40.7211409 
C     8.5918980    3.4442938  -39.4555557 
H     9.2148969    4.2522062  -39.0706859 
N     7.8670698    2.6493528  -38.6348260 
H     7.8477072    2.7728270  -37.6124483 
C     7.2063572    1.7344570  -39.4050087 
H     6.5320032    0.9943486  -38.9770309 
H     2.9876746    9.5553366  -40.1178433 
C     3.1322693    8.7023947  -39.4243990 
H     2.5054644    7.8539472  -39.7454706 
H     2.8503056    9.0307062  -38.4107401 
S     4.9283519    8.2606262  -39.4871437 
H     6.6353230    8.6438217  -42.9217210 
C     7.4303872    7.8467287  -42.9546776 
H     8.0032604    8.0317808  -43.8746991 
H     8.0900152    7.9819236  -42.0806567 
C     6.8383647    6.4285884  -43.0135340 
O     7.2613770    5.6568196  -43.8720101 
N     5.9260035    6.1316358  -42.0758851 
H     5.5929298    6.8519599  -41.4230523 
C     5.4003010    4.7777102  -41.9346716 
H     6.2524222    4.1043048  -42.1306630 
C     4.9292295    4.5434084  -40.5038047 
H     4.6218757    3.4861409  -40.4223507 
H     5.7637649    4.7043406  -39.7835457 
O     3.8074941    5.3334044  -40.1297766 
H     4.1499623    6.1999479  -39.8142604 
H     4.6127367    4.4996988  -42.6600840 
H    13.6344523   11.3436804  -31.9276944 
C    12.7278562   10.6586889  -31.9723131 
H    12.8836345    9.9581935  -31.1281609 
H    11.7405231   11.1924326  -31.7889807 
C    12.9137053    9.8034944  -33.2301768 
O    14.0453113    9.5577860  -33.6328087 
N    11.8128741    9.2458145  -33.7816003 
H    10.8636664    9.4923254  -33.4791155 
C    11.9460404    8.1399934  -34.7100290 
H    12.8834147    7.6106983  -34.4878342 
H    11.1010392    7.4546070  -34.5287903 
C    11.9779616    8.5118735  -36.1944280 
O    12.9868907    8.4018848  -36.8794183 
N    10.7807477    8.9572918  -36.6885810 
H     9.9449107    8.7817817  -36.1169258 
C    10.5925939    9.1378120  -38.1053998 
H    11.5808063    9.3233048  -38.5612335 
H    10.2000645    8.2166991  -38.5739370 
C     9.6447120   10.2416503  -38.5418394 
O     9.4480424   10.4238526  -39.7414182 
N     9.0604168   10.9933007  -37.5755424 
H     9.1871813   10.7246181  -36.5965450 
C     8.1131409   12.0407122  -37.9093062 
H     8.3480887   12.3956026  -38.9225567 
H     7.0492890   11.6524427  -37.9229196 
C     8.2075052   13.2276103  -36.9448882 
O     8.4584471   14.3623518  -37.3497741 
N     7.9268430   12.9113413  -35.6663079 
H     7.7637020   11.9307349  -35.4203623 
C     7.8410590   13.8904130  -34.5849840 
H     6.9981596   14.5742318  -34.8232573 
C     7.5081350   13.1436576  -33.2935134 
H     8.2940225   12.3895264  -33.0873476 
H     7.5283770   13.8679628  -32.4579306 
C     6.1457867   12.4414380  -33.3209263 
H     5.3417653   13.2045953  -33.3730573 
H     6.0412279   11.8038406  -34.2211704 
C     5.9276710   11.5537338  -32.1029635 
H     6.6509587   10.7136662  -32.1199582 
H     6.1095740   12.1409365  -31.1791926 
N     4.5617975   11.0474247  -32.0914567 
H     3.9440223   11.2453399  -32.8888994 
C     4.0024975   10.3797514  -31.0805516 
N     4.6967298   10.1513070  -29.9619197 
H     5.6388967   10.5290976  -29.8531981 
H     4.3611870    9.5109162  -29.2398186 
N     2.7326094    9.9527098  -31.2060089 
H     2.2454540   10.2117934  -32.0701218 
H     2.1453839    9.8658253  -30.3797655 
H     8.7291133   14.5613299  -34.4855876 
H    15.6758492    6.4065167  -34.2189899 
C    15.6509952    6.5965347  -33.1113883 
H    16.6694595    6.3821411  -32.7280696 
H    15.4295145    7.6580766  -32.9157357 
C    14.6603169    5.6973308  -32.3353144 
O    14.1287659    6.1861238  -31.2974577 
O    14.4859969    4.5184671  -32.7392412 
H    14.3570407    4.7900260  -38.3696590 
C    13.3768239    4.9252933  -37.8697743 
C    12.2567222    5.3909843  -38.5744606 
H    12.3066224    5.5745831  -39.6553016 
C    11.0614522    5.6413070  -37.8899862 
H    10.1830750    6.0264791  -38.4210490 
C    10.9781990    5.4300908  -36.5105491 
H    10.0493963    5.6542585  -35.9729225 
C    12.0891474    4.9457575  -35.8139398 
H    12.0264492    4.7734229  -34.7365024 
C    13.2817878    4.6792297  -36.4926093 
H    14.1290801    4.2783566  -35.9241752 
H     8.4126267    7.4607688  -28.1776083 
C     9.3694086    7.4995622  -28.7223535 
N     9.6021087    6.7090975  -29.8286660 
C    10.9053745    6.7973734  -30.0858589 
H    11.4547507    6.2979868  -30.8877234 
N    11.5087286    7.6194189  -29.2042971 
H    12.5149203    7.8553510  -29.2331490 
C    10.5589259    8.0717715  -28.3208760 
H    10.8070256    8.7887439  -27.5388974 
O    10.6626635    5.2546544  -25.6279697 
C    10.9270764    4.6204510  -26.6997458 
O    12.0581460    4.3656034  -27.1605294 
C     9.7026337    4.2112436  -27.5338700 
H     8.8272819    4.0929299  -26.8732542 
H     9.4952455    5.0920829  -28.1638921 
C     9.8371840    3.0267359  -28.4781888 
H    10.8254481    3.0682178  -28.9641702 
H     9.8034295    2.0654362  -27.9276206 
C     8.7772980    3.0744863  -29.6139220 
O     9.2478120    3.9372565  -30.6216444 
H    10.1274904    2.9352757  -31.2707654 
C     7.4609306    3.5985024  -29.0350471 
O     7.1060790    4.7448925  -29.4674527 
O     6.8235953    2.9451309  -28.1898189 
C     8.5033205    1.6927449  -30.2440236 
H     8.0896897    0.9758843  -29.5164025 
H     7.7425611    1.8353395  -31.0399785 
C     9.7381833    1.0979018  -30.8907925 
O    10.5469880    1.9796494  -31.4389739 
O     9.9443376   -0.1064530  -30.9175805 
Fe    4.7866602    7.0456338  -34.7708384 
Mo    8.1038253    5.5986915  -31.2190347 
Fe    6.8902507    5.9144112  -35.9316587 
Fe    5.4214220    7.6543263  -37.3317983 
Fe    7.0723216    8.4557269  -35.3319006 
Fe    8.0441994    7.6809919  -33.0278538 
Fe    7.9093547    5.1108673  -33.7863479 
Fe    5.8343848    6.2750550  -32.6251373 
C     6.8116900    6.8393074  -34.2576683 
S     7.7721858    7.5210840  -37.3172861 
S     9.6863365    6.1450738  -32.8917692 
S     4.7238408    5.5749980  -36.5182802 
S     8.5236211    9.6467721  -34.1025338 
S     6.5088499    4.1583921  -32.3049301 
S     4.8757917    9.1743309  -35.7010839 
S     6.8196227    7.6170070  -31.0887179 
S     3.6214939    6.6136020  -32.8696794 
C     7.9046002    4.3362472  -35.4793623 
O     8.2614322    3.3762631  -36.1187695 
C     9.0377102    3.5124285  -33.6696718 
O    10.2164351    3.3871997  -33.8786593 
H     8.4386880    2.6084099  -33.3626021 
O     4.5103789    5.5224753  -29.4420910 
H     5.4614800    5.2604183  -29.4834905 
H     4.4136371    6.2615241  -30.0698181 
O     1.0929512    8.3955962  -34.2100073 
H     1.9217340    8.0394997  -33.8242954 
H     0.5560315    8.6851624  -33.4226616 
