# Supplementary material for: Reaction Mechanism for CO Reduction by Mo-Nitrogenase Studied by QM/MM
Source: Inorg Chem. 2024 Aug 14;63(34):15951–63. doi: 10.1021/acs.inorgchem.4c02323 (PMC11351180; doi:10.1021/acs.inorgchem.4c02323)
Supplement: Supplementary file 2 — ic4c02323_si_002.zip [file ic4c02323_si_002.zip › Coordinates/E3-PT/S1B.xyz]

193
S1B
H     4.4321841    0.2421142  -35.0728412 
C     5.2743951    0.8107490  -35.5612876 
H     5.7691107    0.0790754  -36.2068796 
C     4.8246323    2.0060158  -36.4026051 
H     5.7067516    2.5104099  -36.8334512 
H     4.1601042    1.7475627  -37.2476995 
H     4.3184219    2.7703636  -35.7908083 
C     6.2800813    1.2526516  -34.4946096 
H     7.1548055    1.7085746  -34.9882224 
H     5.8561579    2.0272626  -33.8286699 
H     6.6557124    0.4195474  -33.8720531 
H     3.4987542    2.2450288  -29.6903742 
C     3.9037153    2.1090236  -30.7130861 
H     5.0073315    2.1359309  -30.6385381 
H     3.6135144    1.1175912  -31.0925510 
N     3.4776552    3.1411875  -31.6344989 
H     3.9607023    4.0447834  -31.5542800 
C     2.8503627    2.9026024  -32.7945558 
N     2.0072135    1.8531698  -32.9105815 
H     1.8333978    1.2532252  -32.1074588 
H     1.7970661    1.4708000  -33.8404184 
N     3.0643123    3.7062531  -33.8325811 
H     3.5964664    4.5919265  -33.6837190 
H     2.4210196    3.7074240  -34.6253025 
H    12.0228107    0.3950624  -37.4394644 
C    11.5257192    1.0607310  -36.6917167 
H    11.7520753    2.1133756  -36.9464133 
H    10.4331308    0.9443133  -36.8054033 
C    11.9334950    0.7459231  -35.2366627 
H    11.0490038    0.8217548  -34.5838139 
H    12.3161212   -0.2884083  -35.1518016 
C    13.0246138    1.6849825  -34.7386939 
O    14.1296106    1.7571247  -35.2935918 
N    12.6930768    2.4358864  -33.6744373 
H    11.7831443    2.3062339  -33.2341356 
H    13.3380277    3.1766394  -33.3317420 
H     7.2730940    1.5567825  -41.6296597 
C     7.5804825    2.0174476  -40.7042639 
N     8.4384446    3.0882157  -40.7147165 
C     8.5678918    3.4319516  -39.4451692 
H     9.1854290    4.2361234  -39.0438896 
N     7.8266731    2.6364090  -38.6401232 
H     7.8306815    2.7456289  -37.6178384 
C     7.1773211    1.7249817  -39.4200257 
H     6.4959479    0.9843890  -39.0046351 
H     2.9882663    9.5546896  -40.1172757 
C     3.1333134    8.7010589  -39.4231458 
H     2.4984423    7.8571039  -39.7403929 
H     2.8589615    9.0313505  -38.4080053 
S     4.9255451    8.2450840  -39.4899341 
H     6.6353388    8.6438351  -42.9217536 
C     7.4303959    7.8468259  -42.9548131 
H     8.0032583    8.0317436  -43.8748714 
H     8.0900050    7.9819864  -42.0806936 
C     6.8384230    6.4285225  -43.0135958 
O     7.2627001    5.6568572  -43.8720490 
N     5.9257733    6.1318824  -42.0766881 
H     5.5927924    6.8521423  -41.4228123 
C     5.4004077    4.7777796  -41.9348289 
H     6.2527753    4.1043457  -42.1296052 
C     4.9266893    4.5446673  -40.5044569 
H     4.6240753    3.4861295  -40.4215405 
H     5.7583907    4.7110644  -39.7820508 
O     3.8005223    5.3300027  -40.1362515 
H     4.1387259    6.2024472  -39.8305473 
H     4.6129361    4.4997235  -42.6602845 
H    13.6345157   11.3452189  -31.9279372 
C    12.7289700   10.6606532  -31.9738700 
H    12.8847037    9.9594402  -31.1304865 
H    11.7409218   11.1929687  -31.7896818 
C    12.9244227    9.8064195  -33.2308441 
O    14.0614140    9.5403813  -33.6070611 
N    11.8267125    9.2727647  -33.8094409 
H    10.8736075    9.5360688  -33.5307195 
C    11.9593856    8.1628877  -34.7323692 
H    12.8985694    7.6377375  -34.5081991 
H    11.1151789    7.4792294  -34.5432461 
C    11.9862316    8.5186379  -36.2204755 
O    12.9928504    8.3930237  -36.9080013 
N    10.7891976    8.9589558  -36.7110527 
H     9.9570544    8.8095737  -36.1239643 
C    10.5902939    9.1398101  -38.1254371 
H    11.5752756    9.3138868  -38.5923605 
H    10.1788035    8.2231346  -38.5863473 
C     9.6506878   10.2533964  -38.5537695 
O     9.4690697   10.4523872  -39.7532094 
N     9.0556862   10.9892334  -37.5825592 
H     9.1576536   10.6979644  -36.6060401 
C     8.1111664   12.0405730  -37.9119955 
H     8.3461931   12.3958742  -38.9250261 
H     7.0483710   11.6524503  -37.9238389 
C     8.2078492   13.2270019  -36.9466978 
O     8.4564321   14.3624965  -37.3521470 
N     7.9287935   12.9103590  -35.6683787 
H     7.7791123   11.9277677  -35.4197124 
C     7.8423199   13.8881542  -34.5860634 
H     6.9981968   14.5709973  -34.8228481 
C     7.5101472   13.1362918  -33.2971525 
H     8.2966859   12.3817501  -33.0947127 
H     7.5289644   13.8566820  -32.4580894 
C     6.1486325   12.4323560  -33.3290100 
H     5.3435650   13.1952073  -33.3674606 
H     6.0416732   11.8073712  -34.2377574 
C     5.9361262   11.5276530  -32.1224978 
H     6.6510543   10.6810494  -32.1618922 
H     6.1336437   12.0989725  -31.1920528 
N     4.5652031   11.0360350  -32.1025434 
H     3.9469876   11.2351268  -32.8992351 
C     4.0071918   10.3650033  -31.0934588 
N     4.7071807   10.1220672  -29.9812710 
H     5.6522240   10.4931254  -29.8765657 
H     4.3699861    9.4818987  -29.2596464 
N     2.7323991    9.9517796  -31.2127654 
H     2.2418863   10.2222326  -32.0714251 
H     2.1514284    9.8584634  -30.3831035 
H     8.7295173   14.5604721  -34.4858966 
H    15.6681093    6.3993773  -34.2182991 
C    15.6261629    6.5746191  -33.1099682 
H    16.6294149    6.3352364  -32.7026323 
H    15.4224193    7.6380554  -32.9050501 
C    14.5904438    5.6944184  -32.3693842 
O    14.1069073    6.1599606  -31.2981606 
O    14.3262905    4.5537003  -32.8371969 
H    14.3566526    4.7887232  -38.3698246 
C    13.3754953    4.9224859  -37.8712120 
C    12.2603676    5.3876821  -38.5847730 
H    12.3151822    5.5575499  -39.6674550 
C    11.0670695    5.6600893  -37.9083787 
H    10.1918135    6.0446188  -38.4441445 
C    10.9805784    5.4759641  -36.5255922 
H    10.0554355    5.7354011  -35.9997615 
C    12.0794862    4.9755739  -35.8235496 
H    12.0323802    4.8214877  -34.7407141 
C    13.2724893    4.6845099  -36.4934735 
H    14.1100219    4.2800996  -35.9137262 
H     8.4158220    7.4602441  -28.1693622 
C     9.3806245    7.4998587  -28.6978006 
N     9.6512817    6.6744160  -29.7690127 
C    10.9557152    6.7860101  -30.0060965 
H    11.5423094    6.2759660  -30.7734773 
N    11.5242413    7.6534364  -29.1446258 
H    12.5244232    7.9115250  -29.1697280 
C    10.5487280    8.1128398  -28.2941266 
H    10.7650922    8.8636311  -27.5343473 
O    10.6719715    5.2552055  -25.6149473 
C    10.9318724    4.6116995  -26.6812616 
O    12.0600631    4.3722529  -27.1585904 
C     9.7025821    4.1710617  -27.4896776 
H     8.8374265    4.0430429  -26.8186113 
H     9.4725386    5.0445337  -28.1230545 
C     9.8465379    2.9813379  -28.4246340 
H    10.8414291    3.0198438  -28.8951387 
H     9.8063997    2.0210034  -27.8735888 
C     8.8103529    3.0400379  -29.5784476 
O     9.3249963    3.9066382  -30.5663343 
H    10.1977199    2.9308309  -31.1464932 
C     7.4865067    3.5788704  -29.0251469 
O     7.1441917    4.7320637  -29.4547509 
O     6.8306339    2.9323599  -28.1904054 
C     8.5393880    1.6752930  -30.2416066 
H     8.0876362    0.9486922  -29.5466886 
H     7.8161476    1.8485536  -31.0665043 
C     9.7896807    1.0811007  -30.8562762 
O    10.6406856    1.9710354  -31.3237891 
O     9.9720190   -0.1249019  -30.9226677 
Fe    4.9177826    7.0748956  -34.7694937 
Mo    8.1691138    5.5526685  -31.1691700 
Fe    6.9329106    5.8472073  -35.9252105 
Fe    5.4355547    7.5924205  -37.3423364 
Fe    7.0481946    8.3836473  -35.3426932 
Fe    8.0696882    7.7515289  -33.0761236 
Fe    8.0108394    4.9646418  -33.8172635 
Fe    6.0116010    6.2595990  -32.5935596 
C     6.9162681    6.7352233  -34.2093156 
S     7.7830212    7.4620196  -37.3157478 
S     9.8498910    6.0148059  -32.8939271 
S     4.7604957    5.5352299  -36.4669556 
S     8.5484368    9.6463412  -34.1868307 
S     6.5813569    4.1294004  -32.2749127 
S     4.8736136    9.1505224  -35.7468448 
S     7.0121222    7.6352485  -31.1134232 
S     3.8053495    6.6662793  -32.8340221 
C     8.0332008    4.3368040  -35.6275823 
O     8.5139128    3.4255051  -36.2562964 
C     8.8551700    3.4343384  -33.7026115 
O     9.3879890    2.4050698  -33.7050508 
H    10.7265583    4.9501085  -32.6486265 
O     4.5247025    5.5130476  -29.4805451 
H     5.4743692    5.2538056  -29.5225687 
H     4.3933023    6.1524289  -30.2077650 
O     1.1339281    8.3943187  -34.1918104 
H     1.9769663    8.0642746  -33.8137526 
H     0.5946024    8.6769653  -33.4048775 
