# Supplementary material for: Reaction Mechanism for CO Reduction by Mo-Nitrogenase Studied by QM/MM
Source: Inorg Chem. 2024 Aug 14;63(34):15951–63. doi: 10.1021/acs.inorgchem.4c02323 (PMC11351180; doi:10.1021/acs.inorgchem.4c02323)
Supplement: Supplementary file 2 — ic4c02323_si_002.zip [file ic4c02323_si_002.zip › Coordinates/E3-PT/S4B#Fe7.xyz]

193
S4B#Fe7
H     4.4350216    0.2413987  -35.0695451 
C     5.2825005    0.8087696  -35.5507512 
H     5.7860998    0.0745569  -36.1879649 
C     4.8452491    2.0008802  -36.4023970 
H     5.7333617    2.5009505  -36.8236998 
H     4.1905175    1.7399512  -37.2544413 
H     4.3329348    2.7681021  -35.7999054 
C     6.2731438    1.2522330  -34.4686341 
H     7.1578726    1.7034248  -34.9477593 
H     5.8400609    2.0304073  -33.8122222 
H     6.6352376    0.4191258  -33.8382600 
H     3.4979500    2.2407907  -29.6907847 
C     3.9016455    2.0958306  -30.7136847 
H     5.0050270    2.1336026  -30.6416792 
H     3.6186449    1.0972679  -31.0799715 
N     3.4685499    3.1097393  -31.6530067 
H     3.9835693    3.9970576  -31.6216114 
C     2.8274143    2.8487210  -32.8005721 
N     1.9743918    1.8056797  -32.8860672 
H     1.8057519    1.2214076  -32.0700141 
H     1.7593947    1.4072547  -33.8081805 
N     3.0395294    3.6235401  -33.8618308 
H     3.5768000    4.5068374  -33.7447809 
H     2.3857817    3.6129676  -34.6459164 
H    12.0232105    0.3973954  -37.4405212 
C    11.5265649    1.0670139  -36.6954616 
H    11.7520468    2.1184757  -36.9579167 
H    10.4341057    0.9484354  -36.8080141 
C    11.9335273    0.7672718  -35.2373481 
H    11.0495536    0.8578021  -34.5856136 
H    12.3077620   -0.2692916  -35.1403950 
C    13.0337931    1.7015156  -34.7477353 
O    14.1440415    1.7480356  -35.2953827 
N    12.7068492    2.4725396  -33.6978415 
H    11.7771910    2.3922406  -33.2886009 
H    13.3602524    3.2075292  -33.3566353 
H     7.2733848    1.5564620  -41.6314176 
C     7.5816032    2.0178368  -40.7078849 
N     8.4339318    3.0929470  -40.7213808 
C     8.5574128    3.4431106  -39.4528621 
H     9.1704251    4.2524670  -39.0552653 
N     7.8175729    2.6482683  -38.6470247 
H     7.8154284    2.7593057  -37.6233731 
C     7.1761555    1.7294329  -39.4237061 
H     6.4972317    0.9868185  -39.0076734 
H     2.9896362    9.5548434  -40.1186412 
C     3.1377359    8.7008467  -39.4269820 
H     2.5056049    7.8544944  -39.7432209 
H     2.8683177    9.0274884  -38.4099612 
S     4.9325951    8.2546790  -39.5090982 
H     6.6357372    8.6440422  -42.9218901 
C     7.4308747    7.8469511  -42.9550010 
H     8.0034417    8.0330727  -43.8753544 
H     8.0902742    7.9823160  -42.0807466 
C     6.8396455    6.4286329  -43.0155514 
O     7.2644012    5.6579565  -43.8742800 
N     5.9269811    6.1309192  -42.0789013 
H     5.5930198    6.8521532  -41.4266578 
C     5.4014263    4.7773532  -41.9365985 
H     6.2530109    4.1034603  -42.1327654 
C     4.9289683    4.5433316  -40.5060712 
H     4.6245421    3.4850921  -40.4238125 
H     5.7610267    4.7080877  -39.7843443 
O     3.8046713    5.3315507  -40.1358235 
H     4.1461776    6.1994511  -39.8219791 
H     4.6134538    4.4995893  -42.6610820 
H    13.6347990   11.3439180  -31.9277005 
C    12.7279239   10.6595458  -31.9725414 
H    12.8846576    9.9589713  -31.1286691 
H    11.7407944   11.1928840  -31.7889601 
C    12.9141999    9.8049676  -33.2313793 
O    14.0471495    9.5503864  -33.6257316 
N    11.8129044    9.2594747  -33.7927175 
H    10.8625038    9.5056808  -33.4923117 
C    11.9431752    8.1512434  -34.7184700 
H    12.8774482    7.6179375  -34.4925102 
H    11.0924864    7.4740603  -34.5358720 
C    11.9783363    8.5147043  -36.2047029 
O    12.9886980    8.3975637  -36.8874349 
N    10.7826075    8.9568820  -36.7008444 
H     9.9454176    8.7906258  -36.1260478 
C    10.5949889    9.1414361  -38.1169523 
H    11.5837544    9.3245505  -38.5726815 
H    10.1963432    8.2234067  -38.5864385 
C     9.6519161   10.2503554  -38.5496384 
O     9.4683102   10.4456117  -39.7492183 
N     9.0576528   10.9899124  -37.5801551 
H     9.1608371   10.6994822  -36.6032905 
C     8.1124871   12.0394021  -37.9117337 
H     8.3480946   12.3933658  -38.9248951 
H     7.0489011   11.6518281  -37.9236080 
C     8.2088132   13.2263034  -36.9471057 
O     8.4596280   14.3617908  -37.3508337 
N     7.9277008   12.9095147  -35.6688397 
H     7.7668455   11.9275857  -35.4249762 
C     7.8421642   13.8867698  -34.5860026 
H     6.9980839   14.5700045  -34.8208357 
C     7.5112274   13.1333793  -33.2977258 
H     8.2964282   12.3764260  -33.0983522 
H     7.5331879   13.8517489  -32.4570833 
C     6.1477209   12.4327921  -33.3278605 
H     5.3442487   13.1972988  -33.3650866 
H     6.0375998   11.8074034  -34.2362604 
C     5.9359434   11.5286703  -32.1212645 
H     6.6526462   10.6830689  -32.1601522 
H     6.1312560   12.1002734  -31.1905952 
N     4.5650887   11.0338413  -32.1027353 
H     3.9481733   11.2314423  -32.9009404 
C     4.0039673   10.3696277  -31.0910882 
N     4.7064272   10.1228857  -29.9798399 
H     5.6370751   10.5244458  -29.8578239 
H     4.3525330    9.5152653  -29.2378229 
N     2.7298904    9.9540674  -31.2100466 
H     2.2396049   10.2189475  -32.0708176 
H     2.1474630    9.8634437  -30.3810761 
H     8.7293414   14.5598909  -34.4856333 
H    15.6708690    6.4011831  -34.2190722 
C    15.6351037    6.5804971  -33.1116063 
H    16.6449149    6.3523334  -32.7141457 
H    15.4217917    7.6424932  -32.9100088 
C    14.6179075    5.6900595  -32.3575514 
O    14.1208919    6.1633366  -31.2957380 
O    14.3878597    4.5345861  -32.8045105 
H    14.3549268    4.7888898  -38.3692529 
C    13.3716458    4.9225926  -37.8715777 
C    12.2595978    5.3849886  -38.5920792 
H    12.3205262    5.5564605  -39.6741064 
C    11.0601733    5.6514685  -37.9240618 
H    10.1887238    6.0359838  -38.4662737 
C    10.9626342    5.4606146  -36.5429113 
H    10.0314118    5.7081779  -36.0208178 
C    12.0593987    4.9674747  -35.8314934 
H    11.9947204    4.8145102  -34.7489768 
C    13.2596088    4.6850841  -36.4936841 
H    14.0963889    4.2847231  -35.9095911 
H     8.4156841    7.4606862  -28.1756542 
C     9.3771723    7.5001155  -28.7164020 
N     9.6265537    6.7046344  -29.8166653 
C    10.9291483    6.8075698  -30.0690148 
H    11.4877976    6.3108682  -30.8664904 
N    11.5176798    7.6411085  -29.1879439 
H    12.5213393    7.8862577  -29.2125226 
C    10.5585651    8.0878757  -28.3124286 
H    10.7949469    8.8119385  -27.5334029 
O    10.6630560    5.2554825  -25.6228435 
C    10.9227646    4.6200931  -26.6948681 
O    12.0522618    4.3657574  -27.1605859 
C     9.6947442    4.2089622  -27.5226329 
H     8.8188282    4.0990050  -26.8624197 
H     9.4915204    5.0871040  -28.1588689 
C     9.8267830    3.0190298  -28.4595629 
H    10.8212830    3.0493251  -28.9321057 
H     9.7806212    2.0595249  -27.9072744 
C     8.7815069    3.0737103  -29.6082882 
O     9.2812669    3.9376740  -30.6045431 
H    10.1879951    2.9571214  -31.1649033 
C     7.4635358    3.6064592  -29.0442115 
O     7.1161837    4.7543873  -29.4825325 
O     6.8234208    2.9562534  -28.1981219 
C     8.5185614    1.7027400  -30.2621635 
H     8.0659659    0.9804437  -29.5627959 
H     7.7982184    1.8642652  -31.0918406 
C     9.7787832    1.1086857  -30.8607134 
O    10.6339676    1.9999840  -31.3167029 
O     9.9655520   -0.0968971  -30.9211099 
Fe    4.8517148    7.0311587  -34.8308582 
Mo    8.1535014    5.5895717  -31.2282316 
Fe    6.9486189    5.8658769  -35.9648470 
Fe    5.4519910    7.6210217  -37.3657656 
Fe    7.0323054    8.4077588  -35.3371240 
Fe    8.1141723    7.6063143  -33.1221944 
Fe    7.9950723    4.9820409  -33.8444364 
Fe    5.8805689    6.3758439  -32.5460196 
C     6.8361780    6.7599321  -34.2540157 
S     7.7903613    7.5007198  -37.3323449 
S     9.7503257    6.0603383  -32.9303535 
S     4.7748515    5.5365727  -36.5559602 
S     8.5204125    9.6032191  -34.1373091 
S     6.5175617    4.2344160  -32.2924574 
S     4.8361825    9.1394950  -35.7635605 
S     7.0272652    7.7232462  -31.1046911 
S     3.6800519    6.6412968  -32.9302449 
C     7.9738994    4.3090720  -35.5995941 
O     8.4220925    3.3824627  -36.2316237 
C     8.8704403    3.4945278  -33.6937171 
O     9.4315278    2.4793969  -33.6839869 
H     5.5355329    7.1387789  -31.1285249 
O     4.5057898    5.4932694  -29.4275891 
H     5.4552442    5.2327968  -29.5139946 
H     4.2896840    6.0113119  -30.2278134 
O     1.1009867    8.4008390  -34.2128322 
H     1.9453658    8.0674824  -33.8408244 
H     0.5682148    8.6843969  -33.4215263 
