# Supplementary material for: Reaction Mechanism for CO Reduction by Mo-Nitrogenase Studied by QM/MM
Source: Inorg Chem. 2024 Aug 14;63(34):15951–63. doi: 10.1021/acs.inorgchem.4c02323 (PMC11351180; doi:10.1021/acs.inorgchem.4c02323)
Supplement: Supplementary file 2 — ic4c02323_si_002.zip [file ic4c02323_si_002.zip › Coordinates/E3-PT/S3B_Mo#Mo.xyz]

193
S3B_Mo#Mo
H     4.4338959    0.2423582  -35.0692417 
C     5.2791125    0.8132609  -35.5492580 
H     5.7719772    0.0944385  -36.2107767 
C     4.8306386    2.0264591  -36.3654448 
H     5.7120331    2.5348676  -36.7914246 
H     4.1604283    1.7839365  -37.2111211 
H     4.3292695    2.7824139  -35.7387645 
C     6.2811124    1.2267627  -34.4661598 
H     7.1456043    1.7270567  -34.9345717 
H     5.8351136    1.9555167  -33.7646421 
H     6.6707691    0.3738416  -33.8809009 
H     3.4963906    2.2484213  -29.6897066 
C     3.8968253    2.1204055  -30.7131289 
H     5.0008366    2.1555385  -30.6445031 
H     3.6131730    1.1289000  -31.0964994 
N     3.4487588    3.1551815  -31.6204812 
H     3.8749022    4.0820270  -31.4960584 
C     2.8359917    2.9177793  -32.7899722 
N     2.0186050    1.8513539  -32.9212795 
H     1.8428267    1.2461749  -32.1227320 
H     1.8089378    1.4773418  -33.8547293 
N     3.0443922    3.7346530  -33.8181149 
H     3.5327292    4.6447710  -33.6499487 
H     2.4122909    3.7228914  -34.6202835 
H    12.0259897    0.3951678  -37.4371271 
C    11.5350296    1.0607374  -36.6850121 
H    11.7512542    2.1135892  -36.9469620 
H    10.4416084    0.9367844  -36.7818547 
C    11.9693010    0.7539816  -35.2349053 
H    11.0961970    0.8280484  -34.5678605 
H    12.3564325   -0.2790853  -35.1524388 
C    13.0678956    1.6947403  -34.7527988 
O    14.1724947    1.7522836  -35.3118388 
N    12.7492495    2.4552084  -33.6930414 
H    11.8193925    2.3763526  -33.2859646 
H    13.3978022    3.1974913  -33.3581407 
H     7.2720432    1.5564317  -41.6333542 
C     7.5779634    2.0187540  -40.7112158 
N     8.4428082    3.0830343  -40.7256559 
C     8.5593128    3.4415826  -39.4592524 
H     9.1788417    4.2452892  -39.0606861 
N     7.8032031    2.6625848  -38.6532030 
H     7.7839302    2.7932565  -37.6302279 
C     7.1567103    1.7464268  -39.4283045 
H     6.4661881    1.0144596  -39.0116582 
H     2.9876920    9.5550452  -40.1174933 
C     3.1318784    8.7017383  -39.4237109 
H     2.5040182    7.8541618  -39.7451005 
H     2.8508591    9.0300949  -38.4096680 
S     4.9268890    8.2559207  -39.4825381 
H     6.6352233    8.6437212  -42.9216696 
C     7.4302382    7.8464605  -42.9543213 
H     8.0030875    8.0303858  -43.8745489 
H     8.0899349    7.9818726  -42.0805266 
C     6.8371811    6.4281706  -43.0126674 
O     7.2599961    5.6566498  -43.8718227 
N     5.9252722    6.1320303  -42.0746522 
H     5.5939056    6.8521539  -41.4196963 
C     5.3982891    4.7783264  -41.9323958 
H     6.2503157    4.1038440  -42.1254179 
C     4.9245378    4.5467674  -40.5016334 
H     4.6183577    3.4892459  -40.4195953 
H     5.7570248    4.7095099  -39.7799332 
O     3.8021100    5.3372927  -40.1316459 
H     4.1451877    6.2014229  -39.8087001 
H     4.6119832    4.4999458  -42.6589899 
H    13.6343862   11.3444161  -31.9278326 
C    12.7282106   10.6595428  -31.9731235 
H    12.8837148    9.9595617  -31.1289055 
H    11.7406351   11.1926234  -31.7893503 
C    12.9184840    9.8040283  -33.2301446 
O    14.0530463    9.5497277  -33.6208734 
N    11.8188948    9.2578157  -33.7931876 
H    10.8676042    9.5080414  -33.4970234 
C    11.9497894    8.1507021  -34.7195703 
H    12.8853364    7.6185241  -34.4965348 
H    11.1010961    7.4706074  -34.5358486 
C    11.9797111    8.5154767  -36.2051928 
O    12.9868565    8.3949337  -36.8918900 
N    10.7834682    8.9607635  -36.6969932 
H     9.9474986    8.7929272  -36.1216148 
C    10.5918125    9.1411804  -38.1132397 
H    11.5787961    9.3234736  -38.5729060 
H    10.1928401    8.2214924  -38.5788185 
C     9.6466061   10.2480230  -38.5465374 
O     9.4565748   10.4362870  -39.7461898 
N     9.0597313   10.9950844  -37.5788188 
H     9.1734537   10.7158632  -36.6008487 
C     8.1117150   12.0421246  -37.9109139 
H     8.3461735   12.3980173  -38.9239958 
H     7.0487901   11.6528549  -37.9234819 
C     8.2073224   13.2283315  -36.9458830 
O     8.4600111   14.3631409  -37.3501002 
N     7.9278677   12.9113487  -35.6673128 
H     7.7646062   11.9304756  -35.4220687 
C     7.8416667   13.8889861  -34.5847982 
H     6.9977943   14.5721741  -34.8215782 
C     7.5093063   13.1387129  -33.2948159 
H     8.2969803   12.3861858  -33.0893420 
H     7.5257451   13.8613855  -32.4576389 
C     6.1492604   12.4323881  -33.3269479 
H     5.3427583   13.1932061  -33.3753868 
H     6.0470140   11.7991288  -34.2304708 
C     5.9324764   11.5366966  -32.1145474 
H     6.6534421   10.6947415  -32.1407955 
H     6.1182902   12.1171489  -31.1872535 
N     4.5643047   11.0366669  -32.1015257 
H     3.9484368   11.2321687  -32.9011948 
C     4.0027235   10.3734244  -31.0895947 
N     4.7008577   10.1372674  -29.9742603 
H     5.6463701   10.5075940  -29.8705831 
H     4.3610352    9.5031607  -29.2491299 
N     2.7280453    9.9603147  -31.2080573 
H     2.2394472   10.2235805  -32.0699998 
H     2.1448281    9.8731756  -30.3794011 
H     8.7294313   14.5607489  -34.4852732 
H    15.6710089    6.4020547  -34.2186731 
C    15.6354906    6.5826646  -33.1106817 
H    16.6457176    6.3564065  -32.7134666 
H    15.4217849    7.6449848  -32.9097003 
C    14.6211190    5.6913215  -32.3553235 
O    14.1203536    6.1651373  -31.2954123 
O    14.3971295    4.5329866  -32.7979910 
H    14.3542978    4.7894282  -38.3688263 
C    13.3706725    4.9233085  -37.8704277 
C    12.2578513    5.3866831  -38.5892313 
H    12.3187231    5.5612721  -39.6708232 
C    11.0575789    5.6487101  -37.9203401 
H    10.1855594    6.0340949  -38.4610779 
C    10.9601224    5.4527576  -36.5397134 
H    10.0287484    5.6971704  -36.0163342 
C    12.0579822    4.9588281  -35.8303835 
H    11.9945654    4.8028568  -34.7479174 
C    13.2590992    4.6812202  -36.4932966 
H    14.0968200    4.2809913  -35.9105883 
H     8.4143570    7.4590214  -28.1790109 
C     9.3727589    7.4964629  -28.7247300 
N     9.6211570    6.7157883  -29.8381374 
C    10.9270502    6.8143851  -30.0842319 
H    11.4855741    6.3260510  -30.8869721 
N    11.5155454    7.6325269  -29.1910755 
H    12.5201897    7.8759686  -29.2135292 
C    10.5560393    8.0715757  -28.3121349 
H    10.7920383    8.7861035  -27.5243938 
O    10.6794859    5.2627429  -25.6018692 
C    10.9425802    4.6254189  -26.6709870 
O    12.0709986    4.3630366  -27.1332145 
C     9.7194711    4.2210803  -27.5035897 
H     8.8305694    4.1491210  -26.8538362 
H     9.5469196    5.0816502  -28.1718820 
C     9.8440377    3.0014783  -28.3999856 
H    10.8407987    3.0062373  -28.8688622 
H     9.7800004    2.0582042  -27.8226661 
C     8.8132525    3.0627162  -29.5541788 
O     9.3384028    3.9393492  -30.5259983 
H    10.2246128    2.9577633  -31.1259617 
C     7.4820558    3.5912935  -29.0026643 
O     7.1255489    4.7352648  -29.4451843 
O     6.8274409    2.9346362  -28.1755433 
C     8.5458844    1.6999624  -30.2254840 
H     8.1011812    0.9690280  -29.5305341 
H     7.8167664    1.8543448  -31.0488025 
C     9.7961146    1.1081533  -30.8474427 
O    10.6485153    1.9978253  -31.3074478 
O     9.9705711   -0.0982379  -30.9245766 
Fe    4.8692899    7.0884693  -34.7670827 
Mo    8.1803507    5.5927609  -31.1885638 
Fe    6.9346099    5.9293944  -35.9139786 
Fe    5.4308062    7.6504718  -37.3200200 
Fe    7.0266934    8.4554210  -35.2984388 
Fe    8.1455007    7.6645808  -33.0625931 
Fe    8.0587830    4.9911096  -33.8411434 
Fe    5.9160160    6.3622699  -32.6040857 
C     6.8968481    6.7947175  -34.2112791 
S     7.7734662    7.5516332  -37.2976516 
S     9.7839413    6.1025157  -32.8872969 
S     4.7614858    5.5699904  -36.4842014 
S     8.5323375    9.6479072  -34.0984607 
S     6.4593390    4.2017090  -32.5107741 
S     4.8347171    9.1885502  -35.7198520 
S     6.9366560    7.6375221  -31.0908115 
S     3.7076429    6.6952926  -32.8293085 
C     7.9340114    4.3479932  -35.6070530 
O     8.3203370    3.3855026  -36.2282099 
C     8.9959723    3.5313914  -33.7412642 
O     9.5915346    2.5356499  -33.7676351 
H     7.4649256    4.1594247  -31.3828839 
O     4.5000864    5.4940323  -29.5199202 
H     5.4593808    5.2688977  -29.5281946 
H     4.3852214    6.1775213  -30.2091027 
O     1.1139226    8.3993674  -34.2081737 
H     1.9644119    8.0809216  -33.8367137 
H     0.5814926    8.6818039  -33.4166103 
