# Supplementary material for: Reaction Mechanism for CO Reduction by Mo-Nitrogenase Studied by QM/MM
Source: Inorg Chem. 2024 Aug 14;63(34):15951–63. doi: 10.1021/acs.inorgchem.4c02323 (PMC11351180; doi:10.1021/acs.inorgchem.4c02323)
Supplement: Supplementary file 2 — ic4c02323_si_002.zip [file ic4c02323_si_002.zip › Coordinates/E3-PT/S3B_Mo#Fe2,6.xyz]

193
S3B_Mo#Fe2,6
H     4.4298130    0.2409146  -35.0757296 
C     5.2692209    0.8078302  -35.5688001 
H     5.7836148    0.0692182  -36.1911125 
C     4.8276358    1.9881721  -36.4359133 
H     5.7146594    2.4821600  -36.8680231 
H     4.1697385    1.7160195  -37.2811725 
H     4.3175173    2.7643720  -35.8428766 
C     6.2458578    1.2809537  -34.4911986 
H     7.1172455    1.7524312  -34.9744390 
H     5.7734703    2.0501334  -33.8520091 
H     6.6271608    0.4640294  -33.8501028 
H     3.4942276    2.2435080  -29.6891722 
C     3.8911803    2.1039325  -30.7123054 
H     4.9933179    2.1801245  -30.6474013 
H     3.6383606    1.0937026  -31.0687037 
N     3.4095875    3.0920823  -31.6539303 
H     3.8403232    4.0239023  -31.6067516 
C     2.7781957    2.7865908  -32.7967228 
N     1.9485658    1.7236207  -32.8507941 
H     1.7635534    1.1757030  -32.0126708 
H     1.7350940    1.3016948  -33.7621206 
N     2.9852530    3.5265864  -33.8830561 
H     3.4885539    4.4371639  -33.7708194 
H     2.3228829    3.4875981  -34.6598908 
H    12.0214700    0.3987856  -37.4417399 
C    11.5218331    1.0718488  -36.7003480 
H    11.7505995    2.1217661  -36.9648036 
H    10.4298364    0.9558077  -36.8216764 
C    11.9133050    0.7774068  -35.2375951 
H    11.0232812    0.8788320  -34.5941918 
H    12.2769613   -0.2619326  -35.1315196 
C    13.0162759    1.7056131  -34.7420770 
O    14.1267966    1.7505967  -35.2891370 
N    12.6895181    2.4739153  -33.6894150 
H    11.7667993    2.3803394  -33.2680834 
H    13.3444466    3.2068917  -33.3453687 
H     7.2740575    1.5566678  -41.6296944 
C     7.5836545    2.0171493  -40.7048417 
N     8.4439498    3.0857448  -40.7188448 
C     8.5787679    3.4299675  -39.4500110 
H     9.2000665    4.2328889  -39.0519561 
N     7.8395693    2.6365371  -38.6414496 
H     7.8388299    2.7550909  -37.6186255 
C     7.1848530    1.7266034  -39.4187758 
H     6.5025637    0.9880475  -39.0014229 
H     2.9893409    9.5548360  -40.1166762 
C     3.1366225    8.7019458  -39.4214957 
H     2.5126340    7.8515464  -39.7433374 
H     2.8518291    9.0294744  -38.4083616 
S     4.9338556    8.2625228  -39.4765143 
H     6.6350325    8.6436211  -42.9213688 
C     7.4295454    7.8461499  -42.9539313 
H     8.0019958    8.0293484  -43.8745396 
H     8.0897537    7.9817534  -42.0803455 
C     6.8362476    6.4284104  -43.0109333 
O     7.2589828    5.6561397  -43.8696416 
N     5.9242016    6.1322740  -42.0731692 
H     5.5924198    6.8517183  -41.4177666 
C     5.3985510    4.7783089  -41.9320114 
H     6.2507361    4.1044926  -42.1266540 
C     4.9253018    4.5451495  -40.5013700 
H     4.6147870    3.4884321  -40.4212196 
H     5.7588694    4.7029547  -39.7798389 
O     3.8064732    5.3398449  -40.1293696 
H     4.1538500    6.1982238  -39.7956581 
H     4.6119572    4.4999437  -42.6587736 
H    13.6345967   11.3444973  -31.9275501 
C    12.7284240   10.6599707  -31.9721572 
H    12.8841894    9.9606499  -31.1273219 
H    11.7406615   11.1928426  -31.7889806 
C    12.9177316    9.8031382  -33.2284084 
O    14.0516112    9.5476544  -33.6202551 
N    11.8168597    9.2558314  -33.7869749 
H    10.8651355    9.5100549  -33.4937259 
C    11.9431773    8.1484819  -34.7134313 
H    12.8750030    7.6102137  -34.4890300 
H    11.0884980    7.4754794  -34.5324368 
C    11.9793037    8.5172273  -36.1983326 
O    12.9898582    8.4014890  -36.8809517 
N    10.7843786    8.9644241  -36.6930116 
H     9.9464576    8.7874337  -36.1230980 
C    10.5970877    9.1456289  -38.1099249 
H    11.5849583    9.3300013  -38.5667631 
H    10.2011855    8.2257957  -38.5776302 
C     9.6506963   10.2507917  -38.5450147 
O     9.4633134   10.4412703  -39.7448709 
N     9.0601805   10.9952273  -37.5771238 
H     9.1727238   10.7132713  -36.6002017 
C     8.1119575   12.0416872  -37.9101643 
H     8.3471585   12.3963955  -38.9233913 
H     7.0488267   11.6527212  -37.9231737 
C     8.2071920   13.2280347  -36.9454555 
O     8.4587727   14.3631276  -37.3495938 
N     7.9283464   12.9106784  -35.6668036 
H     7.7632555   11.9302292  -35.4220044 
C     7.8420596   13.8885517  -34.5844003 
H     6.9978310   14.5712612  -34.8211322 
C     7.5111950   13.1380098  -33.2947136 
H     8.2977529   12.3836421  -33.0916113 
H     7.5305450   13.8596324  -32.4567078 
C     6.1497344   12.4343664  -33.3248601 
H     5.3447743   13.1968913  -33.3725076 
H     6.0447021   11.8009614  -34.2280708 
C     5.9333838   11.5393744  -32.1121659 
H     6.6555567   10.6981945  -32.1375933 
H     6.1170626   12.1203068  -31.1848136 
N     4.5664094   11.0358975  -32.1018810 
H     3.9512128   11.2308593  -32.9022113 
C     4.0073837   10.3634324  -31.0950348 
N     4.6999835   10.1338695  -29.9752469 
H     5.6405042   10.5150863  -29.8644678 
H     4.3646230    9.4915998  -29.2547798 
N     2.7394567    9.9301282  -31.2254663 
H     2.2535649   10.1965176  -32.0885304 
H     2.1504280    9.8440858  -30.4002947 
H     8.7294471   14.5605663  -34.4851983 
H    15.6701928    6.4009834  -34.2187331 
C    15.6329119    6.5795889  -33.1107757 
H    16.6415920    6.3505182  -32.7105688 
H    15.4205439    7.6417525  -32.9081405 
C    14.6131955    5.6892102  -32.3599583 
O    14.1160683    6.1613317  -31.2974905 
O    14.3806815    4.5351632  -32.8101809 
H    14.3550636    4.7895336  -38.3692472 
C    13.3722368    4.9246506  -37.8708916 
C    12.2595283    5.3885806  -38.5895645 
H    12.3184959    5.5570122  -39.6722793 
C    11.0626146    5.6600734  -37.9186845 
H    10.1895736    6.0432932  -38.4592122 
C    10.9696231    5.4751289  -36.5364190 
H    10.0415680    5.7299808  -36.0130185 
C    12.0661068    4.9782969  -35.8274372 
H    12.0047973    4.8292686  -34.7441544 
C    13.2630453    4.6889827  -36.4925213 
H    14.0998568    4.2866988  -35.9098894 
H     8.4153724    7.4602798  -28.1809339 
C     9.3740916    7.4993817  -28.7291542 
N     9.6254398    6.7222976  -29.8450724 
C    10.9304026    6.8276255  -30.0913792 
H    11.4909114    6.3433550  -30.8955169 
N    11.5169252    7.6447093  -29.1956329 
H    12.5211919    7.8888571  -29.2148307 
C    10.5558343    8.0774384  -28.3153520 
H    10.7901132    8.7888356  -27.5242152 
O    10.6755178    5.2666284  -25.6077052 
C    10.9388347    4.6426032  -26.6846150 
O    12.0690393    4.3781618  -27.1425838 
C     9.7181966    4.2526663  -27.5286728 
H     8.8263332    4.1744751  -26.8838384 
H     9.5473036    5.1178637  -28.1893002 
C     9.8526473    3.0390074  -28.4295878 
H    10.8429990    3.0648306  -28.9110601 
H     9.8196363    2.0996199  -27.8430558 
C     8.8001540    3.0409707  -29.5716721 
O     9.2695825    3.8714414  -30.6104943 
H    10.1697024    2.9331755  -31.1428815 
C     7.4827231    3.5868904  -29.0206322 
O     7.1604060    4.7413164  -29.4538856 
O     6.8219251    2.9418947  -28.1862938 
C     8.5707934    1.6308441  -30.1458435 
H     8.2277298    0.9158165  -29.3806310 
H     7.7688266    1.6763833  -30.9090531 
C     9.8074802    1.0693615  -30.8268261 
O    10.6317274    1.9684083  -31.3110748 
O     9.9825661   -0.1365062  -30.9202229 
Fe    4.8488210    7.0415105  -34.7729039 
Mo    8.1855895    5.5973035  -31.2013337 
Fe    6.9708388    5.8946881  -35.9266948 
Fe    5.4547723    7.6523454  -37.3158539 
Fe    7.0526056    8.4312907  -35.2702430 
Fe    8.1414406    7.6185542  -33.0195219 
Fe    8.0059685    4.9680108  -33.8156693 
Fe    5.8983919    6.4093715  -32.6619323 
C     6.9276641    6.7388681  -34.2341335 
S     7.7949049    7.5538845  -37.2884493 
S     9.7592606    6.0346739  -32.9098572 
S     4.7994965    5.5543601  -36.5292250 
S     8.5454745    9.6139234  -34.0596245 
S     6.5599447    4.0374878  -32.2624548 
S     4.8592418    9.1653925  -35.6854440 
S     6.8988148    7.6101899  -31.0822475 
S     3.6613431    6.4567733  -32.8990452 
C     8.0035644    4.3488950  -35.6144703 
O     8.4602708    3.4194263  -36.2382202 
C     8.7780198    3.4221605  -33.6499768 
O     9.2245396    2.3478676  -33.6071928 
H     7.4446934    3.0066230  -32.5029187 
O     4.5364237    5.5019641  -29.4730176 
H     5.4946825    5.2694972  -29.4924171 
H     4.4137058    6.1808153  -30.1630279 
O     1.1162142    8.3877707  -34.1988029 
H     1.9435771    8.0149664  -33.8261959 
H     0.5835584    8.6721827  -33.4077657 
