# Supplementary material for: Reaction Mechanism for CO Reduction by Mo-Nitrogenase Studied by QM/MM
Source: Inorg Chem. 2024 Aug 14;63(34):15951–63. doi: 10.1021/acs.inorgchem.4c02323 (PMC11351180; doi:10.1021/acs.inorgchem.4c02323)
Supplement: Supplementary file 2 — ic4c02323_si_002.zip [file ic4c02323_si_002.zip › Coordinates/E3-PT/Fe7.xyz]

193
Fe7
H     4.4364557    0.2401824  -35.0678813 
C     5.2869042    0.8059415  -35.5454191 
H     5.7915649    0.0725374  -36.1828502 
C     4.8563079    2.0012860  -36.3953043 
H     5.7471683    2.4931378  -36.8205020 
H     4.1956299    1.7435902  -37.2436563 
H     4.3523160    2.7736966  -35.7922916 
C     6.2706046    1.2404841  -34.4523491 
H     7.1557838    1.7064619  -34.9165597 
H     5.8262100    2.0054847  -33.7886726 
H     6.6308920    0.4010719  -33.8290405 
H     3.5014422    2.2433121  -29.6934458 
C     3.9111629    2.1024188  -30.7177563 
H     5.0137130    2.1420593  -30.6385442 
H     3.6360208    1.1007932  -31.0824933 
N     3.4830899    3.1112052  -31.6666761 
H     4.0166302    3.9886887  -31.6666854 
C     2.8275109    2.8385713  -32.8046001 
N     1.9737715    1.7953344  -32.8711089 
H     1.8122245    1.2158239  -32.0498740 
H     1.7475236    1.3930835  -33.7888122 
N     3.0288978    3.6018591  -33.8764132 
H     3.5498380    4.4966315  -33.7734546 
H     2.3695686    3.5746453  -34.6558144 
H    12.0256376    0.3959984  -37.4375823 
C    11.5341724    1.0632027  -36.6868104 
H    11.7527818    2.1155064  -36.9499236 
H    10.4408440    0.9404674  -36.7867160 
C    11.9626309    0.7594052  -35.2347422 
H    11.0877827    0.8413943  -34.5704622 
H    12.3428586   -0.2758151  -35.1480894 
C    13.0651902    1.6956581  -34.7518830 
O    14.1695374    1.7504741  -35.3119895 
N    12.7498107    2.4554942  -33.6911889 
H    11.8224104    2.3740568  -33.2779187 
H    13.4012659    3.1947461  -33.3553736 
H     7.2734617    1.5569534  -41.6332020 
C     7.5820876    2.0196298  -40.7117928 
N     8.4329798    3.0953534  -40.7288650 
C     8.5570948    3.4491248  -39.4616361 
H     9.1683268    4.2613089  -39.0672273 
N     7.8207396    2.6545786  -38.6527479 
H     7.8074069    2.7728644  -37.6288276 
C     7.1787957    1.7340126  -39.4266146 
H     6.5019039    0.9918051  -39.0065194 
H     2.9908405    9.5550209  -40.1184513 
C     3.1417426    8.7016818  -39.4262355 
H     2.5123868    7.8531640  -39.7419624 
H     2.8732672    9.0276729  -38.4082572 
S     4.9386053    8.2608405  -39.5113813 
H     6.6354818    8.6439267  -42.9219537 
C     7.4306767    7.8470182  -42.9552664 
H     8.0037815    8.0323957  -43.8751015 
H     8.0900779    7.9820244  -42.0808714 
C     6.8390991    6.4284731  -43.0149296 
O     7.2636121    5.6574835  -43.8738359 
N     5.9266001    6.1313104  -42.0780897 
H     5.5910878    6.8523122  -41.4263656 
C     5.4009133    4.7775772  -41.9361793 
H     6.2528268    4.1038418  -42.1314543 
C     4.9282958    4.5441090  -40.5056005 
H     4.6222842    3.4864363  -40.4236923 
H     5.7609191    4.7068111  -39.7839197 
O     3.8050744    5.3334504  -40.1344774 
H     4.1478766    6.1983185  -39.8149916 
H     4.6131594    4.4996644  -42.6609206 
H    13.6342366   11.3435516  -31.9279135 
C    12.7269438   10.6589335  -31.9728379 
H    12.8826613    9.9582956  -31.1288977 
H    11.7401054   11.1925780  -31.7891047 
C    12.9106059    9.8044114  -33.2315569 
O    14.0424585    9.5538288  -33.6316548 
N    11.8087743    9.2532306  -33.7873043 
H    10.8589385    9.4955633  -33.4818298 
C    11.9413011    8.1473496  -34.7156920 
H    12.8753062    7.6131474  -34.4904688 
H    11.0906955    7.4685818  -34.5373814 
C    11.9777614    8.5169124  -36.1997864 
O    12.9880257    8.4017264  -36.8827391 
N    10.7824179    8.9629792  -36.6955510 
H     9.9439957    8.7829649  -36.1279887 
C    10.5981454    9.1458316  -38.1126037 
H    11.5870091    9.3327189  -38.5662101 
H    10.2059566    8.2258275  -38.5831570 
C     9.6511041   10.2505959  -38.5473975 
O     9.4641424   10.4421100  -39.7470341 
N     9.0587572   10.9930095  -37.5790204 
H     9.1707486   10.7104133  -36.6020580 
C     8.1117620   12.0409737  -37.9108381 
H     8.3468058   12.3959687  -38.9240048 
H     7.0486771   11.6525121  -37.9234394 
C     8.2075414   13.2271746  -36.9458672 
O     8.4585455   14.3624117  -37.3497232 
N     7.9282024   12.9098484  -35.6672663 
H     7.7640201   11.9289136  -35.4225766 
C     7.8416831   13.8881408  -34.5853002 
H     6.9978016   14.5712256  -34.8223893 
C     7.5095865   13.1380215  -33.2955284 
H     8.2961156   12.3839769  -33.0913124 
H     7.5282264   13.8600108  -32.4578171 
C     6.1482215   12.4337089  -33.3259230 
H     5.3427535   13.1956218  -33.3736868 
H     6.0445326   11.7998130  -34.2289165 
C     5.9333457   11.5394067  -32.1123231 
H     6.6565053   10.6993046  -32.1368426 
H     6.1159398   12.1220348  -31.1858685 
N     4.5664748   11.0345279  -32.0998791 
H     3.9530505   11.2221863  -32.9032750 
C     4.0011087   10.3860436  -31.0812999 
N     4.6970009   10.1607749  -29.9620579 
H     5.6405954   10.5359765  -29.8545748 
H     4.3360812    9.5701551  -29.2117239 
N     2.7262705    9.9691193  -31.1993166 
H     2.2398910   10.2338309  -32.0624909 
H     2.1377899    9.9036551  -30.3715632 
H     8.7292736   14.5604205  -34.4855707 
H    15.6716564    6.4020445  -34.2193439 
C    15.6374312    6.5828824  -33.1118349 
H    16.6484485    6.3585078  -32.7150564 
H    15.4219249    7.6446895  -32.9102410 
C    14.6244559    5.6897986  -32.3557677 
O    14.1264068    6.1628609  -31.2948652 
O    14.3981804    4.5328325  -32.8011390 
H    14.3545266    4.7889517  -38.3684744 
C    13.3712077    4.9223274  -37.8692539 
C    12.2584353    5.3859933  -38.5878185 
H    12.3194523    5.5622975  -39.6691411 
C    11.0578831    5.6461808  -37.9189674 
H    10.1862856    6.0320497  -38.4598776 
C    10.9593437    5.4472825  -36.5388335 
H    10.0266296    5.6899342  -36.0165776 
C    12.0576477    4.9542859  -35.8293248 
H    11.9942531    4.7961322  -34.7471824 
C    13.2594581    4.6789258  -36.4922551 
H    14.0973432    4.2787874  -35.9096905 
H     8.4130308    7.4614462  -28.1761130 
C     9.3712129    7.5020957  -28.7180301 
N     9.6126892    6.7093734  -29.8205363 
C    10.9162913    6.8043792  -30.0718281 
H    11.4718453    6.3065774  -30.8703362 
N    11.5117570    7.6315897  -29.1893718 
H    12.5166079    7.8722237  -29.2150645 
C    10.5556871    8.0813182  -28.3115546 
H    10.7960260    8.8024922  -27.5308996 
O    10.6646397    5.2559990  -25.6205892 
C    10.9245189    4.6217026  -26.6931208 
O    12.0538868    4.3653154  -27.1576528 
C     9.6971093    4.2144084  -27.5235912 
H     8.8191368    4.1090690  -26.8644046 
H     9.4988123    5.0904784  -28.1636779 
C     9.8284967    3.0216460  -28.4565586 
H    10.8241977    3.0491498  -28.9267782 
H     9.7778243    2.0637863  -27.9020197 
C     8.7874512    3.0790220  -29.6079032 
O     9.2852455    3.9474903  -30.5991675 
H    10.1850931    2.9625391  -31.1763784 
C     7.4630515    3.6013308  -29.0483112 
O     7.1021792    4.7392639  -29.5007042 
O     6.8245252    2.9529387  -28.1993551 
C     8.5241211    1.7066725  -30.2623252 
H     8.0749433    0.9841582  -29.5613162 
H     7.8014953    1.8658780  -31.0904480 
C     9.7802669    1.1131687  -30.8665736 
O    10.6287386    2.0048254  -31.3338362 
O     9.9685826   -0.0929530  -30.9241567 
Fe    4.8678796    7.0421946  -34.8417449 
Mo    8.1324299    5.5953253  -31.2329952 
Fe    6.9544341    5.8954621  -35.9438485 
Fe    5.4691862    7.6336579  -37.3673479 
Fe    7.0405511    8.4238426  -35.3234504 
Fe    8.0479927    7.6361832  -33.0614913 
Fe    8.0257456    5.0130466  -33.8395762 
Fe    5.8360426    6.2527657  -32.5446348 
C     6.8311565    6.7688384  -34.2518509 
S     7.8088318    7.5210372  -37.3132194 
S     9.7388518    6.1442348  -32.9015757 
S     4.7902838    5.5451912  -36.5685331 
S     8.4951964    9.6213593  -34.0911897 
S     6.6008670    4.1545267  -32.3630411 
S     4.8444513    9.1515333  -35.7680959 
S     6.8782007    7.6219760  -31.0968450 
S     3.6467811    6.6575806  -33.0085950 
C     7.9164902    4.3123616  -35.5973490 
O     8.3172127    3.3510840  -36.2093671 
C     8.9919337    3.5815706  -33.7491453 
O     9.6037718    2.5975752  -33.7650500 
H     4.9110899    5.7793336  -31.4206748 
O     4.6057621    5.6952812  -29.2137587 
H     5.5192852    5.3379843  -29.3513489 
H     4.6248306    6.5924159  -29.5867977 
O     1.0878543    8.4072553  -34.2257554 
H     1.9457952    8.0973255  -33.8668729 
H     0.5631871    8.6874525  -33.4276123 
