# Supplementary material for: Reaction Mechanism for CO Reduction by Mo-Nitrogenase Studied by QM/MM
Source: Inorg Chem. 2024 Aug 14;63(34):15951–63. doi: 10.1021/acs.inorgchem.4c02323 (PMC11351180; doi:10.1021/acs.inorgchem.4c02323)
Supplement: Supplementary file 2 — ic4c02323_si_002.zip [file ic4c02323_si_002.zip › Coordinates/E3-PT/S3B_Fe7#Fe3,7.xyz]

193
S3B_Fe7#Fe3,7
H     4.4350799    0.2416627  -35.0640976 
C     5.2833277    0.8137079  -35.5338322 
H     5.7926108    0.0972775  -36.1873721 
C     4.8326888    2.0206216  -36.3563080 
H     5.7139379    2.5486478  -36.7563491 
H     4.1880462    1.7677859  -37.2187797 
H     4.2995393    2.7626324  -35.7383661 
C     6.2607364    1.2378339  -34.4296426 
H     7.1384712    1.7305986  -34.8799293 
H     5.8009848    1.9785679  -33.7480770 
H     6.6318047    0.3887953  -33.8258472 
H     3.5009480    2.2473085  -29.6855992 
C     3.9109129    2.1172730  -30.7034728 
H     5.0139721    2.1592727  -30.6253724 
H     3.6372938    1.1238479  -31.0888786 
N     3.4665631    3.1504871  -31.6117784 
H     3.8813431    4.0810119  -31.4746891 
C     2.8340901    2.9195065  -32.7694207 
N     2.0377871    1.8382765  -32.9106787 
H     1.9054568    1.1996544  -32.1301919 
H     1.8200248    1.4826727  -33.8496081 
N     3.0017097    3.7661560  -33.7820297 
H     3.4128810    4.7080083  -33.5786861 
H     2.3677992    3.7354900  -34.5819507 
H    12.0288008    0.3936495  -37.4339144 
C    11.5435811    1.0557992  -36.6753816 
H    11.7555885    2.1101129  -36.9357878 
H    10.4496084    0.9294091  -36.7599599 
C    11.9982876    0.7431013  -35.2317702 
H    11.1341539    0.8065197  -34.5529002 
H    12.3918133   -0.2884642  -35.1613552 
C    13.0984845    1.6858751  -34.7557783 
O    14.1939786    1.7584698  -35.3310753 
N    12.7962615    2.4277451  -33.6791121 
H    11.8761411    2.3351985  -33.2530598 
H    13.4437970    3.1728738  -33.3495152 
H     7.2717350    1.5582834  -41.6349027 
C     7.5763775    2.0249405  -40.7152498 
N     8.4252327    3.1020028  -40.7362839 
C     8.5281274    3.4759533  -39.4729021 
H     9.1318714    4.2959998  -39.0831568 
N     7.7793732    2.6946394  -38.6637952 
H     7.7511722    2.8229412  -37.6389402 
C     7.1523806    1.7599159  -39.4324334 
H     6.4712769    1.0224185  -39.0101667 
H     2.9854508    9.5549587  -40.1155876 
C     3.1248773    8.7023665  -39.4183988 
H     2.5032587    7.8526067  -39.7471700 
H     2.8237825    9.0325138  -38.4107857 
S     4.9205716    8.2630202  -39.4453645 
H     6.6347687    8.6435461  -42.9211219 
C     7.4289607    7.8457308  -42.9527998 
H     8.0011848    8.0284204  -43.8736851 
H     8.0895689    7.9816168  -42.0799704 
C     6.8347236    6.4281717  -43.0094850 
O     7.2551318    5.6566106  -43.8696221 
N     5.9234110    6.1323397  -42.0705145 
H     5.5960760    6.8511145  -41.4130639 
C     5.3955356    4.7788167  -41.9294676 
H     6.2475541    4.1039853  -42.1198376 
C     4.9172518    4.5486439  -40.5002774 
H     4.6050762    3.4926623  -40.4193377 
H     5.7483347    4.7064593  -39.7761971 
O     3.7978409    5.3457223  -40.1328721 
H     4.1453534    6.2042139  -39.8007266 
H     4.6106627    4.5001630  -42.6577850 
H    13.6347146   11.3450212  -31.9279571 
C    12.7302433   10.6590230  -31.9743128 
H    12.8864363    9.9580779  -31.1307831 
H    11.7415353   11.1920544  -31.7899876 
C    12.9304072    9.8057219  -33.2322019 
O    14.0685426    9.5541619  -33.6142877 
N    11.8367209    9.2595465  -33.8060486 
H    10.8841535    9.5085720  -33.5146456 
C    11.9756956    8.1545112  -34.7339702 
H    12.9147524    7.6295259  -34.5105751 
H    11.1333373    7.4660230  -34.5518218 
C    12.0006861    8.5163711  -36.2206153 
O    13.0014031    8.3817188  -36.9140188 
N    10.8063317    8.9731663  -36.7073487 
H     9.9743641    8.8181074  -36.1237584 
C    10.6056665    9.1509021  -38.1226533 
H    11.5887509    9.3361052  -38.5893244 
H    10.2062595    8.2299878  -38.5854453 
C     9.6535749   10.2540463  -38.5519155 
O     9.4569799   10.4398081  -39.7506116 
N     9.0668297   11.0000742  -37.5828835 
H     9.1910344   10.7270602  -36.6045959 
C     8.1140965   12.0436639  -37.9125119 
H     8.3455844   12.3996652  -38.9262069 
H     7.0498644   11.6532501  -37.9238725 
C     8.2081726   13.2306462  -36.9479069 
O     8.4570750   14.3661018  -37.3526536 
N     7.9276645   12.9138635  -35.6695400 
H     7.7761231   11.9317277  -35.4219867 
C     7.8409783   13.8913972  -34.5871659 
H     6.9984286   14.5756927  -34.8252463 
C     7.5072538   13.1428720  -33.2968707 
H     8.2945646   12.3902301  -33.0907241 
H     7.5257008   13.8662481  -32.4604548 
C     6.1459448   12.4385725  -33.3261109 
H     5.3407710   13.2011820  -33.3670050 
H     6.0381602   11.8108137  -34.2329343 
C     5.9329581   11.5378515  -32.1163834 
H     6.6494600   10.6922702  -32.1514549 
H     6.1300971   12.1133849  -31.1885035 
N     4.5626231   11.0454133  -32.0952997 
H     3.9458616   11.2376414  -32.8946272 
C     4.0028803   10.3806016  -31.0825722 
N     4.7027774   10.1408799  -29.9690952 
H     5.6485529   10.5097929  -29.8667220 
H     4.3633538    9.5049956  -29.2461000 
N     2.7273947    9.9722667  -31.1987167 
H     2.2367409   10.2305405  -32.0609275 
H     2.1469435    9.8714456  -30.3698009 
H     8.7290464   14.5617710  -34.4865220 
H    15.6724180    6.4018863  -34.2191226 
C    15.6400248    6.5824437  -33.1114507 
H    16.6528868    6.3601803  -32.7182841 
H    15.4226451    7.6438269  -32.9091446 
C    14.6320526    5.6863652  -32.3522299 
O    14.1297382    6.1618321  -31.2942752 
O    14.4135695    4.5256930  -32.7915858 
H    14.3555304    4.7884713  -38.3691115 
C    13.3729934    4.9211560  -37.8704771 
C    12.2604637    5.3855369  -38.5882484 
H    12.3214405    5.5647337  -39.6690223 
C    11.0600994    5.6431822  -37.9184218 
H    10.1880558    6.0305589  -38.4575233 
C    10.9628031    5.4399583  -36.5390222 
H    10.0280870    5.6769556  -36.0174808 
C    12.0608250    4.9452007  -35.8301276 
H    11.9986557    4.7835653  -34.7483223 
C    13.2627027    4.6741288  -36.4941358 
H    14.1019899    4.2733761  -35.9140662 
H     8.4132337    7.4642662  -28.1704927 
C     9.3749827    7.5103175  -28.7016374 
N     9.6352319    6.7087215  -29.7922334 
C    10.9428429    6.8051870  -30.0249182 
H    11.5137526    6.3039650  -30.8106791 
N    11.5206704    7.6446228  -29.1431530 
H    12.5238006    7.8925080  -29.1646818 
C    10.5504370    8.0994525  -28.2840546 
H    10.7748515    8.8323156  -27.5094950 
O    10.6615794    5.2527662  -25.6260993 
C    10.9202698    4.6172889  -26.6981221 
O    12.0487859    4.3680732  -27.1686908 
C     9.6892595    4.2001282  -27.5201834 
H     8.8220520    4.0682412  -26.8519783 
H     9.4679885    5.0844945  -28.1411645 
C     9.8274058    3.0248782  -28.4754732 
H    10.8229494    3.0668750  -28.9454643 
H     9.7826539    2.0569954  -27.9372647 
C     8.7850843    3.0924793  -29.6252238 
O     9.2821303    3.9596657  -30.6172773 
H    10.1749903    2.9758434  -31.2032992 
C     7.4615692    3.6195570  -29.0677942 
O     7.0971903    4.7510220  -29.5371163 
O     6.8303217    2.9763040  -28.2094407 
C     8.5144272    1.7243231  -30.2862903 
H     8.0580723    1.0020968  -29.5898321 
H     7.7966889    1.8917714  -31.1172109 
C     9.7717095    1.1261620  -30.8856460 
O    10.6164454    2.0170606  -31.3623662 
O     9.9651284   -0.0793132  -30.9292708 
Fe    4.8455979    6.8634819  -34.6748001 
Mo    8.1670284    5.6366901  -31.2310550 
Fe    6.9890028    5.9317532  -35.9288241 
Fe    5.4154625    7.6229307  -37.2874194 
Fe    7.1375399    8.4591429  -35.3216498 
Fe    8.1912214    7.6916676  -33.0571027 
Fe    8.1696340    5.0665869  -33.8790253 
Fe    5.9512830    6.3747618  -32.6266683 
C     7.0086194    6.7883260  -34.2480936 
S     7.7743390    7.5644597  -37.3462306 
S     9.8446401    6.1593893  -32.8433554 
S     4.8298780    5.4882883  -36.5120406 
S     8.5874629    9.6786896  -34.1208054 
S     6.6224830    4.2395936  -32.4661165 
S     4.9104342    9.0697084  -35.5834719 
S     6.9577511    7.6985995  -31.1308526 
S     3.6516693    6.7438395  -32.7548545 
C     7.8996939    4.3424053  -35.6206766 
O     8.2042481    3.3262418  -36.2010738 
C     9.1336308    3.6134646  -33.8101017 
O     9.7436394    2.6300030  -33.8662883 
H     5.5302665    5.1600596  -33.5674356 
O     4.4850205    5.4906235  -29.5442368 
H     5.4447864    5.2610665  -29.5795390 
H     4.3418329    6.1610135  -30.2412908 
O     1.1183718    8.4051977  -34.2107783 
H     1.9702769    8.0963594  -33.8317039 
H     0.5806480    8.6838830  -33.4214428 
