# Supplementary material for: Reaction Mechanism for CO Reduction by Mo-Nitrogenase Studied by QM/MM
Source: Inorg Chem. 2024 Aug 14;63(34):15951–63. doi: 10.1021/acs.inorgchem.4c02323 (PMC11351180; doi:10.1021/acs.inorgchem.4c02323)
Supplement: Supplementary file 2 — ic4c02323_si_002.zip [file ic4c02323_si_002.zip › Coordinates/E3-PT/Fe3,7#CX.xyz]

193
Fe3,7#CX
H     4.4356365    0.2408320  -35.0644474 
C     5.2855325    0.8102056  -35.5348353 
H     5.7975040    0.0860775  -36.1781753 
C     4.8463569    2.0109291  -36.3730244 
H     5.7330576    2.5235011  -36.7807939 
H     4.1992978    1.7530423  -37.2320134 
H     4.3212388    2.7661600  -35.7650157 
C     6.2568194    1.2394876  -34.4271244 
H     7.1498462    1.7039549  -34.8758249 
H     5.8040268    2.0042287  -33.7680315 
H     6.6039801    0.3974836  -33.7996362 
H     3.5009041    2.2448677  -29.6879216 
C     3.9107095    2.1089446  -30.7075971 
H     5.0137747    2.1461086  -30.6290583 
H     3.6316954    1.1146179  -31.0874183 
N     3.4778679    3.1363396  -31.6296631 
H     3.9361358    4.0512006  -31.5347757 
C     2.8433212    2.8944752  -32.7837083 
N     2.0156443    1.8338985  -32.9015102 
H     1.8590023    1.2222533  -32.1036259 
H     1.8027191    1.4570743  -33.8331248 
N     3.0367088    3.7078088  -33.8193661 
H     3.5256004    4.6120337  -33.6547753 
H     2.3898372    3.6975392  -34.6090866 
H    12.0286929    0.3931638  -37.4338662 
C    11.5432920    1.0544274  -36.6749153 
H    11.7577509    2.1086510  -36.9331757 
H    10.4491485    0.9293698  -36.7611561 
C    11.9961005    0.7372609  -35.2316428 
H    11.1311119    0.7967371  -34.5534552 
H    12.3914553   -0.2937539  -35.1644032 
C    13.0945377    1.6803702  -34.7521646 
O    14.1886844    1.7595308  -35.3298110 
N    12.7915321    2.4159704  -33.6713270 
H    11.8730748    2.3174553  -33.2420780 
H    13.4371028    3.1619250  -33.3399546 
H     7.2732286    1.5571329  -41.6358442 
C     7.5817440    2.0213475  -40.7172525 
N     8.4328101    3.0964364  -40.7375643 
C     8.5522397    3.4570157  -39.4717807 
H     9.1631118    4.2712300  -39.0811774 
N     7.8129782    2.6676507  -38.6617809 
H     7.7827440    2.7924077  -37.6369780 
C     7.1734902    1.7434967  -39.4323285 
H     6.4952403    1.0035413  -39.0099101 
H     2.9885995    9.5556535  -40.1172732 
C     3.1353062    8.7037244  -39.4226587 
H     2.5203478    7.8485865  -39.7491822 
H     2.8416599    9.0288638  -38.4112740 
S     4.9369080    8.2816470  -39.4726837 
H     6.6349789    8.6435995  -42.9213800 
C     7.4294034    7.8459036  -42.9536107 
H     8.0017596    8.0292296  -43.8742635 
H     8.0896814    7.9817275  -42.0802804 
C     6.8357525    6.4282627  -43.0108075 
O     7.2569752    5.6566007  -43.8704349 
N     5.9242791    6.1319871  -42.0721781 
H     5.5919321    6.8516557  -41.4182935 
C     5.3970928    4.7783451  -41.9314956 
H     6.2487882    4.1038652  -42.1248925 
C     4.9232893    4.5458101  -40.5012686 
H     4.6072790    3.4908069  -40.4219053 
H     5.7573818    4.6982353  -39.7796928 
O     3.8082218    5.3467188  -40.1273051 
H     4.1601358    6.1967136  -39.7804813 
H     4.6112596    4.4999476  -42.6585815 
H    13.6346400   11.3442990  -31.9277377 
C    12.7292107   10.6586639  -31.9731036 
H    12.8846267    9.9583636  -31.1288466 
H    11.7411495   11.1921709  -31.7894633 
C    12.9231980    9.8036037  -33.2303028 
O    14.0585078    9.5543919  -33.6212707 
N    11.8262981    9.2521767  -33.7940877 
H    10.8751211    9.4972279  -33.4950614 
C    11.9620981    8.1467497  -34.7218685 
H    12.9000052    7.6189010  -34.4992834 
H    11.1175655    7.4607838  -34.5406679 
C    11.9892202    8.5134122  -36.2072234 
O    12.9930333    8.3900513  -36.8978978 
N    10.7926879    8.9652223  -36.6957095 
H     9.9587454    8.7928721  -36.1200684 
C    10.5970912    9.1424176  -38.1121268 
H    11.5827152    9.3243895  -38.5748258 
H    10.1983501    8.2212325  -38.5752453 
C     9.6493906   10.2475150  -38.5455605 
O     9.4563030   10.4343766  -39.7449212 
N     9.0612491   10.9942017  -37.5777026 
H     9.1859134   10.7218116  -36.5996113 
C     8.1130031   12.0411155  -37.9096228 
H     8.3471140   12.3962867  -38.9229754 
H     7.0492437   11.6525060  -37.9229702 
C     8.2074891   13.2278875  -36.9450820 
O     8.4573810   14.3628374  -37.3498302 
N     7.9276302   12.9113463  -35.6663444 
H     7.7671536   11.9306833  -35.4202554 
C     7.8412657   13.8896295  -34.5842151 
H     6.9979385   14.5730718  -34.8219349 
C     7.5085316   13.1407286  -33.2938204 
H     8.2953554   12.3873856  -33.0882395 
H     7.5277894   13.8637177  -32.4571143 
C     6.1466055   12.4373913  -33.3228508 
H     5.3420639   13.2003789  -33.3682107 
H     6.0397323   11.8061814  -34.2273556 
C     5.9305081   11.5408395  -32.1106326 
H     6.6487397   10.6966342  -32.1396020 
H     6.1224823   12.1195022  -31.1835497 
N     4.5611504   11.0451639  -32.0937301 
H     3.9440780   11.2408407  -32.8920917 
C     4.0013789   10.3776849  -31.0826872 
N     4.7010162   10.1379783  -29.9693326 
H     5.6440962   10.5138509  -29.8621407 
H     4.3622018    9.5019182  -29.2447495 
N     2.7273350    9.9652310  -31.2017994 
H     2.2375319   10.2247188  -32.0639569 
H     2.1454728    9.8644312  -30.3737562 
H     8.7292044   14.5610000  -34.4851070 
H    15.6721667    6.4016311  -34.2193193 
C    15.6390299    6.5816826  -33.1116027 
H    16.6509459    6.3574799  -32.7168211 
H    15.4232886    7.6431751  -32.9087992 
C    14.6285292    5.6865527  -32.3545224 
O    14.1285249    6.1606449  -31.2948851 
O    14.4069763    4.5278645  -32.7972449 
H    14.3544298    4.7887736  -38.3678463 
C    13.3713085    4.9212696  -37.8674077 
C    12.2574199    5.3869170  -38.5827432 
H    12.3183957    5.5727899  -39.6624378 
C    11.0550087    5.6354602  -37.9125007 
H    10.1828545    6.0230572  -38.4513428 
C    10.9550849    5.4210535  -36.5346748 
H    10.0175645    5.6482444  -36.0132221 
C    12.0560580    4.9294720  -35.8277887 
H    11.9939718    4.7610739  -34.7470026 
C    13.2603436    4.6682717  -36.4919746 
H    14.1000679    4.2685964  -35.9118983 
H     8.4137809    7.4641736  -28.1698030 
C     9.3762423    7.5102322  -28.6999557 
N     9.6369210    6.7033019  -29.7857307 
C    10.9430707    6.8027547  -30.0225956 
H    11.5133181    6.2971989  -30.8062224 
N    11.5207671    7.6482658  -29.1461752 
H    12.5236344    7.8969491  -29.1685236 
C    10.5510595    8.1048906  -28.2871984 
H    10.7760364    8.8409606  -27.5157728 
O    10.6687645    5.2564786  -25.6176202 
C    10.9296995    4.6162311  -26.6861407 
O    12.0589193    4.3650682  -27.1538424 
C     9.7017689    4.1957183  -27.5081078 
H     8.8293384    4.0781853  -26.8441439 
H     9.4892135    5.0732059  -28.1422680 
C     9.8374571    3.0080114  -28.4471184 
H    10.8330832    3.0402413  -28.9173291 
H     9.7873359    2.0463170  -27.8992634 
C     8.7988820    3.0766989  -29.5983650 
O     9.3055185    3.9531671  -30.5780663 
H    10.1834166    2.9701302  -31.1869503 
C     7.4752421    3.6044444  -29.0415275 
O     7.1227533    4.7465759  -29.4899567 
O     6.8315672    2.9562617  -28.1970329 
C     8.5272906    1.7136007  -30.2682347 
H     8.0718851    0.9871998  -29.5754593 
H     7.8067629    1.8909637  -31.0950707 
C     9.7789554    1.1191786  -30.8793245 
O    10.6204954    2.0118956  -31.3595536 
O     9.9706686   -0.0863301  -30.9336423 
Fe    4.7716627    6.9537711  -34.7457122 
Mo    8.1630597    5.5977392  -31.2124842 
Fe    6.9501454    5.8924100  -35.9163741 
Fe    5.4358067    7.6621539  -37.3175667 
Fe    7.0863445    8.4359470  -35.2707394 
Fe    8.1747271    7.6572497  -33.0192489 
Fe    8.1198112    5.0182933  -33.8446185 
Fe    5.9157924    6.2995507  -32.6251043 
C     6.9976984    6.7438663  -34.2265604 
S     7.7849831    7.5554684  -37.2807523 
S     9.8238961    6.1162775  -32.8436851 
S     4.7775893    5.5492225  -36.5861059 
S     8.5571408    9.6449166  -34.0737183 
S     6.6407730    4.1669658  -32.3466583 
S     4.8944989    9.1202747  -35.6198428 
S     6.9202518    7.6346866  -31.1147020 
S     3.6546057    6.7045156  -32.7809188 
C     7.8453826    4.3020189  -35.6046388 
O     8.1743994    3.2971982  -36.1901839 
C     9.0900143    3.5669266  -33.7989616 
O     9.7217757    2.5989264  -33.8691007 
H     5.6638824    5.6895676  -34.1872989 
O     4.5096791    5.5004875  -29.4981584 
H     5.4654802    5.2584764  -29.5389091 
H     4.3705504    6.1619149  -30.2032693 
O     1.1153728    8.4021416  -34.2073093 
H     1.9600022    8.0789952  -33.8251972 
H     0.5754330    8.6825743  -33.4195452 
