# Supplementary material for: Reaction Mechanism for CO Reduction by Mo-Nitrogenase Studied by QM/MM
Source: Inorg Chem. 2024 Aug 14;63(34):15951–63. doi: 10.1021/acs.inorgchem.4c02323 (PMC11351180; doi:10.1021/acs.inorgchem.4c02323)
Supplement: Supplementary file 2 — ic4c02323_si_002.zip [file ic4c02323_si_002.zip › Coordinates/E3-PT/Mo#S1B.xyz]

193
Mo#S1B
H     4.4340092    0.2410777  -35.0687932 
C     5.2804336    0.8091664  -35.5485179 
H     5.7811372    0.0802923  -36.1937395 
C     4.8382652    2.0085206  -36.3876123 
H     5.7238976    2.5145483  -36.8079263 
H     4.1803975    1.7524608  -37.2389556 
H     4.3261112    2.7696953  -35.7766411 
C     6.2721947    1.2417841  -34.4629179 
H     7.1591354    1.6941138  -34.9361959 
H     5.8389619    2.0163247  -33.8025208 
H     6.6288593    0.4040275  -33.8354866 
H     3.4994304    2.2453223  -29.6904619 
C     3.9056608    2.1099355  -30.7130396 
H     5.0092167    2.1395450  -30.6378691 
H     3.6184470    1.1176872  -31.0923899 
N     3.4772909    3.1395944  -31.6356157 
H     3.9479628    4.0491099  -31.5508387 
C     2.8479861    2.8983398  -32.7940212 
N     2.0072587    1.8468793  -32.9074895 
H     1.8346855    1.2479538  -32.1032503 
H     1.7970708    1.4631797  -33.8367973 
N     3.0588252    3.7004214  -33.8337139 
H     3.5861268    4.5878053  -33.6845742 
H     2.4138352    3.7007089  -34.6250501 
H    12.0243117    0.3952924  -37.4389159 
C    11.5301500    1.0614142  -36.6899639 
H    11.7527906    2.1137639  -36.9491997 
H    10.4371056    0.9419705  -36.7959637 
C    11.9501921    0.7519013  -35.2368060 
H    11.0707951    0.8267054  -34.5776043 
H    12.3355616   -0.2814974  -35.1522339 
C    13.0442993    1.6926765  -34.7472482 
O    14.1525614    1.7510512  -35.2978934 
N    12.7140426    2.4563850  -33.6924270 
H    11.7844686    2.3656890  -33.2871122 
H    13.3592741    3.1998052  -33.3545069 
H     7.2734046    1.5582000  -41.6306882 
C     7.5807593    2.0225582  -40.7073472 
N     8.4297694    3.1003116  -40.7270082 
C     8.5481551    3.4621983  -39.4614968 
H     9.1550002    4.2787502  -39.0698608 
N     7.8100405    2.6720763  -38.6497816 
H     7.7993827    2.7926225  -37.6255332 
C     7.1734626    1.7444428  -39.4211290 
H     6.4971463    1.0029650  -38.9985764 
H     2.9885922    9.5546005  -40.1158581 
C     3.1338182    8.7016682  -39.4193093 
H     2.5040395    7.8549509  -39.7395547 
H     2.8508224    9.0322643  -38.4066652 
S     4.9273163    8.2483598  -39.4700426 
H     6.6350968    8.6436449  -42.9214672 
C     7.4298356    7.8462342  -42.9540034 
H     8.0023333    8.0302314  -43.8745214 
H     8.0898629    7.9818183  -42.0803627 
C     6.8364196    6.4283111  -43.0122989 
O     7.2577548    5.6575266  -43.8729715 
N     5.9249283    6.1320017  -42.0740854 
H     5.5954855    6.8512604  -41.4175067 
C     5.3982822    4.7780996  -41.9324748 
H     6.2503041    4.1039190  -42.1252709 
C     4.9225138    4.5466234  -40.5024155 
H     4.6162392    3.4890438  -40.4199366 
H     5.7541460    4.7097034  -39.7794392 
O     3.7996052    5.3369769  -40.1345797 
H     4.1421516    6.2026735  -39.8149638 
H     4.6119065    4.4998732  -42.6591227 
H    13.6335927   11.3467278  -31.9281863 
C    12.7290104   10.6614352  -31.9760021 
H    12.8855844    9.9573149  -31.1352905 
H    11.7408784   11.1929846  -31.7905234 
C    12.9335512    9.8154796  -33.2369384 
O    14.0746711    9.5571157  -33.6061755 
N    11.8446173    9.2819617  -33.8337269 
H    10.8853930    9.5276548  -33.5568880 
C    12.0066952    8.1868914  -34.7681478 
H    12.9561574    7.6805348  -34.5481984 
H    11.1813729    7.4794915  -34.5926425 
C    12.0079471    8.5367260  -36.2547727 
O    12.9974217    8.3911957  -36.9623270 
N    10.8039431    8.9811908  -36.7242311 
H     9.9801550    8.8305359  -36.1257476 
C    10.5839363    9.1454440  -38.1378329 
H    11.5626203    9.3083314  -38.6211441 
H    10.1585230    8.2258208  -38.5799530 
C     9.6469481   10.2606849  -38.5616273 
O     9.4623669   10.4606506  -39.7600072 
N     9.0550072   10.9954812  -37.5880266 
H     9.1650086   10.7087089  -36.6115491 
C     8.1082524   12.0453573  -37.9138447 
H     8.3410292   12.4020848  -38.9268448 
H     7.0471406   11.6539964  -37.9244374 
C     8.2072518   13.2300067  -36.9469720 
O     8.4617563   14.3648232  -37.3503150 
N     7.9271563   12.9122988  -35.6689228 
H     7.7622159   11.9314254  -35.4246298 
C     7.8417208   13.8887771  -34.5851868 
H     6.9975092   14.5722355  -34.8202345 
C     7.5105465   13.1363827  -33.2963134 
H     8.2975136   12.3823333  -33.0939864 
H     7.5296849   13.8570142  -32.4574507 
C     6.1488999   12.4327478  -33.3268636 
H     5.3442669   13.1957850  -33.3683358 
H     6.0412163   11.8046351  -34.2334754 
C     5.9341692   11.5319352  -32.1178112 
H     6.6517712   10.6872854  -32.1512266 
H     6.1275426   12.1067121  -31.1885010 
N     4.5644446   11.0378140  -32.1010793 
H     3.9473916   11.2355450  -32.8990085 
C     4.0057152   10.3660574  -31.0924442 
N     4.7065012   10.1218833  -29.9809022 
H     5.6536204   10.4883664  -29.8789126 
H     4.3699198    9.4809092  -29.2597784 
N     2.7310912    9.9552469  -31.2119683 
H     2.2395216   10.2233978  -32.0705687 
H     2.1516748    9.8486357  -30.3831690 
H     8.7292974   14.5606723  -34.4855698 
H    15.6695186    6.4006840  -34.2184496 
C    15.6306669    6.5785255  -33.1101714 
H    16.6373060    6.3441143  -32.7081875 
H    15.4234656    7.6414555  -32.9060758 
C    14.6041470    5.6927201  -32.3638841 
O    14.1085996    6.1642538  -31.2999854 
O    14.3619893    4.5427734  -32.8182629 
H    14.3552161    4.7890540  -38.3708307 
C    13.3715737    4.9228110  -37.8754767 
C    12.2618159    5.3865385  -38.5983617 
H    12.3263629    5.5622133  -39.6794018 
C    11.0597399    5.6487255  -37.9341704 
H    10.1901627    6.0358262  -38.4769268 
C    10.9564374    5.4485717  -36.5549883 
H    10.0202050    5.6902454  -36.0395995 
C    12.0517283    4.9549673  -35.8413759 
H    11.9858963    4.7954199  -34.7598650 
C    13.2560746    4.6800306  -36.4991710 
H    14.0916438    4.2800135  -35.9132573 
H     8.4179270    7.4622123  -28.1672888 
C     9.3859852    7.5069511  -28.6908517 
N     9.6763423    6.6882795  -29.7626952 
C    10.9818303    6.8227135  -29.9904894 
H    11.5879618    6.3281193  -30.7565478 
N    11.5306738    7.6946309  -29.1226059 
H    12.5291821    7.9603939  -29.1398131 
C    10.5427463    8.1348011  -28.2773513 
H    10.7424100    8.8857586  -27.5133051 
O    10.6697462    5.2556460  -25.6151902 
C    10.9230718    4.6127873  -26.6832866 
O    12.0485330    4.3721806  -27.1663366 
C     9.6888855    4.1738684  -27.4865613 
H     8.8213156    4.0645478  -26.8154933 
H     9.4699498    5.0394239  -28.1348956 
C     9.8238811    2.9702080  -28.4041268 
H    10.8197072    2.9962582  -28.8732729 
H     9.7813282    2.0173431  -27.8415282 
C     8.7929057    3.0280280  -29.5624274 
O     9.3228747    3.8956671  -30.5356703 
H    10.2264476    2.8930960  -31.1169538 
C     7.4675398    3.5795804  -29.0336552 
O     7.1303092    4.7255527  -29.4942741 
O     6.8072981    2.9492443  -28.1904841 
C     8.5248159    1.6662580  -30.2331746 
H     8.0565089    0.9407175  -29.5477360 
H     7.8165573    1.8453758  -31.0698122 
C     9.7807863    1.0621649  -30.8272638 
O    10.6534256    1.9413196  -31.2762497 
O     9.9561527   -0.1439429  -30.8969021 
Fe    4.8866877    7.0706185  -34.7332846 
Mo    8.2017594    5.5470506  -31.1762579 
Fe    6.9275211    5.8769869  -35.8774067 
Fe    5.4392475    7.6121040  -37.3107324 
Fe    7.0644377    8.4168731  -35.3257596 
Fe    8.1337981    7.6982122  -33.0583168 
Fe    8.0888731    4.9555762  -33.8058871 
Fe    5.9706803    6.3006060  -32.5750562 
C     6.9172416    6.7793141  -34.1979924 
S     7.7855459    7.4680957  -37.3000479 
S     9.8481314    6.1789626  -33.1250843 
S     4.7473668    5.5527086  -36.4461883 
S     8.5513721    9.6514834  -34.1363318 
S     6.6185151    4.1477604  -32.3223671 
S     4.8760476    9.1644318  -35.7127066 
S     7.0167953    7.6351377  -31.0770884 
S     3.7466667    6.6592009  -32.7950216 
C     7.9443538    4.2945097  -35.5593968 
O     8.3419158    3.3450839  -36.1919001 
C     8.9654843    3.4700485  -33.6770268 
O     9.5057888    2.4431385  -33.6801508 
H     9.8971391    5.5447382  -31.7881837 
O     4.5195611    5.5087279  -29.4905119 
H     5.4722885    5.2611525  -29.5377639 
H     4.3734420    6.1525896  -30.2110438 
O     1.1258103    8.3937226  -34.1947149 
H     1.9645717    8.0565892  -33.8130399 
H     0.5863463    8.6774035  -33.4081087 
