# Supplementary material for: Reaction Mechanism for CO Reduction by Mo-Nitrogenase Studied by QM/MM
Source: Inorg Chem. 2024 Aug 14;63(34):15951–63. doi: 10.1021/acs.inorgchem.4c02323 (PMC11351180; doi:10.1021/acs.inorgchem.4c02323)
Supplement: Supplementary file 2 — ic4c02323_si_002.zip [file ic4c02323_si_002.zip › Coordinates/E3-PT/Fe2.xyz]

193
Fe2
H     4.4293449    0.2434865  -35.0793806 
C     5.2657985    0.8110352  -35.5818966 
H     5.7413018    0.0701085  -36.2287607 
C     4.8184318    2.0021603  -36.4340074 
H     5.6925794    2.4216441  -36.9640220 
H     4.0745285    1.7606500  -37.2155440 
H     4.4092318    2.8191260  -35.8158957 
C     6.2982815    1.2512800  -34.5428413 
H     7.1712122    1.6873318  -35.0595022 
H     5.9009057    2.0375893  -33.8747654 
H     6.6792139    0.4211651  -33.9203838 
H     3.4978237    2.2437005  -29.6891684 
C     3.9014941    2.1047793  -30.7108367 
H     5.0049283    2.1399237  -30.6386787 
H     3.6159738    1.1103029  -31.0857928 
N     3.4678753    3.1304657  -31.6364031 
H     3.9486916    4.0356772  -31.5612119 
C     2.8400749    2.8814277  -32.7926335 
N     1.9984201    1.8305956  -32.8997157 
H     1.8241349    1.2375136  -32.0913418 
H     1.7859261    1.4432489  -33.8268866 
N     3.0540706    3.6742895  -33.8413149 
H     3.5683408    4.5685509  -33.6922163 
H     2.4016869    3.6721739  -34.6268931 
H    12.0231064    0.3956241  -37.4389780 
C    11.5266297    1.0620619  -36.6906139 
H    11.7401548    2.1159567  -36.9515125 
H    10.4343055    0.9357036  -36.7965669 
C    11.9457714    0.7592636  -35.2360708 
H    11.0654533    0.8366929  -34.5786464 
H    12.3328166   -0.2730722  -35.1466936 
C    13.0379932    1.7040086  -34.7491353 
O    14.1495274    1.7528948  -35.2953254 
N    12.7025808    2.4803281  -33.7061370 
H    11.7742699    2.3932879  -33.2953704 
H    13.3523822    3.2185451  -33.3651507 
H     7.2809329    1.5572911  -41.6237865 
C     7.6053595    2.0154830  -40.6961120 
N     8.4446713    3.1005854  -40.7315874 
C     8.6596454    3.4109665  -39.4659470 
H     9.2921004    4.2134288  -39.0848620 
N     7.9948028    2.5786562  -38.6318457 
H     8.0952292    2.6788284  -37.6067962 
C     7.3040714    1.6783821  -39.3934616 
H     6.6627771    0.9153624  -38.9571183 
H     2.9880298    9.5557539  -40.1162645 
C     3.1331721    8.7044093  -39.4200228 
H     2.5141661    7.8512323  -39.7434611 
H     2.8418584    9.0326190  -38.4091715 
S     4.9306794    8.2696425  -39.4689781 
H     6.6351677    8.6437963  -42.9215286 
C     7.4300014    7.8465985  -42.9541280 
H     8.0025731    8.0308197  -43.8744554 
H     8.0899083    7.9818824  -42.0804393 
C     6.8371056    6.4288936  -43.0121191 
O     7.2579900    5.6574677  -43.8719222 
N     5.9256566    6.1317996  -42.0734963 
H     5.5951207    6.8505166  -41.4178771 
C     5.4007747    4.7775005  -41.9331115 
H     6.2530721    4.1051047  -42.1318002 
C     4.9349423    4.5403801  -40.5007987 
H     4.6246635    3.4835611  -40.4219555 
H     5.7736681    4.6959891  -39.7839558 
O     3.8176361    5.3332208  -40.1188622 
H     4.1638865    6.1921540  -39.7874071 
H     4.6126607    4.4996455  -42.6589829 
H    13.6348084   11.3448814  -31.9271508 
C    12.7293159   10.6602616  -31.9711968 
H    12.8846501    9.9603087  -31.1266017 
H    11.7410494   11.1929299  -31.7886432 
C    12.9202622    9.8050242  -33.2276922 
O    14.0537488    9.5516975  -33.6210455 
N    11.8194509    9.2579020  -33.7870408 
H    10.8699661    9.5062296  -33.4862278 
C    11.9445399    8.1475394  -34.7102387 
H    12.8806147    7.6152063  -34.4898171 
H    11.0947792    7.4706854  -34.5199703 
C    11.9719891    8.5142889  -36.1964141 
O    12.9817491    8.4111210  -36.8815476 
N    10.7702084    8.9477028  -36.6888650 
H     9.9392393    8.7773009  -36.1066743 
C    10.5736174    9.1231591  -38.1043471 
H    11.5606403    9.2910777  -38.5694821 
H    10.1606327    8.2055015  -38.5623186 
C     9.6382799   10.2367207  -38.5406179 
O     9.4468434   10.4246730  -39.7403076 
N     9.0514989   10.9848630  -37.5734146 
H     9.1761689   10.7137157  -36.5947002 
C     8.1110874   12.0384203  -37.9087478 
H     8.3493499   12.3912456  -38.9219201 
H     7.0482002   11.6518440  -37.9228138 
C     8.2085701   13.2252788  -36.9449010 
O     8.4626775   14.3593637  -37.3492765 
N     7.9286359   12.9081426  -35.6664037 
H     7.7512802   11.9289526  -35.4265069 
C     7.8432268   13.8831041  -34.5807332 
H     6.9959050   14.5641554  -34.8113371 
C     7.5172079   13.1230116  -33.2948656 
H     8.3031450   12.3648888  -33.1022341 
H     7.5432815   13.8369554  -32.4506431 
C     6.1522451   12.4250112  -33.3239914 
H     5.3512697   13.1925531  -33.3515555 
H     6.0347948   11.8080109  -34.2370627 
C     5.9405491   11.5117339  -32.1235465 
H     6.6489467   10.6599608  -32.1727226 
H     6.1475064   12.0753061  -31.1906460 
N     4.5655625   11.0312780  -32.0992806 
H     3.9488447   11.2287741  -32.8974786 
C     4.0033683   10.3690820  -31.0864205 
N     4.7008397   10.1306294  -29.9716524 
H     5.6450229   10.5033195  -29.8649366 
H     4.3607286    9.4956125  -29.2469049 
N     2.7276256    9.9594136  -31.2049464 
H     2.2401133   10.2203267  -32.0681628 
H     2.1435851    9.8744979  -30.3763657 
H     8.7298650   14.5583399  -34.4831821 
H    15.6714163    6.4015903  -34.2191929 
C    15.6365059    6.5813589  -33.1115561 
H    16.6459067    6.3522226  -32.7132992 
H    15.4252930    7.6437593  -32.9087496 
C    14.6179506    5.6917842  -32.3583301 
O    14.1236651    6.1647335  -31.2953974 
O    14.3838117    4.5381374  -32.8078669 
H    14.3568004    4.7896798  -38.3686346 
C    13.3763356    4.9258204  -37.8680516 
C    12.2623445    5.3934074  -38.5819678 
H    12.3154504    5.5554929  -39.6661426 
C    11.0721543    5.6756157  -37.9041010 
H    10.1955506    6.0542416  -38.4418830 
C    10.9884910    5.5024168  -36.5199036 
H    10.0657784    5.7663854  -35.9934156 
C    12.0847359    4.9996400  -35.8159180 
H    12.0291343    4.8545901  -34.7318997 
C    13.2734071    4.6950614  -36.4884636 
H    14.1099135    4.2857089  -35.9102813 
H     8.4142204    7.4598040  -28.1770284 
C     9.3734276    7.4978752  -28.7195432 
N     9.6197549    6.6998258  -29.8179790 
C    10.9230360    6.7980963  -30.0694904 
H    11.4801764    6.2966378  -30.8650277 
N    11.5143255    7.6323983  -29.1910169 
H    12.5186348    7.8751372  -29.2160512 
C    10.5560994    8.0826807  -28.3159446 
H    10.7940742    8.8067499  -27.5371860 
O    10.6711271    5.2588389  -25.6130508 
C    10.9330919    4.6208417  -26.6828930 
O    12.0630905    4.3677071  -27.1479230 
C     9.7080341    4.2054868  -27.5100665 
H     8.8275975    4.1099394  -26.8527000 
H     9.5130167    5.0738682  -28.1617161 
C     9.8380753    3.0012191  -28.4277269 
H    10.8315638    3.0230887  -28.9027044 
H     9.7896789    2.0499734  -27.8621138 
C     8.7964535    3.0534082  -29.5772369 
O     9.2993698    3.9223426  -30.5645996 
H    10.1702828    2.9616430  -31.1624970 
C     7.4745032    3.5874091  -29.0225081 
O     7.1349322    4.7373380  -29.4583795 
O     6.8202025    2.9393766  -28.1859971 
C     8.5340256    1.6845179  -30.2359080 
H     8.0988627    0.9536893  -29.5347392 
H     7.7993283    1.8474459  -31.0525915 
C     9.7842588    1.1037790  -30.8656079 
O    10.6180733    2.0016398  -31.3449452 
O     9.9749132   -0.1020625  -30.9317604 
Fe    4.8252487    7.0716530  -34.7540714 
Mo    8.1513422    5.5656831  -31.2098332 
Fe    6.8260558    5.7802395  -35.9101842 
Fe    5.4472327    7.6711428  -37.3084801 
Fe    7.1030440    8.3028791  -35.3288960 
Fe    8.1359772    7.5687740  -33.0522593 
Fe    7.9904292    4.9195089  -33.8363138 
Fe    5.9204704    6.2192149  -32.5938930 
C     6.8630822    6.6700031  -34.2253296 
S     7.7618837    7.3604157  -37.3066172 
S     9.7605994    5.9809911  -32.8984432 
S     4.6240053    5.6631572  -36.4960749 
S     8.5499861    9.5394134  -34.1276153 
S     6.5749658    4.0927468  -32.2689954 
S     4.9619996    9.1943550  -35.6663831 
S     6.9150149    7.6027856  -31.1213561 
S     3.7097067    6.6637129  -32.8255473 
C     7.9772317    4.2983936  -35.7405806 
O     8.7408963    3.5351571  -36.3265247 
C     8.8447191    3.3909132  -33.7658609 
O     9.3904242    2.3691013  -33.7651372 
H     6.7777139    4.1661922  -36.1792340 
O     4.5253172    5.5095184  -29.4655211 
H     5.4776826    5.2528444  -29.5027503 
H     4.4076460    6.1934950  -30.1513966 
O     1.1111011    8.3930623  -34.1984407 
H     1.9399952    8.0402589  -33.8088063 
H     0.5703711    8.6826727  -33.4139943 
