# Supplementary material for: Reaction Mechanism for CO Reduction by Mo-Nitrogenase Studied by QM/MM
Source: Inorg Chem. 2024 Aug 14;63(34):15951–63. doi: 10.1021/acs.inorgchem.4c02323 (PMC11351180; doi:10.1021/acs.inorgchem.4c02323)
Supplement: Supplementary file 2 — ic4c02323_si_002.zip [file ic4c02323_si_002.zip › Coordinates/E3-PT/Fe2,6.xyz]

193
Fe2,6
H     4.4245338    0.2427437  -35.0797128 
C     5.2543044    0.8117914  -35.5842215 
H     5.7172197    0.0839698  -36.2536506 
C     4.7943821    2.0222774  -36.3996822 
H     5.6672829    2.5093053  -36.8697568 
H     4.0882658    1.7865766  -37.2174971 
H     4.3332830    2.7945529  -35.7627190 
C     6.3041155    1.2281714  -34.5565650 
H     7.1555395    1.6842905  -35.0892004 
H     5.9200048    1.9958587  -33.8596277 
H     6.7090304    0.3867848  -33.9659216 
H     3.4942642    2.2436122  -29.6887266 
C     3.8909827    2.1047818  -30.7114883 
H     4.9947886    2.1479386  -30.6490061 
H     3.6083338    1.1079267  -31.0822622 
N     3.4382964    3.1260845  -31.6325637 
H     3.9100067    4.0363598  -31.5608973 
C     2.8172805    2.8679378  -32.7911654 
N     1.9836443    1.8105786  -32.8952830 
H     1.8066102    1.2230599  -32.0833530 
H     1.7738245    1.4197174  -33.8214629 
N     3.0320838    3.6569198  -33.8414192 
H     3.5331872    4.5624392  -33.6914498 
H     2.3806209    3.6484235  -34.6279087 
H    12.0221601    0.3958603  -37.4395299 
C    11.5238841    1.0628002  -36.6925313 
H    11.7356118    2.1164323  -36.9563734 
H    10.4320225    0.9331833  -36.8006623 
C    11.9412865    0.7656304  -35.2362445 
H    11.0593065    0.8378976  -34.5798608 
H    12.3355385   -0.2636018  -35.1437258 
C    13.0258681    1.7208955  -34.7530985 
O    14.1404627    1.7659239  -35.2932939 
N    12.6777759    2.5132580  -33.7263551 
H    11.7535251    2.4160741  -33.3083813 
H    13.3273596    3.2506586  -33.3818303 
H     7.2751147    1.5573587  -41.6202671 
C     7.5849952    2.0146910  -40.6859865 
N     8.4508386    3.0805259  -40.6897389 
C     8.6062722    3.4050794  -39.4185368 
H     9.2357451    4.1975872  -39.0124820 
N     7.8716349    2.5992188  -38.6129269 
H     7.8788315    2.6854274  -37.5967615 
C     7.2008213    1.7041450  -39.3994149 
H     6.5183313    0.9640433  -38.9857551 
H     2.9892020    9.5550614  -40.1164091 
C     3.1361709    8.7026453  -39.4208790 
H     2.5062798    7.8548470  -39.7372283 
H     2.8626856    9.0315114  -38.4052349 
S     4.9291134    8.2525748  -39.4906051 
H     6.6351230    8.6436634  -42.9215747 
C     7.4300078    7.8465542  -42.9544704 
H     8.0027780    8.0311295  -43.8746362 
H     8.0898865    7.9818833  -42.0806047 
C     6.8385658    6.4281962  -43.0123411 
O     7.2641028    5.6554790  -43.8691341 
N     5.9255664    6.1309965  -42.0756926 
H     5.5893148    6.8508199  -41.4234416 
C     5.4008498    4.7768617  -41.9351100 
H     6.2533407    4.1038499  -42.1315936 
C     4.9272810    4.5417557  -40.5050240 
H     4.6223731    3.4835065  -40.4244081 
H     5.7588938    4.7052448  -39.7819026 
O     3.8029147    5.3295680  -40.1366392 
H     4.1434494    6.1912661  -39.8067494 
H     4.6131304    4.4993870  -42.6604878 
H    13.6349024   11.3464159  -31.9262724 
C    12.7293095   10.6638877  -31.9685487 
H    12.8845210    9.9631983  -31.1246140 
H    11.7407578   11.1945401  -31.7874981 
C    12.9160996    9.8105040  -33.2244133 
O    14.0470781    9.5455211  -33.6175146 
N    11.8095547    9.2760544  -33.7837204 
H    10.8618575    9.5364157  -33.4866968 
C    11.9249161    8.1622060  -34.7015148 
H    12.8563263    7.6224773  -34.4784057 
H    11.0665436    7.4973503  -34.5086165 
C    11.9621294    8.5297006  -36.1873784 
O    12.9781373    8.4329843  -36.8640650 
N    10.7623992    8.9590786  -36.6869729 
H     9.9279373    8.7913639  -36.1079769 
C    10.5739701    9.1347391  -38.1032900 
H    11.5634377    9.3006666  -38.5637565 
H    10.1613963    8.2184289  -38.5636011 
C     9.6411509   10.2479307  -38.5424442 
O     9.4541653   10.4376381  -39.7426204 
N     9.0500400   10.9913494  -37.5750846 
H     9.1708250   10.7166584  -36.5966632 
C     8.1083715   12.0430269  -37.9097025 
H     8.3458634   12.3965360  -38.9228062 
H     7.0470354   11.6533572  -37.9231124 
C     8.2062124   13.2288191  -36.9448137 
O     8.4589343   14.3635649  -37.3484163 
N     7.9282585   12.9097578  -35.6665753 
H     7.7584754   11.9292318  -35.4255554 
C     7.8430148   13.8838440  -34.5803736 
H     6.9961520   14.5653674  -34.8112309 
C     7.5159606   13.1234406  -33.2950406 
H     8.3027663   12.3668296  -33.1003841 
H     7.5384585   13.8379435  -32.4511560 
C     6.1529076   12.4218214  -33.3263263 
H     5.3498761   13.1868549  -33.3636588 
H     6.0426842   11.7975817  -34.2353889 
C     5.9384336   11.5166832  -32.1203717 
H     6.6509469   10.6678515  -32.1600334 
H     6.1376626   12.0877994  -31.1902751 
N     4.5658383   11.0292681  -32.1006079 
H     3.9472911   11.2304183  -32.8964895 
C     4.0050812   10.3634845  -31.0891542 
N     4.7022985   10.1272344  -29.9737948 
H     5.6471441   10.4987648  -29.8685452 
H     4.3655934    9.4873895  -29.2515860 
N     2.7314224    9.9487231  -31.2097564 
H     2.2432464   10.2071006  -32.0733670 
H     2.1474958    9.8577463  -30.3819038 
H     8.7298347   14.5585991  -34.4828815 
H    15.6710808    6.4021261  -34.2190268 
C    15.6351734    6.5826653  -33.1114355 
H    16.6430491    6.3507935  -32.7110209 
H    15.4264594    7.6456952  -32.9093664 
C    14.6121867    5.6968221  -32.3603707 
O    14.1199310    6.1680044  -31.2958947 
O    14.3711253    4.5458295  -32.8139224 
H    14.3613237    4.7896792  -38.3726213 
C    13.3843346    4.9294001  -37.8767272 
C    12.2760209    5.3984478  -38.5979534 
H    12.3233191    5.5233113  -39.6871653 
C    11.1035047    5.7362263  -37.9179714 
H    10.2257292    6.1105208  -38.4564424 
C    11.0435388    5.6281615  -36.5267932 
H    10.1455908    5.9647794  -36.0011752 
C    12.1204553    5.0957356  -35.8168772 
H    12.0708852    4.9839734  -34.7285969 
C    13.2876730    4.7275255  -36.4931398 
H    14.1163351    4.3025569  -35.9148345 
H     8.4143138    7.4539736  -28.1846605 
C     9.3693594    7.4805060  -28.7410826 
N     9.5953218    6.6823910  -29.8464817 
C    10.8946991    6.7736615  -30.1176556 
H    11.4345035    6.2691587  -30.9228769 
N    11.5055063    7.6010874  -29.2452962 
H    12.5112862    7.8372028  -29.2776719 
C    10.5628783    8.0537281  -28.3541292 
H    10.8194711    8.7685794  -27.5728138 
O    10.6677734    5.2561925  -25.6225080 
C    10.9323623    4.6177062  -26.6916063 
O    12.0636864    4.3629834  -27.1525399 
C     9.7089893    4.2036878  -27.5231522 
H     8.8301297    4.0995564  -26.8648638 
H     9.5089632    5.0768894  -28.1663928 
C     9.8417825    3.0062706  -28.4507249 
H    10.8324755    3.0370616  -28.9315284 
H     9.8019401    2.0516142  -27.8894916 
C     8.7904629    3.0493564  -29.5942330 
O     9.2765879    3.9080591  -30.5988574 
H    10.1412681    2.9617721  -31.1957725 
C     7.4777032    3.5892976  -29.0264952 
O     7.1455745    4.7468304  -29.4498746 
O     6.8246707    2.9428016  -28.1884046 
C     8.5286628    1.6745369  -30.2390228 
H     8.1101714    0.9437246  -29.5278232 
H     7.7809146    1.8248376  -31.0459565 
C     9.7774031    1.1001941  -30.8813799 
O    10.5980482    1.9999710  -31.3785056 
O     9.9757613   -0.1050203  -30.9377352 
Fe    4.8615650    7.0253627  -34.8033672 
Mo    8.1144427    5.5493480  -31.2424468 
Fe    6.8975486    5.7422204  -35.8880523 
Fe    5.4713272    7.5712718  -37.3548749 
Fe    7.0510305    8.3287480  -35.3262249 
Fe    8.1156955    7.5689397  -33.0741448 
Fe    7.8596864    4.7891619  -33.8603164 
Fe    5.8936155    6.2873939  -32.5897500 
C     6.8442805    6.7030255  -34.2104152 
S     7.7696739    7.3589620  -37.3005233 
S     9.6760492    5.8930437  -32.9832665 
S     4.7170852    5.5397021  -36.5548663 
S     8.5277253    9.5483630  -34.1343437 
S     6.4763504    4.1372618  -32.2088794 
S     4.8890155    9.1211587  -35.7737221 
S     6.9317767    7.6204474  -31.1102734 
S     3.6820173    6.6368996  -32.8943427 
C     8.2823014    4.5078586  -35.8033106 
O     8.9211094    3.6973496  -36.4055766 
C     8.6842568    3.2522120  -33.7655501 
O     9.2505886    2.2409985  -33.7709735 
H     6.6005632    4.3399606  -34.7519810 
O     4.5260922    5.5122154  -29.4616157 
H     5.4792722    5.2602704  -29.4932875 
H     4.4085391    6.1804465  -30.1633179 
O     1.1052832    8.3944679  -34.2103667 
H     1.9412485    8.0388932  -33.8374552 
H     0.5745963    8.6787575  -33.4180950 
