# Supplementary material for: Reaction Mechanism for CO Reduction by Mo-Nitrogenase Studied by QM/MM
Source: Inorg Chem. 2024 Aug 14;63(34):15951–63. doi: 10.1021/acs.inorgchem.4c02323 (PMC11351180; doi:10.1021/acs.inorgchem.4c02323)
Supplement: Supplementary file 2 — ic4c02323_si_002.zip [file ic4c02323_si_002.zip › Coordinates/E3-PT/Fe2,6#C2_5.xyz]

193
Fe2,6#C2_5
H     4.4293183    0.2390550  -35.0746970 
C     5.2677279    0.8014027  -35.5697010 
H     5.7185866    0.0770844  -36.2507546 
C     4.8304097    2.0322172  -36.3647331 
H     5.7108575    2.5108466  -36.8290252 
H     4.1204087    1.8167246  -37.1847286 
H     4.3820258    2.8028865  -35.7169442 
C     6.3223502    1.1749497  -34.5278727 
H     7.2051316    1.5824285  -35.0522815 
H     5.9510724    1.9568359  -33.8387958 
H     6.6836445    0.3233167  -33.9245300 
H     3.4939454    2.2436614  -29.6885209 
C     3.8900790    2.1049714  -30.7112013 
H     4.9938625    2.1500123  -30.6484809 
H     3.6085852    1.1075302  -31.0814610 
N     3.4353387    3.1257110  -31.6315758 
H     3.9075391    4.0358817  -31.5601286 
C     2.8132771    2.8673244  -32.7894515 
N     1.9814638    1.8085471  -32.8932958 
H     1.8012310    1.2229739  -32.0805659 
H     1.7682894    1.4194558  -33.8193849 
N     3.0267919    3.6563030  -33.8400798 
H     3.5269620    4.5619217  -33.6911659 
H     2.3750557    3.6470703  -34.6264313 
H    12.0239996    0.3938652  -37.4376061 
C    11.5294349    1.0567433  -36.6856948 
H    11.7397396    2.1118949  -36.9444808 
H    10.4368978    0.9269525  -36.7861713 
C    11.9628859    0.7468389  -35.2357279 
H    11.0877504    0.8034795  -34.5699019 
H    12.3676882   -0.2794412  -35.1583581 
C    13.0441042    1.7052771  -34.7520602 
O    14.1572808    1.7573163  -35.2951948 
N    12.6970974    2.4890929  -33.7189690 
H    11.7645714    2.4025506  -33.3173037 
H    13.3416004    3.2320113  -33.3785388 
H     7.2737167    1.5557887  -41.6251367 
C     7.5820762    2.0124479  -40.6948160 
N     8.4482506    3.0771017  -40.6982859 
C     8.5948700    3.4053489  -39.4270777 
H     9.2223340    4.1983936  -39.0188953 
N     7.8546788    2.6025020  -38.6247111 
H     7.8576925    2.7007303  -37.6089725 
C     7.1887914    1.7059316  -39.4107560 
H     6.5033134    0.9672215  -38.9997074 
H     2.9884556    9.5553761  -40.1175614 
C     3.1344962    8.7027724  -39.4235690 
H     2.5072645    7.8539501  -39.7427967 
H     2.8556388    9.0308694  -38.4090475 
S     4.9294018    8.2585365  -39.4882853 
H     6.6351116    8.6436644  -42.9215521 
C     7.4298405    7.8464375  -42.9543382 
H     8.0025055    8.0304766  -43.8746273 
H     8.0898569    7.9818654  -42.0805635 
C     6.8378607    6.4283457  -43.0115839 
O     7.2631719    5.6551529  -43.8681741 
N     5.9245710    6.1320390  -42.0750699 
H     5.5898741    6.8517565  -41.4216374 
C     5.3997768    4.7779491  -41.9336671 
H     6.2522302    4.1047847  -42.1299932 
C     4.9276362    4.5435338  -40.5029303 
H     4.6204119    3.4858228  -40.4228620 
H     5.7609428    4.7043375  -39.7813788 
O     3.8061521    5.3339680  -40.1312356 
H     4.1498664    6.1936249  -39.7979735 
H     4.6125025    4.4997809  -42.6596302 
H    13.6348470   11.3459061  -31.9265411 
C    12.7289687   10.6630915  -31.9691817 
H    12.8842736    9.9625080  -31.1251931 
H    11.7406556   11.1942090  -31.7877400 
C    12.9149563    9.8088509  -33.2251825 
O    14.0458370    9.5461571  -33.6201133 
N    11.8088473    9.2706887  -33.7819014 
H    10.8609393    9.5311824  -33.4847526 
C    11.9256748    8.1584981  -34.7019855 
H    12.8551101    7.6160988  -34.4769392 
H    11.0659814    7.4941732  -34.5139312 
C    11.9668513    8.5279810  -36.1869259 
O    12.9832802    8.4264129  -36.8623202 
N    10.7705652    8.9657689  -36.6878999 
H     9.9320155    8.7901247  -36.1180592 
C    10.5889687    9.1464198  -38.1051544 
H    11.5793548    9.3257051  -38.5585595 
H    10.1910380    8.2282107  -38.5737984 
C     9.6472837   10.2528609  -38.5438091 
O     9.4589452   10.4409305  -39.7439666 
N     9.0567460   10.9975780  -37.5767259 
H     9.1733032   10.7189349  -36.5991553 
C     8.1098011   12.0443470  -37.9103226 
H     8.3450532   12.3991468  -38.9235246 
H     7.0478108   11.6536479  -37.9232710 
C     8.2059105   13.2301582  -36.9452415 
O     8.4584308   14.3651497  -37.3485750 
N     7.9273940   12.9115208  -35.6668804 
H     7.7593345   11.9311199  -35.4244378 
C     7.8421400   13.8869477  -34.5821597 
H     6.9968018   14.5694887  -34.8154497 
C     7.5129446   13.1312884  -33.2946142 
H     8.2997962   12.3761439  -33.0952319 
H     7.5334829   13.8496061  -32.4538319 
C     6.1508826   12.4282714  -33.3253570 
H     5.3465146   13.1915161  -33.3699704 
H     6.0443824   11.7976140  -34.2303124 
C     5.9349673   11.5302821  -32.1144484 
H     6.6538097   10.6864935  -32.1443231 
H     6.1248332   12.1085379  -31.1866830 
N     4.5656898   11.0334178  -32.0995951 
H     3.9485687   11.2307736  -32.8976561 
C     4.0053442   10.3670610  -31.0885990 
N     4.7015231   10.1335212  -29.9718081 
H     5.6458869   10.5061558  -29.8663941 
H     4.3651356    9.4936825  -29.2496215 
N     2.7329189    9.9484763  -31.2105498 
H     2.2449290   10.2066946  -32.0743091 
H     2.1484101    9.8568052  -30.3831550 
H     8.7294965   14.5598502  -34.4839411 
H    15.6709910    6.4021163  -34.2191223 
C    15.6348911    6.5828013  -33.1116029 
H    16.6429236    6.3517758  -32.7110849 
H    15.4258874    7.6458464  -32.9099256 
C    14.6124154    5.6969777  -32.3599829 
O    14.1222323    6.1678448  -31.2943044 
O    14.3694075    4.5467107  -32.8139147 
H    14.3598218    4.7897086  -38.3699984 
C    13.3825318    4.9280882  -37.8698268 
C    12.2698863    5.4017405  -38.5818865 
H    12.3152340    5.5438361  -39.6691936 
C    11.0947287    5.7211514  -37.8959853 
H    10.2157123    6.1013039  -38.4291511 
C    11.0337041    5.5877632  -36.5066299 
H    10.1322640    5.9027846  -35.9730210 
C    12.1187978    5.0592475  -35.8058446 
H    12.0724855    4.9337412  -34.7188182 
C    13.2891794    4.7111061  -36.4878529 
H    14.1221161    4.2876767  -35.9145104 
H     8.4140446    7.4555937  -28.1830638 
C     9.3696231    7.4850400  -28.7367751 
N     9.5982085    6.6878484  -29.8414497 
C    10.8984187    6.7786947  -30.1088752 
H    11.4423844    6.2749265  -30.9117898 
N    11.5067172    7.6060308  -29.2345741 
H    12.5122176    7.8435531  -29.2664680 
C    10.5617568    8.0590496  -28.3464142 
H    10.8154781    8.7749881  -27.5650823 
O    10.6672309    5.2561794  -25.6225793 
C    10.9298438    4.6187771  -26.6927235 
O    12.0602870    4.3631482  -27.1552089 
C     9.7046208    4.2075111  -27.5232672 
H     8.8267395    4.1015357  -26.8639535 
H     9.5038102    5.0824835  -28.1637160 
C     9.8368983    3.0131166  -28.4545482 
H    10.8282265    3.0458550  -28.9338295 
H     9.7973693    2.0568595  -27.8958509 
C     8.7849780    3.0578830  -29.5976106 
O     9.2674801    3.9177150  -30.6023237 
H    10.1564111    2.9587302  -31.1849306 
C     7.4716484    3.5933585  -29.0275804 
O     7.1356211    4.7493156  -29.4515450 
O     6.8216035    2.9439093  -28.1892904 
C     8.5228768    1.6826382  -30.2424107 
H     8.0960018    0.9544205  -29.5333641 
H     7.7813308    1.8344560  -31.0546650 
C     9.7755529    1.1025506  -30.8719040 
O    10.6100187    1.9992098  -31.3508753 
O     9.9688605   -0.1031722  -30.9327654 
Fe    4.8289203    7.0398138  -34.8042452 
Mo    8.1068361    5.5630847  -31.2371928 
Fe    6.9095650    5.8851234  -35.9068557 
Fe    5.4476592    7.6478497  -37.3280220 
Fe    7.0208425    8.4058779  -35.2926177 
Fe    8.1049138    7.5902689  -33.0684514 
Fe    7.9383611    4.8005209  -33.8507626 
Fe    5.8768696    6.3033466  -32.5933824 
C     6.8233832    6.7438416  -34.2125769 
S     7.7721640    7.5145610  -37.2846685 
S     9.6875904    5.9473112  -32.9626715 
S     4.7472892    5.5610338  -36.5495525 
S     8.5241425    9.5849091  -34.0943287 
S     6.4484064    4.1787394  -32.2165019 
S     4.8424285    9.1638006  -35.7228305 
S     6.9218062    7.6323560  -31.1050399 
S     3.6607510    6.6468228  -32.8896080 
C     8.1673048    4.5277740  -35.8490795 
O     8.8124624    3.7080620  -36.4373152 
C     8.8219632    3.3171375  -33.7722885 
O     9.4345070    2.3216866  -33.8010415 
H     7.5049769    3.3692381  -34.2511310 
O     4.5138677    5.5229766  -29.4556686 
H     5.4670428    5.2743504  -29.4976720 
H     4.3872055    6.1982207  -30.1483903 
O     1.0994197    8.3954983  -34.2129140 
H     1.9374256    8.0471718  -33.8379241 
H     0.5681888    8.6809467  -33.4211329 
