# Supplementary material for: Reaction Mechanism for CO Reduction by Mo-Nitrogenase Studied by QM/MM
Source: Inorg Chem. 2024 Aug 14;63(34):15951–63. doi: 10.1021/acs.inorgchem.4c02323 (PMC11351180; doi:10.1021/acs.inorgchem.4c02323)
Supplement: Supplementary file 2 — ic4c02323_si_002.zip [file ic4c02323_si_002.zip › Coordinates/E3-PT/C1_5#C1_5-C.xyz]

193
C1_5#C1_5-C
H     4.4295023    0.2385546  -35.0778055 
C     5.2685979    0.7975693  -35.5787068 
H     5.7399817    0.0499046  -36.2201727 
C     4.8340379    1.9881362  -36.4355193 
H     5.7144695    2.4133222  -36.9502638 
H     4.1038769    1.7454823  -37.2296767 
H     4.4102454    2.8019191  -35.8235912 
C     6.3043083    1.2263305  -34.5387192 
H     7.2100742    1.5868123  -35.0539940 
H     5.9368359    2.0567076  -33.9068212 
H     6.6361250    0.4062829  -33.8761280 
H     3.4985106    2.2431205  -29.6887608 
C     3.9037381    2.1027480  -30.7097140 
H     5.0066303    2.1505064  -30.6368154 
H     3.6301689    1.1025310  -31.0784065 
N     3.4597027    3.1151958  -31.6447834 
H     3.9300813    4.0266947  -31.5820538 
C     2.8248536    2.8468666  -32.7929398 
N     1.9839589    1.7941974  -32.8786397 
H     1.8074605    1.2162962  -32.0594820 
H     1.7679185    1.3951571  -33.8000057 
N     3.0348233    3.6196949  -33.8575719 
H     3.5455023    4.5175358  -33.7226826 
H     2.3759570    3.6070814  -34.6378655 
H    12.0207825    0.3973207  -37.4413052 
C    11.5200784    1.0672415  -36.6976889 
H    11.7360766    2.1202787  -36.9601548 
H    10.4279012    0.9450031  -36.8105659 
C    11.9258625    0.7708343  -35.2389854 
H    11.0398679    0.8597733  -34.5902139 
H    12.3083456   -0.2623625  -35.1399904 
C    13.0178981    1.7148215  -34.7518290 
O    14.1389869    1.7440178  -35.2804234 
N    12.6695894    2.5126401  -33.7298096 
H    11.7251672    2.4545083  -33.3500223 
H    13.3208781    3.2484727  -33.3887663 
H     7.2803390    1.5586232  -41.6232407 
C     7.6034972    2.0203246  -40.6960944 
N     8.4452574    3.1029361  -40.7442933 
C     8.6536817    3.4345452  -39.4833965 
H     9.2881904    4.2392951  -39.1110241 
N     7.9813496    2.6195183  -38.6392879 
H     8.0952761    2.7491816  -37.6171534 
C     7.2937383    1.7059861  -39.3888589 
H     6.6507279    0.9492797  -38.9430362 
H     2.9898282    9.5552252  -40.1169697 
C     3.1383659    8.7029115  -39.4222662 
H     2.5105004    7.8537917  -39.7391657 
H     2.8629429    9.0315407  -38.4070564 
S     4.9342159    8.2591964  -39.4973043 
H     6.6357457    8.6442440  -42.9222285 
C     7.4313601    7.8477288  -42.9557803 
H     8.0046767    8.0346654  -43.8751416 
H     8.0903494    7.9822341  -42.0810765 
C     6.8400394    6.4293623  -43.0171690 
O     7.2623359    5.6595273  -43.8775964 
N     5.9281902    6.1311506  -42.0794948 
H     5.5949473    6.8511577  -41.4265960 
C     5.4037038    4.7768959  -41.9381486 
H     6.2560195    4.1045721  -42.1365418 
C     4.9362569    4.5404762  -40.5066545 
H     4.6329309    3.4821007  -40.4248569 
H     5.7716261    4.7042536  -39.7875895 
O     3.8115852    5.3261124  -40.1305628 
H     4.1509863    6.1943455  -39.8182924 
H     4.6143108    4.4994383  -42.6617275 
H    13.6348056   11.3455619  -31.9270008 
C    12.7297901   10.6610050  -31.9710132 
H    12.8855047    9.9605908  -31.1268228 
H    11.7412253   11.1931626  -31.7886164 
C    12.9231216    9.8070558  -33.2276067 
O    14.0573854    9.5511701  -33.6169759 
N    11.8229720    9.2646618  -33.7920905 
H    10.8734668    9.5155274  -33.4939590 
C    11.9493016    8.1548705  -34.7153298 
H    12.8840220    7.6212708  -34.4926154 
H    11.0984985    7.4787797  -34.5274694 
C    11.9808241    8.5209346  -36.2015456 
O    12.9903179    8.4114694  -36.8855721 
N    10.7821552    8.9613127  -36.6953180 
H     9.9503824    8.7943773  -36.1138893 
C    10.5858947    9.1348930  -38.1110894 
H    11.5718584    9.3085788  -38.5763365 
H    10.1798204    8.2145186  -38.5695601 
C     9.6433340   10.2426366  -38.5455831 
O     9.4472484   10.4285173  -39.7446528 
N     9.0555013   10.9888359  -37.5772200 
H     9.1861947   10.7207519  -36.5982289 
C     8.1118978   12.0399080  -37.9100437 
H     8.3475698   12.3942222  -38.9233788 
H     7.0486441   11.6523029  -37.9232652 
C     8.2078716   13.2264597  -36.9454857 
O     8.4573956   14.3615486  -37.3498651 
N     7.9291175   12.9086996  -35.6668456 
H     7.7661983   11.9275277  -35.4237037 
C     7.8431713   13.8844760  -34.5821546 
H     6.9968403   14.5659907  -34.8148554 
C     7.5154861   13.1274181  -33.2949813 
H     8.3024352   12.3716062  -33.0979902 
H     7.5381063   13.8442496  -32.4531056 
C     6.1524203   12.4259897  -33.3244710 
H     5.3494989   13.1910736  -33.3628149 
H     6.0418465   11.8005514  -34.2326078 
C     5.9375912   11.5231435  -32.1167049 
H     6.6504517   10.6746039  -32.1529312 
H     6.1359643   12.0959278  -31.1874835 
N     4.5652002   11.0346559  -32.0969703 
H     3.9471746   11.2356700  -32.8932405 
C     4.0034243   10.3711307  -31.0845928 
N     4.6994291   10.1369770  -29.9683024 
H     5.6430180   10.5115454  -29.8611427 
H     4.3613944    9.4998829  -29.2444212 
N     2.7298103    9.9545151  -31.2062997 
H     2.2427076   10.2157558  -32.0698048 
H     2.1438479    9.8721880  -30.3786643 
H     8.7299035   14.5589526  -34.4838751 
H    15.6716196    6.4022856  -34.2192398 
C    15.6369471    6.5833009  -33.1117161 
H    16.6456384    6.3524770  -32.7125854 
H    15.4279935    7.6462842  -32.9096118 
C    14.6156900    5.6968355  -32.3586008 
O    14.1272634    6.1688765  -31.2923201 
O    14.3730190    4.5466728  -32.8112652 
H    14.3574313    4.7908288  -38.3693863 
C    13.3774968    4.9299816  -37.8698841 
C    12.2658515    5.4014453  -38.5852485 
H    12.3178792    5.5546068  -39.6707971 
C    11.0795547    5.6974467  -37.9075658 
H    10.2024832    6.0729786  -38.4464629 
C    10.9984627    5.5380601  -36.5218107 
H    10.0791106    5.8158156  -35.9968394 
C    12.0903683    5.0290894  -35.8163759 
H    12.0356024    4.8910809  -34.7315091 
C    13.2741204    4.7071533  -36.4892146 
H    14.1074480    4.2921729  -35.9102520 
H     8.4141703    7.4629021  -28.1737341 
C     9.3748958    7.5066694  -28.7105836 
N     9.6255552    6.7141847  -29.8104905 
C    10.9301792    6.8122306  -30.0561805 
H    11.4913415    6.3126153  -30.8501623 
N    11.5171204    7.6437677  -29.1726814 
H    12.5214117    7.8871819  -29.1958376 
C    10.5553310    8.0913302  -28.3001311 
H    10.7889571    8.8150207  -27.5198236 
O    10.6705307    5.2570109  -25.6178205 
C    10.9363135    4.6152604  -26.6846472 
O    12.0672746    4.3630130  -27.1469689 
C     9.7129541    4.1952040  -27.5124613 
H     8.8360719    4.0859881  -26.8523991 
H     9.5078390    5.0697869  -28.1530387 
C     9.8442935    3.0002552  -28.4437384 
H    10.8356956    3.0267091  -28.9238320 
H     9.7948414    2.0425955  -27.8890463 
C     8.7991906    3.0690255  -29.5880836 
O     9.2970734    3.9541964  -30.5606312 
H    10.1126508    2.9877950  -31.2650389 
C     7.4767897    3.5944125  -29.0224057 
O     7.1289880    4.7439068  -29.4547393 
O     6.8261809    2.9411658  -28.1877314 
C     8.5244474    1.7086487  -30.2632705 
H     8.1044427    0.9704708  -29.5609073 
H     7.7745826    1.8847966  -31.0632478 
C     9.7577847    1.1342801  -30.9294306 
O    10.5474878    2.0366800  -31.4752967 
O     9.9746270   -0.0680866  -30.9655825 
Fe    4.8091864    6.9885921  -34.7699712 
Mo    8.1514343    5.5874757  -31.1951126 
Fe    6.8886499    5.7698338  -35.8847378 
Fe    5.4550525    7.5995068  -37.3589757 
Fe    7.1278633    8.3410082  -35.3472904 
Fe    8.1229973    7.6052711  -33.0432252 
Fe    7.9956800    5.0349667  -33.7681257 
Fe    5.8888569    6.2296251  -32.5967926 
C     6.8384451    6.7448762  -34.2394987 
S     7.7914902    7.3605530  -37.3148540 
S     9.7774347    6.0205218  -32.8672323 
S     4.6783260    5.5629103  -36.5225459 
S     8.5613277    9.5775803  -34.1435837 
S     6.5970767    4.1052998  -32.2707130 
S     4.9513192    9.1194656  -35.7099876 
S     6.8888983    7.6171727  -31.1132093 
S     3.6691354    6.6075567  -32.8427250 
C     8.0480814    4.1354987  -35.5715387 
O     8.8411292    3.6738551  -36.4367292 
C     8.7208108    3.5162010  -34.1287648 
O     9.2811720    2.4792258  -34.0741962 
H     6.9133294    3.8920555  -35.7817156 
O     4.5225026    5.5109265  -29.4612281 
H     5.4757601    5.2572436  -29.4983442 
H     4.4075696    6.2157587  -30.1254710 
O     1.1076929    8.3928741  -34.2000066 
H     1.9328563    8.0316837  -33.8108507 
H     0.5670504    8.6813355  -33.4150560 
