# Supplementary material for: Reaction Mechanism for CO Reduction by Mo-Nitrogenase Studied by QM/MM
Source: Inorg Chem. 2024 Aug 14;63(34):15951–63. doi: 10.1021/acs.inorgchem.4c02323 (PMC11351180; doi:10.1021/acs.inorgchem.4c02323)
Supplement: Supplementary file 2 — ic4c02323_si_002.zip [file ic4c02323_si_002.zip › Coordinates/E3-PT/C1_5.xyz]

193
C1_5
H     4.4345838    0.2366176  -35.0717416 
C     5.2817716    0.7940398  -35.5599558 
H     5.7572123    0.0547415  -36.2084200 
C     4.8329077    1.9813973  -36.4178206 
H     5.7022915    2.4473374  -36.9111508 
H     4.1362687    1.7040308  -37.2301202 
H     4.3496334    2.7728187  -35.8203530 
C     6.3070700    1.1796262  -34.4847236 
H     7.2232687    1.5798852  -34.9534506 
H     5.9263612    1.9632732  -33.8033721 
H     6.6277378    0.3211206  -33.8674743 
H     3.5004794    2.2447624  -29.6893500 
C     3.9094138    2.1076327  -30.7101181 
H     5.0124092    2.1420305  -30.6298583 
H     3.6260342    1.1139162  -31.0879778 
N     3.4855868    3.1339459  -31.6397061 
H     3.9584785    4.0427285  -31.5547708 
C     2.8510739    2.8893016  -32.7930732 
N     2.0081617    1.8392098  -32.8994451 
H     1.8315638    1.2461489  -32.0915156 
H     1.7893087    1.4549335  -33.8264592 
N     3.0629274    3.6835267  -33.8423396 
H     3.5718409    4.5816627  -33.6881598 
H     2.4004730    3.6879555  -34.6195053 
H    12.0270646    0.3912648  -37.4327244 
C    11.5384847    1.0485734  -36.6719322 
H    11.7444751    2.1048380  -36.9274579 
H    10.4454998    0.9150446  -36.7609036 
C    11.9903696    0.7317439  -35.2283314 
H    11.1246882    0.7858708  -34.5497596 
H    12.3936965   -0.2961761  -35.1622309 
C    13.0818198    1.6829766  -34.7495181 
O    14.1818978    1.7525076  -35.3181108 
N    12.7662500    2.4340115  -33.6835775 
H    11.8405129    2.3460778  -33.2661229 
H    13.4109866    3.1815954  -33.3541730 
H     7.2778511    1.5592734  -41.6215238 
C     7.5922103    2.0243252  -40.6918426 
N     8.4516332    3.0934951  -40.7373036 
C     8.5743621    3.4907734  -39.4847204 
H     9.1724303    4.3254542  -39.1209859 
N     7.8432329    2.7239742  -38.6437053 
H     7.6972276    3.0306791  -37.6619256 
C     7.1865474    1.7867654  -39.3946318 
H     6.5005513    1.0639031  -38.9546598 
H     2.9830544    9.5573458  -40.1214963 
C     3.1218955    8.7048777  -39.4332721 
H     2.5128790    7.8475533  -39.7644739 
H     2.8254747    9.0249160  -38.4211964 
S     4.9246747    8.2999318  -39.4917880 
H     6.6352371    8.6437619  -42.9214408 
C     7.4297685    7.8462494  -42.9536683 
H     8.0024153    8.0292486  -43.8743520 
H     8.0899227    7.9815516  -42.0801312 
C     6.8363623    6.4288961  -43.0101213 
O     7.2563965    5.6566157  -43.8693181 
N     5.9249813    6.1323268  -42.0709413 
H     5.5925196    6.8521903  -41.4175243 
C     5.3978519    4.7789776  -41.9302902 
H     6.2489942    4.1044207  -42.1269472 
C     4.9325757    4.5429844  -40.4975823 
H     4.6143610    3.4883235  -40.4217677 
H     5.7731080    4.6901044  -39.7821680 
O     3.8219289    5.3434227  -40.1092262 
H     4.1751279    6.1923992  -39.7618855 
H     4.6110648    4.5001823  -42.6572621 
H    13.6350790   11.3441241  -31.9278388 
C    12.7304747   10.6580094  -31.9733895 
H    12.8854615    9.9593871  -31.1276913 
H    11.7416781   11.1916740  -31.7896102 
C    12.9289798    9.7997382  -33.2286711 
O    14.0656255    9.5536140  -33.6181188 
N    11.8336257    9.2445145  -33.7894356 
H    10.8817263    9.4959294  -33.4958398 
C    11.9649213    8.1414757  -34.7204659 
H    12.8989349    7.6064235  -34.4984400 
H    11.1152526    7.4605478  -34.5430931 
C    11.9975957    8.5119932  -36.2056419 
O    13.0022115    8.3801904  -36.8939604 
N    10.8076873    8.9764460  -36.6971139 
H     9.9705132    8.8190998  -36.1218397 
C    10.6181822    9.1605226  -38.1143029 
H    11.6047506    9.3533971  -38.5707929 
H    10.2307420    8.2391446  -38.5860325 
C     9.6621081   10.2599826  -38.5476529 
O     9.4686963   10.4442042  -39.7471769 
N     9.0728553   11.0079396  -37.5814658 
H     9.1875012   10.7302236  -36.6038779 
C     8.1148367   12.0456278  -37.9122503 
H     8.3453351   12.4035302  -38.9254282 
H     7.0504284   11.6538373  -37.9237698 
C     8.2073361   13.2317626  -36.9468080 
O     8.4612859   14.3664686  -37.3500921 
N     7.9257136   12.9146725  -35.6687153 
H     7.7564187   11.9345542  -35.4257996 
C     7.8408190   13.8923516  -34.5860233 
H     6.9978956   14.5767497  -34.8231717 
C     7.5094256   13.1450786  -33.2945338 
H     8.2941767   12.3887711  -33.0924586 
H     7.5345821   13.8682088  -32.4580231 
C     6.1452603   12.4475607  -33.3199605 
H     5.3424929   13.2132242  -33.3515304 
H     6.0284559   11.8249375  -34.2291775 
C     5.9349877   11.5403193  -32.1149016 
H     6.6534815   10.6963922  -32.1532384 
H     6.1286750   12.1111055  -31.1833249 
N     4.5656120   11.0440688  -32.0979590 
H     3.9519827   11.2336386  -32.9006846 
C     4.0070643   10.3747427  -31.0884982 
N     4.7033614   10.1388064  -29.9724612 
H     5.6468119   10.5125241  -29.8660324 
H     4.3660657    9.4987070  -29.2512231 
N     2.7339517    9.9555557  -31.2108682 
H     2.2460531   10.2242706  -32.0715851 
H     2.1493188    9.8691406  -30.3828407 
H     8.7291473   14.5620876  -34.4861800 
H    15.6720345    6.4016497  -34.2193826 
C    15.6385082    6.5815098  -33.1119008 
H    16.6499528    6.3561898  -32.7164890 
H    15.4230931    7.6431047  -32.9094158 
C    14.6261426    5.6868532  -32.3556735 
O    14.1282540    6.1611504  -31.2951910 
O    14.4008862    4.5297441  -32.8002355 
H    14.3519050    4.7910473  -38.3680023 
C    13.3660342    4.9265304  -37.8692161 
C    12.2541411    5.3967949  -38.5854787 
H    12.3198553    5.5916575  -39.6633949 
C    11.0455371    5.6331169  -37.9211132 
H    10.1745836    6.0210345  -38.4616110 
C    10.9345340    5.4005689  -36.5471038 
H     9.9817543    5.5892875  -36.0380832 
C    12.0378576    4.9192178  -35.8367190 
H    11.9697653    4.7397847  -34.7586930 
C    13.2485322    4.6706294  -36.4947634 
H    14.0869108    4.2735192  -35.9107578 
H     8.4155011    7.4638514  -28.1695775 
C     9.3794216    7.5097296  -28.6991260 
N     9.6410727    6.7104072  -29.7904181 
C    10.9464358    6.8142105  -30.0297967 
H    11.5147378    6.3130048  -30.8179855 
N    11.5231041    7.6554583  -29.1489949 
H    12.5255781    7.9059273  -29.1716679 
C    10.5540365    8.1041337  -28.2855930 
H    10.7785839    8.8370177  -27.5113156 
O    10.6726201    5.2547868  -25.6160678 
C    10.9418511    4.6119922  -26.6812434 
O    12.0739734    4.3611532  -27.1411488 
C     9.7214883    4.1889280  -27.5103955 
H     8.8450901    4.0749526  -26.8516894 
H     9.5139829    5.0644164  -28.1487370 
C     9.8566108    2.9965445  -28.4440254 
H    10.8486273    3.0256038  -28.9226837 
H     9.8052880    2.0383042  -27.8905492 
C     8.8131936    3.0679446  -29.5876235 
O     9.3139071    3.9511936  -30.5635251 
H    10.0628831    3.0270309  -31.2928822 
C     7.4907378    3.5970581  -29.0245331 
O     7.1440813    4.7444589  -29.4593480 
O     6.8391087    2.9428244  -28.1904492 
C     8.5319283    1.7074023  -30.2594897 
H     8.1423554    0.9634968  -29.5461904 
H     7.7532789    1.8779623  -31.0327516 
C     9.7484727    1.1489390  -30.9699858 
O    10.4917082    2.0617729  -31.5613667 
O     9.9821621   -0.0505518  -31.0028803 
Fe    5.4110920    7.8598685  -37.3075517 
Mo    8.1726993    5.6056182  -31.1911567 
Fe    7.1373764    8.5170943  -35.2776501 
Fe    4.8449457    7.1243107  -34.7149215 
Fe    6.8987849    6.0271736  -35.9955549 
Fe    5.9550168    6.2512366  -32.6034814 
Fe    8.0239636    5.0490738  -33.8016619 
Fe    8.1578111    7.6559160  -33.0328680 
C     6.8876849    6.8609838  -34.2344587 
S     7.7549946    7.7361842  -37.3482584 
S     9.7830012    6.0888004  -32.8468376 
S     4.6547263    5.7846292  -36.5133030 
S     8.6098658    9.6653087  -34.0499954 
S     6.6517178    4.1225889  -32.2995464 
S     4.9290573    9.2987033  -35.5702099 
S     6.9167787    7.6250517  -31.0995014 
S     3.7313900    6.6435731  -32.7977659 
C     7.1822337    4.2486315  -35.3792067 
O     7.7692665    4.2628255  -36.5361058 
C     9.0650344    3.7033448  -34.1634364 
O     9.7238574    2.7829596  -34.4315584 
H     6.3373090    3.5589746  -35.2150447 
O     4.5326274    5.4937063  -29.4818978 
H     5.4881071    5.2465079  -29.5108715 
H     4.4131983    6.1802074  -30.1641398 
O     1.1153734    8.3898429  -34.1927380 
H     1.9460091    8.0455866  -33.8007947 
H     0.5726107    8.6829332  -33.4110846 
