# Supplementary material for: Reaction Mechanism for CO Reduction by Mo-Nitrogenase Studied by QM/MM
Source: Inorg Chem. 2024 Aug 14;63(34):15951–63. doi: 10.1021/acs.inorgchem.4c02323 (PMC11351180; doi:10.1021/acs.inorgchem.4c02323)
Supplement: Supplementary file 2 — ic4c02323_si_002.zip [file ic4c02323_si_002.zip › Coordinates/E3-PT/S3B_Fe7.xyz]

193
S3B_Fe7
H     4.4347497    0.2409589  -35.0643943 
C     5.2834984    0.8113437  -35.5344521 
H     5.7912077    0.0920279  -36.1861015 
C     4.8432839    2.0201854  -36.3610364 
H     5.7283484    2.5261453  -36.7797628 
H     4.1811938    1.7710327  -37.2111628 
H     4.3349187    2.7789269  -35.7430555 
C     6.2572888    1.2262673  -34.4238265 
H     7.1414563    1.7133891  -34.8658970 
H     5.7957745    1.9686141  -33.7460311 
H     6.6166477    0.3750024  -33.8162011 
H     3.4919072    2.2481466  -29.6874387 
C     3.8835644    2.1209227  -30.7105821 
H     4.9874222    2.1850832  -30.6588808 
H     3.6169352    1.1226984  -31.0879299 
N     3.3835911    3.1418949  -31.6080934 
H     3.7063535    4.1013778  -31.4338083 
C     2.7928203    2.8859444  -32.7877356 
N     2.0013849    1.8018128  -32.9161707 
H     1.8156167    1.2115158  -32.1083601 
H     1.8031679    1.4151729  -33.8472602 
N     2.9979819    3.6973715  -33.8189107 
H     3.4773213    4.6163071  -33.6604965 
H     2.3781242    3.6649331  -34.6304295 
H    12.0286839    0.3943367  -37.4341271 
C    11.5433386    1.0578191  -36.6764117 
H    11.7573334    2.1113939  -36.9378667 
H    10.4492656    0.9319257  -36.7630713 
C    11.9940171    0.7469577  -35.2315181 
H    11.1292290    0.8188796  -34.5537174 
H    12.3794667   -0.2873952  -35.1575105 
C    13.1004692    1.6826660  -34.7547310 
O    14.1952648    1.7528484  -35.3320203 
N    12.8046460    2.4199110  -33.6732249 
H    11.8805955    2.3378697  -33.2533813 
H    13.4531526    3.1648083  -33.3453638 
H     7.2745535    1.5587026  -41.6329524 
C     7.5848525    2.0252388  -40.7129844 
N     8.4311322    3.1042034  -40.7430242 
C     8.5508667    3.4779827  -39.4815341 
H     9.1555485    4.3015242  -39.1013744 
N     7.8181913    2.6926444  -38.6616626 
H     7.7813878    2.8289092  -37.6373195 
C     7.1812334    1.7577797  -39.4237087 
H     6.5071662    1.0185480  -38.9930026 
H     2.9886683    9.5552556  -40.1172381 
C     3.1349196    8.7025931  -39.4226624 
H     2.5097403    7.8530108  -39.7440571 
H     2.8516487    9.0308252  -38.4093395 
S     4.9314142    8.2617218  -39.4796755 
H     6.6350984    8.6436944  -42.9215190 
C     7.4296566    7.8462215  -42.9540092 
H     8.0021331    8.0296963  -43.8745875 
H     8.0897693    7.9817782  -42.0804194 
C     6.8361937    6.4283730  -43.0116281 
O     7.2581470    5.6570027  -43.8714538 
N     5.9243767    6.1322862  -42.0736264 
H     5.5934957    6.8518861  -41.4181485 
C     5.3977766    4.7785625  -41.9319605 
H     6.2497182    4.1043322  -42.1252828 
C     4.9237479    4.5464984  -40.5014874 
H     4.6148904    3.4895065  -40.4203155 
H     5.7566420    4.7063849  -39.7797294 
O     3.8033256    5.3396046  -40.1300676 
H     4.1491995    6.1994850  -39.7993062 
H     4.6115880    4.5000128  -42.6587690 
H    13.6343339   11.3441707  -31.9280314 
C    12.7280065   10.6590390  -31.9737082 
H    12.8842184    9.9585733  -31.1297968 
H    11.7405640   11.1924279  -31.7895815 
C    12.9187180    9.8040979  -33.2316544 
O    14.0538525    9.5519943  -33.6221231 
N    11.8206375    9.2546389  -33.7951657 
H    10.8679205    9.5039685  -33.5020352 
C    11.9570285    8.1500796  -34.7242871 
H    12.8952744    7.6227018  -34.5018718 
H    11.1123688    7.4645656  -34.5434241 
C    11.9838494    8.5159773  -36.2093508 
O    12.9893710    8.3947020  -36.8987446 
N    10.7864727    8.9620208  -36.6985661 
H     9.9514413    8.7906434  -36.1233681 
C    10.5924776    9.1417829  -38.1146960 
H    11.5790118    9.3218948  -38.5760043 
H    10.1899715    8.2227039  -38.5785161 
C     9.6486870   10.2503200  -38.5471470 
O     9.4611030   10.4418140  -39.7467903 
N     9.0593737   10.9943591  -37.5784260 
H     9.1711720   10.7121790  -36.6011342 
C     8.1117460   12.0419202  -37.9102123 
H     8.3467688   12.3972236  -38.9232520 
H     7.0487436   11.6528257  -37.9232206 
C     8.2070368   13.2282328  -36.9453474 
O     8.4580193   14.3633887  -37.3499715 
N     7.9270813   12.9119311  -35.6668488 
H     7.7662823   11.9310911  -35.4197330 
C     7.8408953   13.8916221  -34.5864480 
H     6.9986594   14.5758498  -34.8261233 
C     7.5064694   13.1462681  -33.2947103 
H     8.2922122   12.3924974  -33.0871620 
H     7.5248767   13.8713386  -32.4596267 
C     6.1448692   12.4429276  -33.3244652 
H     5.3396280   13.2051542  -33.3712986 
H     6.0397525   11.8097901  -34.2277526 
C     5.9300459   11.5479458  -32.1114144 
H     6.6534732   10.7081307  -32.1367594 
H     6.1135727   12.1293311  -31.1842709 
N     4.5636232   11.0430595  -32.0994150 
H     3.9487842   11.2350884  -32.9007408 
C     4.0036675   10.3774262  -31.0887133 
N     4.6995912   10.1452386  -29.9713236 
H     5.6433389   10.5195759  -29.8646010 
H     4.3596692    9.5113792  -29.2461065 
N     2.7313225    9.9548667  -31.2111607 
H     2.2444235   10.2215365  -32.0733473 
H     2.1446715    9.8778968  -30.3834104 
H     8.7290435   14.5618389  -34.4863367 
H    15.6719746    6.4020896  -34.2189535 
C    15.6386636    6.5831847  -33.1110455 
H    16.6510127    6.3602353  -32.7168228 
H    15.4217553    7.6446674  -32.9096641 
C    14.6299106    5.6881519  -32.3520889 
O    14.1237367    6.1646831  -31.2960906 
O    14.4149066    4.5260312  -32.7887564 
H    14.3538868    4.7887969  -38.3670924 
C    13.3705276    4.9210916  -37.8655586 
C    12.2559535    5.3884419  -38.5788186 
H    12.3160530    5.5764366  -39.6582155 
C    11.0542015    5.6370259  -37.9071368 
H    10.1822167    6.0283280  -38.4434699 
C    10.9543362    5.4205185  -36.5295413 
H    10.0177203    5.6501355  -36.0070953 
C    12.0563247    4.9278920  -35.8245915 
H    11.9948448    4.7578149  -34.7441182 
C    13.2600733    4.6670115  -36.4901908 
H    14.1005037    4.2672252  -35.9111517 
H     8.4154154    7.4639317  -28.1740484 
C     9.3772435    7.5099300  -28.7107979 
N     9.6347017    6.7305618  -29.8202059 
C    10.9408897    6.8344120  -30.0598819 
H    11.5068886    6.3477182  -30.8585815 
N    11.5213346    7.6563603  -29.1644623 
H    12.5250632    7.9026374  -29.1827985 
C    10.5550399    8.0922016  -28.2912197 
H    10.7830205    8.8101341  -27.5041561 
O    10.6698399    5.2595753  -25.6162707 
C    10.9332904    4.6268085  -26.6884804 
O    12.0633867    4.3692217  -27.1502448 
C     9.7095341    4.2226632  -27.5238165 
H     8.8266439    4.1252666  -26.8698706 
H     9.5205005    5.0963082  -28.1698628 
C     9.8410321    3.0237536  -28.4480304 
H    10.8362082    3.0469366  -28.9198911 
H     9.7881084    2.0704620  -27.8861897 
C     8.8003495    3.0774670  -29.5982809 
O     9.2988060    3.9419979  -30.5929497 
H    10.1721563    2.9660135  -31.1971487 
C     7.4767330    3.6072449  -29.0413557 
O     7.1253806    4.7498604  -29.4880047 
O     6.8312114    2.9569042  -28.1988743 
C     8.5363656    1.7006453  -30.2420785 
H     8.1117003    0.9778510  -29.5265777 
H     7.7901776    1.8417696  -31.0516369 
C     9.7807301    1.1123693  -30.8768521 
O    10.6093393    2.0053144  -31.3752931 
O     9.9714476   -0.0932058  -30.9329397 
Fe    4.8799261    7.0978483  -34.7631438 
Mo    8.1920896    5.6313340  -31.2029582 
Fe    6.9308507    5.9405898  -35.8954855 
Fe    5.4424577    7.6683847  -37.3138476 
Fe    7.0528128    8.4723969  -35.3001267 
Fe    8.1196773    7.6927954  -33.0275663 
Fe    8.0481190    5.0319800  -33.8173886 
Fe    5.9457601    6.3155850  -32.6139379 
C     6.9030849    6.8216565  -34.2301279 
S     7.7837404    7.5432609  -37.2934260 
S     9.7771876    6.1598679  -32.8840394 
S     4.7629895    5.5914853  -36.4917883 
S     8.5360338    9.6666512  -34.0824093 
S     6.6841648    4.0822644  -32.3441091 
S     4.8557747    9.2045526  -35.7050904 
S     6.8926454    7.6192850  -31.0705219 
S     3.7114494    6.6464977  -32.8626824 
C     7.7993904    4.3246989  -35.5880684 
O     8.1030951    3.3022994  -36.1577740 
C     9.0873487    3.6435669  -33.8198878 
O     9.7717922    2.7117511  -33.8991118 
H     5.3735180    4.7816259  -32.1185641 
O     4.5055205    5.4741402  -29.5296595 
H     5.4678355    5.2455181  -29.5150859 
H     4.4261337    6.2155533  -30.1612233 
O     1.1130982    8.3962759  -34.2064170 
H     1.9608696    8.0694627  -33.8368207 
H     0.5817420    8.6807115  -33.4146718 
