# Supplementary material for: Reaction Mechanism for CO Reduction by Mo-Nitrogenase Studied by QM/MM
Source: Inorg Chem. 2024 Aug 14;63(34):15951–63. doi: 10.1021/acs.inorgchem.4c02323 (PMC11351180; doi:10.1021/acs.inorgchem.4c02323)
Supplement: Supplementary file 2 — ic4c02323_si_002.zip [file ic4c02323_si_002.zip › Coordinates/E3-PT/Mo#C2_3.xyz]

193
Mo#C2_3
H     4.4371471    0.2447027  -35.0680439 
C     5.2866665    0.8180531  -35.5441827 
H     5.7839130    0.0956655  -36.1998732 
C     4.8482660    2.0285075  -36.3708638 
H     5.7364719    2.5223691  -36.8012974 
H     4.1753648    1.7853985  -37.2143394 
H     4.3551356    2.7931891  -35.7482543 
C     6.2780992    1.2370465  -34.4514257 
H     7.1511167    1.7383061  -34.9046142 
H     5.8286837    1.9724364  -33.7587009 
H     6.6594698    0.3852636  -33.8588294 
H     3.4980986    2.2441937  -29.6887016 
C     3.9020243    2.1068184  -30.7100669 
H     5.0052680    2.1527817  -30.6398647 
H     3.6258940    1.1094428  -31.0841653 
N     3.4536282    3.1276904  -31.6337926 
H     3.9228947    4.0380090  -31.5568799 
C     2.8255393    2.8703201  -32.7882399 
N     1.9915374    1.8134135  -32.8902885 
H     1.8175403    1.2249440  -32.0782980 
H     1.7831812    1.4199967  -33.8159699 
N     3.0301454    3.6598775  -33.8403656 
H     3.5508789    4.5500808  -33.7074421 
H     2.3763172    3.6496755  -34.6245687 
H    12.0215203    0.4006716  -37.4436653 
C    11.5216887    1.0778920  -36.7060455 
H    11.7486717    2.1265072  -36.9776356 
H    10.4298470    0.9582141  -36.8269090 
C    11.9103715    0.7977397  -35.2408902 
H    11.0220335    0.9230611  -34.6000513 
H    12.2595400   -0.2452583  -35.1218944 
C    13.0257527    1.7152132  -34.7515646 
O    14.1429561    1.7328718  -35.2890339 
N    12.7036850    2.4978028  -33.7100938 
H    11.7497498    2.4757214  -33.3504828 
H    13.3649616    3.2265051  -33.3723858 
H     7.2766531    1.5580475  -41.6222522 
C     7.5897615    2.0179924  -40.6912616 
N     8.4506619    3.0869998  -40.7076837 
C     8.6028504    3.4248591  -39.4392420 
H     9.2305242    4.2261456  -39.0480669 
N     7.8769848    2.6252652  -38.6227720 
H     7.8565829    2.7466931  -37.6018646 
C     7.2094899    1.7205905  -39.3999336 
H     6.5315955    0.9811346  -38.9768447 
H     2.9840235    9.5563215  -40.1225056 
C     3.1238480    8.7018286  -39.4362377 
H     2.4986588    7.8534477  -39.7602809 
H     2.8452466    9.0249716  -38.4201074 
S     4.9209131    8.2720029  -39.5153090 
H     6.6354802    8.6438785  -42.9219286 
C     7.4306899    7.8470760  -42.9552194 
H     8.0038425    8.0327174  -43.8749247 
H     8.0900898    7.9820564  -42.0808683 
C     6.8398836    6.4285423  -43.0143683 
O     7.2649803    5.6562190  -43.8713619 
N     5.9270310    6.1310128  -42.0773566 
H     5.5895802    6.8522297  -41.4279904 
C     5.4017448    4.7772171  -41.9361489 
H     6.2536256    4.1040405  -42.1341802 
C     4.9331747    4.5410169  -40.5046668 
H     4.6253415    3.4837571  -40.4246971 
H     5.7694176    4.7000457  -39.7859503 
O     3.8126315    5.3305968  -40.1266918 
H     4.1547712    6.1954683  -39.8072361 
H     4.6133330    4.4995253  -42.6607224 
H    13.6333469   11.3461249  -31.9276115 
C    12.7281450   10.6606051  -31.9739583 
H    12.8839444    9.9570912  -31.1323718 
H    11.7405273   11.1928786  -31.7896999 
C    12.9261571    9.8150596  -33.2356631 
O    14.0641231    9.5710230  -33.6230527 
N    11.8354825    9.2650758  -33.8152101 
H    10.8821432    9.4910242  -33.5113095 
C    12.0011386    8.1686291  -34.7489689 
H    12.9574234    7.6738682  -34.5320280 
H    11.1855195    7.4500153  -34.5645555 
C    12.0070185    8.5284511  -36.2336634 
O    12.9968426    8.3834173  -36.9405911 
N    10.8088801    8.9885353  -36.7089735 
H     9.9805883    8.8408012  -36.1186775 
C    10.6027946    9.1613254  -38.1243268 
H    11.5850956    9.3438373  -38.5936657 
H    10.2047663    8.2386066  -38.5844886 
C     9.6513430   10.2631896  -38.5545071 
O     9.4528051   10.4445054  -39.7536639 
N     9.0687618   11.0126368  -37.5863289 
H     9.1880688   10.7387649  -36.6076119 
C     8.1112990   12.0511702  -37.9146422 
H     8.3395540   12.4092538  -38.9283038 
H     7.0488985   11.6558764  -37.9246243 
C     8.2048404   13.2372148  -36.9486207 
O     8.4583182   14.3719496  -37.3524959 
N     7.9226559   12.9199894  -35.6710075 
H     7.7645958   11.9382892  -35.4238932 
C     7.8389448   13.8986505  -34.5901310 
H     6.9996187   14.5862149  -34.8302404 
C     7.5022878   13.1585540  -33.2961843 
H     8.2869302   12.4049756  -33.0848237 
H     7.5225265   13.8872066  -32.4643471 
C     6.1395462   12.4578157  -33.3218348 
H     5.3355031   13.2211108  -33.3705261 
H     6.0329150   11.8224237  -34.2232612 
C     5.9245795   11.5684912  -32.1047461 
H     6.6509013   10.7310703  -32.1218353 
H     6.1054067   12.1547542  -31.1800360 
N     4.5611839   11.0570006  -32.0929784 
H     3.9406651   11.2559319  -32.8881461 
C     4.0095684   10.3779905  -31.0853549 
N     4.7143907   10.1352016  -29.9762680 
H     5.6545428   10.5182577  -29.8670874 
H     4.3765022    9.5018485  -29.2492709 
N     2.7388950    9.9538181  -31.2055770 
H     2.2442025   10.2203743  -32.0629258 
H     2.1599909    9.8451094  -30.3764977 
H     8.7283936   14.5647022  -34.4884510 
H    15.6719898    6.4025997  -34.2196084 
C    15.6381578    6.5845131  -33.1122896 
H    16.6481847    6.3567099  -32.7150704 
H    15.4267662    7.6471379  -32.9103198 
C    14.6210541    5.6946998  -32.3580376 
O    14.1255037    6.1675394  -31.2959184 
O    14.3884694    4.5407785  -32.8068712 
H    14.3530010    4.7900155  -38.3698833 
C    13.3675475    4.9256083  -37.8738637 
C    12.2581405    5.3922630  -38.5959402 
H    12.3217485    5.5649177  -39.6776280 
C    11.0578605    5.6631995  -37.9300234 
H    10.1903144    6.0516956  -38.4759014 
C    10.9562489    5.4714794  -36.5493090 
H    10.0276244    5.7257428  -36.0259008 
C    12.0501739    4.9731505  -35.8367582 
H    11.9823710    4.8189286  -34.7549242 
C    13.2511004    4.6871721  -36.4963517 
H    14.0852251    4.2837983  -35.9103450 
H     8.4163328    7.4496512  -28.1861043 
C     9.3744305    7.4717774  -28.7416321 
N     9.6385753    6.6626483  -29.8323178 
C    10.9417478    6.7750393  -30.0733334 
H    11.5149152    6.2706377  -30.8552751 
N    11.5190694    7.6251885  -29.1999682 
H    12.5205100    7.8782445  -29.2202344 
C    10.5495775    8.0719216  -28.3366328 
H    10.7746748    8.8018103  -27.5590788 
O    10.6941676    5.2721326  -25.5635267 
C    10.9549541    4.6199795  -26.6236807 
O    12.0816196    4.3690149  -27.0976304 
C     9.7302332    4.1817502  -27.4286053 
H     8.8394757    4.1330604  -26.7813560 
H     9.5586078    5.0141288  -28.1343810 
C     9.8544201    2.9327914  -28.2790890 
H    10.8574353    2.9149513  -28.7303373 
H     9.7800445    2.0047847  -27.6828292 
C     8.8632372    3.0275070  -29.4568089 
O     9.4694739    3.9292915  -30.3451682 
H    10.2925550    2.9338033  -30.9906404 
C     7.5126153    3.5773975  -28.9971141 
O     7.1698161    4.6799362  -29.5397830 
O     6.8204168    2.9577529  -28.1693372 
C     8.5713251    1.6942661  -30.1831174 
H     8.0884206    0.9557692  -29.5223612 
H     7.8621560    1.9132878  -31.0105624 
C     9.8091991    1.0874975  -30.8095451 
O    10.6799311    1.9696356  -31.2434710 
O     9.9603807   -0.1208343  -30.9151995 
Fe    4.7634018    7.1278633  -34.7994504 
Mo    8.2639712    5.4318786  -31.2894586 
Fe    6.8578447    6.0309705  -36.0236240 
Fe    5.3850374    7.7510729  -37.3493266 
Fe    7.0400324    8.5621562  -35.3679176 
Fe    8.0349431    7.7758646  -33.0711964 
Fe    7.8603978    5.2552800  -33.9029477 
Fe    5.8427401    6.3136056  -32.6649945 
C     6.7964654    6.9348729  -34.3100481 
S     7.7391590    7.6644291  -37.3680786 
S     9.7419233    6.2985818  -32.9970668 
S     4.6845568    5.6659559  -36.5508890 
S     8.5128555    9.7406761  -34.1535679 
S     6.4885644    4.1823977  -32.4219941 
S     4.8297826    9.2616683  -35.7125213 
S     6.9251062    7.5167503  -31.0862639 
S     3.6319144    6.6796476  -32.8881197 
C     7.9101499    4.4526752  -35.5502485 
O     8.3037909    3.4826168  -36.1339891 
C     8.9895375    3.8171334  -33.3918862 
O     9.6241520    2.8593169  -33.6925316 
H     8.9136812    4.1213698  -32.1804114 
O     4.5787617    5.5038188  -29.4460999 
H     5.5241900    5.2167430  -29.4950162 
H     4.5182471    6.2734665  -30.0407658 
O     1.0801297    8.3962149  -34.2183352 
H     1.9123056    8.0468070  -33.8330985 
H     0.5464362    8.6897453  -33.4300821 
