# Supplementary material for: Reaction Mechanism for CO Reduction by Mo-Nitrogenase Studied by QM/MM
Source: Inorg Chem. 2024 Aug 14;63(34):15951–63. doi: 10.1021/acs.inorgchem.4c02323 (PMC11351180; doi:10.1021/acs.inorgchem.4c02323)
Supplement: Supplementary file 2 — ic4c02323_si_002.zip [file ic4c02323_si_002.zip › Coordinates/E3-PT/C2_5-C.xyz]

193
C2_5-C
H     4.4267985    0.2427762  -35.0773528 
C     5.2604828    0.8113819  -35.5769381 
H     5.7273926    0.0819432  -36.2423293 
C     4.8099366    2.0237229  -36.3952693 
H     5.6907158    2.5222815  -36.8364337 
H     4.1260633    1.7829085  -37.2302020 
H     4.3238121    2.7850762  -35.7636629 
C     6.3044195    1.2253876  -34.5397778 
H     7.1881011    1.6157478  -35.0746008 
H     5.9417381    2.0441288  -33.8902485 
H     6.6568470    0.3947103  -33.9014758 
H     3.4974550    2.2434618  -29.6885978 
C     3.9003616    2.1040783  -30.7100632 
H     5.0035061    2.1565405  -30.6415711 
H     3.6288789    1.1027971  -31.0776155 
N     3.4469996    3.1148917  -31.6417012 
H     3.9202949    4.0252299  -31.5847385 
C     2.8110087    2.8432431  -32.7882340 
N     1.9768665    1.7850599  -32.8728641 
H     1.8024922    1.2074554  -32.0530710 
H     1.7606071    1.3860146  -33.7940460 
N     3.0132964    3.6176690  -33.8525557 
H     3.5128523    4.5228654  -33.7210915 
H     2.3486500    3.6012567  -34.6277722 
H    12.0324958    0.3828965  -37.4320870 
C    11.5514240    1.0271315  -36.6635864 
H    11.7295383    2.0892249  -36.9117927 
H    10.4597692    0.8781240  -36.7236732 
C    12.0514627    0.7014613  -35.2366659 
H    11.2035431    0.7174599  -34.5365005 
H    12.4979314   -0.3095874  -35.1962168 
C    13.1190568    1.6841281  -34.7701661 
O    14.2346927    1.7398612  -35.3121374 
N    12.7692580    2.4648343  -33.7369661 
H    11.7903273    2.4632136  -33.4503971 
H    13.3987299    3.2275705  -33.4189749 
H     7.2793162    1.5625312  -41.6105663 
C     7.5942375    2.0285079  -40.6711832 
N     8.4512361    3.1015470  -40.7091792 
C     8.5991730    3.4750167  -39.4510171 
H     9.2165842    4.2936980  -39.0816542 
N     7.8804866    2.6931094  -38.6104369 
H     7.8118935    2.8964691  -37.6010936 
C     7.2148346    1.7647873  -39.3693377 
H     6.5387744    1.0330395  -38.9289686 
H     2.9847418    9.5557854  -40.1176590 
C     3.1241252    8.7032673  -39.4238115 
H     2.5040566    7.8521159  -39.7506886 
H     2.8311031    9.0299640  -38.4128270 
S     4.9205222    8.2708744  -39.4708391 
H     6.6350891    8.6436567  -42.9214151 
C     7.4298090    7.8464357  -42.9540256 
H     8.0024937    8.0306610  -43.8742978 
H     8.0898033    7.9818252  -42.0803872 
C     6.8372731    6.4286079  -43.0116096 
O     7.2592045    5.6561110  -43.8697749 
N     5.9252616    6.1317941  -42.0731745 
H     5.5935322    6.8512743  -41.4193115 
C     5.3990632    4.7780553  -41.9324399 
H     6.2512014    4.1043308  -42.1275756 
C     4.9273161    4.5445324  -40.5016807 
H     4.6176446    3.4878148  -40.4207785 
H     5.7624307    4.7032221  -39.7815852 
O     3.8080062    5.3377429  -40.1274835 
H     4.1520182    6.1969374  -39.7949508 
H     4.6121192    4.4998025  -42.6589157 
H    13.6347140   11.3440095  -31.9276181 
C    12.7284479   10.6593216  -31.9722527 
H    12.8841831    9.9594781  -31.1276243 
H    11.7407641   11.1926318  -31.7889764 
C    12.9161392    9.8029566  -33.2290019 
O    14.0483730    9.5511467  -33.6263177 
N    11.8144189    9.2508678  -33.7833222 
H    10.8651383    9.5080060  -33.4887601 
C    11.9401864    8.1425280  -34.7094145 
H    12.8723373    7.6046997  -34.4849134 
H    11.0869764    7.4671504  -34.5279707 
C    11.9781538    8.5129603  -36.1944886 
O    12.9888439    8.3991416  -36.8764467 
N    10.7842806    8.9624216  -36.6918539 
H     9.9471391    8.8005515  -36.1174358 
C    10.5998441    9.1467341  -38.1085137 
H    11.5888331    9.3348075  -38.5617660 
H    10.2116477    8.2264418  -38.5820550 
C     9.6503828   10.2494666  -38.5447668 
O     9.4555279   10.4323870  -39.7445820 
N     9.0636875   10.9987075  -37.5783113 
H     9.1843838   10.7249695  -36.5997304 
C     8.1131449   12.0430409  -37.9105964 
H     8.3464151   12.3992214  -38.9237926 
H     7.0493940   11.6531500  -37.9232949 
C     8.2066673   13.2295613  -36.9453440 
O     8.4567575   14.3646564  -37.3497727 
N     7.9266678   12.9121586  -35.6670284 
H     7.7675088   11.9309371  -35.4209097 
C     7.8410926   13.8903095  -34.5848413 
H     6.9980821   14.5742058  -34.8225067 
C     7.5084124   13.1422810  -33.2939714 
H     8.2938323   12.3871903  -33.0894932 
H     7.5298146   13.8655324  -32.4574920 
C     6.1454668   12.4409890  -33.3212546 
H     5.3416587   13.2046733  -33.3683719 
H     6.0387002   11.8077314  -34.2242475 
C     5.9296049   11.5479621  -32.1066154 
H     6.6521069   10.7073451  -32.1289291 
H     6.1143190   12.1312287  -31.1809826 
N     4.5631438   11.0431338  -32.0933641 
H     3.9456653   11.2389796  -32.8914994 
C     4.0025619   10.3795290  -31.0804055 
N     4.6952276   10.1553795  -29.9598229 
H     5.6403932   10.5268145  -29.8545808 
H     4.3596993    9.5153066  -29.2375705 
N     2.7326821    9.9529142  -31.2049551 
H     2.2466200   10.2050214  -32.0716627 
H     2.1444518    9.8686300  -30.3791657 
H     8.7291609   14.5612677  -34.4854329 
H    15.6725675    6.4038970  -34.2191305 
C    15.6402415    6.5883562  -33.1115515 
H    16.6506256    6.3590098  -32.7158448 
H    15.4311620    7.6517821  -32.9120390 
C    14.6234840    5.7014867  -32.3531602 
O    14.1231158    6.1796053  -31.2946734 
O    14.3959435    4.5441923  -32.7926756 
H    14.3533178    4.7912167  -38.3690989 
C    13.3687901    4.9286058  -37.8712279 
C    12.2577193    5.4006286  -38.5866293 
H    12.3181906    5.5829676  -39.6670550 
C    11.0566789    5.6589793  -37.9156603 
H    10.1874011    6.0501660  -38.4567491 
C    10.9556402    5.4486538  -36.5379384 
H    10.0217848    5.6810734  -36.0133410 
C    12.0554704    4.9556212  -35.8309007 
H    11.9866110    4.7843043  -34.7526611 
C    13.2559995    4.6820576  -36.4945607 
H    14.0925247    4.2751446  -35.9142856 
H     8.4131656    7.4619612  -28.1794013 
C     9.3695876    7.5030786  -28.7272146 
N     9.5958420    6.7284434  -29.8461098 
C    10.8974983    6.8178615  -30.1084748 
H    11.4416656    6.3259566  -30.9185347 
N    11.5072210    7.6257118  -29.2177404 
H    12.5142968    7.8578390  -29.2451016 
C    10.5623265    8.0672873  -28.3237109 
H    10.8159214    8.7726174  -27.5330956 
O    10.6658945    5.2558729  -25.6275464 
C    10.9331982    4.6210362  -26.6983394 
O    12.0654300    4.3568811  -27.1509599 
C     9.7128346    4.2238726  -27.5428567 
H     8.8285025    4.1250422  -26.8905063 
H     9.5258178    5.1016127  -28.1840247 
C     9.8361949    3.0287841  -28.4755908 
H    10.8234836    3.0544026  -28.9657062 
H     9.7916701    2.0731372  -27.9167062 
C     8.7751468    3.0857098  -29.6064286 
O     9.2443218    3.9620668  -30.6026016 
H    10.0169673    3.0217462  -31.3312710 
C     7.4558005    3.6036184  -29.0291003 
O     7.0904130    4.7438279  -29.4682693 
O     6.8215502    2.9461429  -28.1842736 
C     8.4990567    1.7121154  -30.2547266 
H     8.1283340    0.9745764  -29.5250960 
H     7.7054403    1.8599767  -31.0175712 
C     9.7132198    1.1534762  -30.9720825 
O    10.4418067    2.0622715  -31.5879519 
O     9.9582759   -0.0441874  -30.9913477 
Fe    4.7821563    7.0416951  -34.7776841 
Mo    8.0859492    5.6142951  -31.2149222 
Fe    6.9078223    5.8856150  -36.0104883 
Fe    5.4194367    7.6908507  -37.3096450 
Fe    7.0742430    8.4592523  -35.3302322 
Fe    8.0865248    7.7018067  -33.0108001 
Fe    7.7906616    5.3164410  -33.7658366 
Fe    5.7846987    6.2907653  -32.5922854 
C     6.8274195    6.8268710  -34.2638030 
S     7.7520934    7.6001095  -37.3472364 
S     9.6747283    6.0506471  -32.9306633 
S     4.6786843    5.6200257  -36.5458119 
S     8.5419792    9.6496790  -34.1195755 
S     6.5264801    4.1726636  -32.3196036 
S     4.8695169    9.1836903  -35.6696622 
S     6.8288388    7.6515379  -31.0984901 
S     3.5753033    6.6286142  -32.9053187 
C     8.0875963    4.0691097  -35.0288636 
O     7.8786308    4.1239833  -36.2889681 
C     8.9318466    3.0432069  -34.3703151 
O    10.0238728    2.7192528  -34.8188352 
H     8.5873879    2.7076363  -33.3619207 
O     4.5031541    5.5301511  -29.4428086 
H     5.4538878    5.2655719  -29.4818599 
H     4.4102048    6.2757397  -30.0633917 
O     1.0759150    8.3967706  -34.2240602 
H     1.9041469    8.0296857  -33.8452114 
H     0.5471820    8.6871800  -33.4317766 
