# Supplementary material for: Reaction Mechanism for CO Reduction by Mo-Nitrogenase Studied by QM/MM
Source: Inorg Chem. 2024 Aug 14;63(34):15951–63. doi: 10.1021/acs.inorgchem.4c02323 (PMC11351180; doi:10.1021/acs.inorgchem.4c02323)
Supplement: Supplementary file 2 — ic4c02323_si_002.zip [file ic4c02323_si_002.zip › Coordinates/E3-PT/S5A_2#Fe7.xyz]

193
S5A_2#Fe7
H     4.4376246    0.2366694  -35.0676789 
C     5.2916627    0.7959171  -35.5450126 
H     5.8076723    0.0497995  -36.1585012 
C     4.8757085    1.9684245  -36.4321133 
H     5.7741470    2.4632124  -36.8362971 
H     4.2453452    1.6850761  -37.2941975 
H     4.3402081    2.7480234  -35.8689662 
C     6.2613728    1.2473404  -34.4462319 
H     7.1553437    1.6981331  -34.9062846 
H     5.8176747    2.0274799  -33.7993318 
H     6.6068663    0.4170737  -33.8025306 
H     3.5003696    2.2198995  -29.6926073 
C     3.9084030    2.0290317  -30.7129612 
H     5.0093533    1.9807192  -30.6211072 
H     3.5542975    1.0481038  -31.0665505 
N     3.5918174    3.0566428  -31.6828585 
H     4.2707933    3.8311603  -31.7044623 
C     2.9145160    2.8541036  -32.8195570 
N     1.9608313    1.9039504  -32.8970468 
H     1.7308105    1.3525292  -32.0718134 
H     1.7326808    1.5004838  -33.8146770 
N     3.1661460    3.6208344  -33.8825083 
H     3.9995506    4.2136804  -33.9404925 
H     2.5335513    3.6612338  -34.6826897 
H    12.0251670    0.3957742  -37.4380501 
C    11.5328099    1.0627437  -36.6878551 
H    11.7540981    2.1149204  -36.9492940 
H    10.4394202    0.9426365  -36.7902321 
C    11.9575083    0.7562373  -35.2352606 
H    11.0805911    0.8348448  -34.5735625 
H    12.3411060   -0.2777875  -35.1498416 
C    13.0560237    1.6947711  -34.7489855 
O    14.1633235    1.7478652  -35.3034903 
N    12.7333613    2.4588265  -33.6932328 
H    11.8024973    2.3801618  -33.2866198 
H    13.3834908    3.1987270  -33.3563387 
H     7.2752121    1.5579948  -41.6333132 
C     7.5876098    2.0230134  -40.7136103 
N     8.4311785    3.1039319  -40.7443979 
C     8.5652724    3.4664417  -39.4809831 
H     9.1742202    4.2861638  -39.0994087 
N     7.8438566    2.6726329  -38.6595284 
H     7.8354951    2.8003570  -37.6322961 
C     7.2003619    1.7428630  -39.4220702 
H     6.5335736    0.9976150  -38.9910503 
H     2.9863400    9.5544142  -40.1156579 
C     3.1267063    8.7009223  -39.4187379 
H     2.4956136    7.8564816  -39.7425382 
H     2.8372893    9.0332199  -38.4083940 
S     4.9177188    8.2412537  -39.4547467 
H     6.6350132    8.6436788  -42.9213587 
C     7.4296231    7.8461309  -42.9536955 
H     8.0019272    8.0296484  -43.8743700 
H     8.0897870    7.9817513  -42.0802619 
C     6.8354944    6.4286291  -43.0115706 
O     7.2555444    5.6577529  -43.8725916 
N     5.9242035    6.1324466  -42.0729364 
H     5.5976610    6.8506248  -41.4140462 
C     5.3980638    4.7782768  -41.9317221 
H     6.2504902    4.1046484  -42.1249962 
C     4.9236365    4.5451907  -40.5017058 
H     4.6199844    3.4867894  -40.4198446 
H     5.7550659    4.7099751  -39.7790355 
O     3.7982713    5.3325456  -40.1327324 
H     4.1386989    6.1989261  -39.8122809 
H     4.6117633    4.4999112  -42.6587252 
H    13.6346413   11.3442537  -31.9279409 
C    12.7286878   10.6589367  -31.9735062 
H    12.8842786    9.9586752  -31.1292631 
H    11.7408908   11.1923484  -31.7895408 
C    12.9209683    9.8030295  -33.2308142 
O    14.0565035    9.5499644  -33.6195351 
N    11.8225939    9.2550445  -33.7940856 
H    10.8707277    9.5075595  -33.5014416 
C    11.9523999    8.1459983  -34.7190319 
H    12.8907961    7.6180282  -34.4985294 
H    11.1066374    7.4632283  -34.5303654 
C    11.9758256    8.5093694  -36.2057021 
O    12.9829227    8.3967043  -36.8944938 
N    10.7751161    8.9454034  -36.6954707 
H     9.9431147    8.7799466  -36.1135730 
C    10.5768931    9.1243868  -38.1106068 
H    11.5635321    9.2931510  -38.5761326 
H    10.1611389    8.2083378  -38.5691428 
C     9.6426719   10.2408854  -38.5435638 
O     9.4574857   10.4355146  -39.7432626 
N     9.0548623   10.9862328  -37.5747398 
H     9.1631143   10.7009471  -36.5974398 
C     8.1124646   12.0382283  -37.9084893 
H     8.3502355   12.3919534  -38.9214442 
H     7.0488782   11.6516945  -37.9226784 
C     8.2076731   13.2252050  -36.9444146 
O     8.4552393   14.3608822  -37.3497394 
N     7.9287826   12.9085600  -35.6657983 
H     7.7756572   11.9263747  -35.4186081 
C     7.8419942   13.8862430  -34.5833289 
H     6.9972858   14.5686209  -34.8197851 
C     7.5103667   13.1326136  -33.2950598 
H     8.2963123   12.3769345  -33.0948951 
H     7.5304157   13.8512531  -32.4545182 
C     6.1475512   12.4299563  -33.3276507 
H     5.3430603   13.1940185  -33.3521528 
H     6.0343969   11.8163449  -34.2434044 
C     5.9413022   11.5102631  -32.1308680 
H     6.6510956   10.6603689  -32.1880081 
H     6.1487141   12.0688844  -31.1952317 
N     4.5652439   11.0287177  -32.1024273 
H     3.9501047   11.2218160  -32.9031199 
C     3.9938333   10.4062568  -31.0707215 
N     4.6999966   10.1593401  -29.9630619 
H     5.6624212   10.4898040  -29.8796627 
H     4.3334503    9.5801828  -29.2066887 
N     2.7012661   10.0398555  -31.1632271 
H     2.2073365   10.3242125  -32.0153763 
H     2.1271187    9.9850437  -30.3248178 
H     8.7294030   14.5595743  -34.4843794 
H    15.6716692    6.4015068  -34.2192547 
C    15.6375119    6.5813084  -33.1115683 
H    16.6485060    6.3562756  -32.7149232 
H    15.4222295    7.6429321  -32.9091234 
C    14.6241469    5.6879613  -32.3560176 
O    14.1283323    6.1607644  -31.2937459 
O    14.3960403    4.5318872  -32.8024392 
H    14.3536731    4.7889674  -38.3680097 
C    13.3695327    4.9218927  -37.8684267 
C    12.2559128    5.3844795  -38.5866009 
H    12.3179291    5.5657918  -39.6670814 
C    11.0527047    5.6361889  -37.9189366 
H    10.1811097    6.0216726  -38.4599520 
C    10.9502106    5.4291853  -36.5401009 
H    10.0127629    5.6608317  -36.0205153 
C    12.0512632    4.9420900  -35.8305279 
H    11.9865824    4.7808126  -34.7490954 
C    13.2561874    4.6756284  -36.4919685 
H    14.0948072    4.2784209  -35.9083988 
H     8.4158354    7.4611139  -28.1723970 
C     9.3787181    7.5017050  -28.7071126 
N     9.6340044    6.7010066  -29.8007909 
C    10.9381509    6.8026555  -30.0460628 
H    11.5011574    6.3029707  -30.8387025 
N    11.5209685    7.6424079  -29.1674052 
H    12.5237753    7.8906614  -29.1920065 
C    10.5564864    8.0926227  -28.2989674 
H    10.7865257    8.8233945  -27.5240888 
O    10.6642002    5.2543691  -25.6169623 
C    10.9232377    4.6173166  -26.6881935 
O    12.0519344    4.3663245  -27.1571343 
C     9.6942934    4.2005227  -27.5113122 
H     8.8200715    4.0903052  -26.8479404 
H     9.4871985    5.0751699  -28.1505619 
C     9.8267074    3.0081305  -28.4446060 
H    10.8200090    3.0402192  -28.9194141 
H     9.7834292    2.0494929  -27.8906405 
C     8.7814886    3.0652571  -29.5927313 
O     9.2761949    3.9351386  -30.5818283 
H    10.1788732    2.9586004  -31.1657872 
C     7.4605081    3.5920389  -29.0309050 
O     7.1158921    4.7409439  -29.4640614 
O     6.8083541    2.9382288  -28.1950725 
C     8.5181366    1.6973935  -30.2550298 
H     8.0676706    0.9694410  -29.5603225 
H     7.7984333    1.8676348  -31.0835940 
C     9.7762108    1.1083068  -30.8612066 
O    10.6245954    2.0017452  -31.3236706 
O     9.9660942   -0.0977004  -30.9214853 
Fe    4.9393522    7.1093048  -34.7437686 
Mo    8.1564490    5.6071473  -31.1978496 
Fe    6.9219729    5.8619295  -35.8698921 
Fe    5.4075553    7.6214962  -37.2919005 
Fe    7.0738475    8.4141055  -35.3137748 
Fe    8.1715899    7.6557315  -33.0476220 
Fe    8.0331513    4.9803653  -33.8042037 
Fe    5.9490082    6.3502106  -32.5710679 
C     6.9347363    6.7543392  -34.1972168 
S     7.7534810    7.4602607  -37.3040314 
S     9.7847762    6.0663118  -32.8698927 
S     4.7129623    5.5570196  -36.3992082 
S     8.5560960    9.6343196  -34.1163580 
S     6.5324518    4.1883984  -32.3068672 
S     4.8697061    9.1908181  -35.6883234 
S     6.9737334    7.6785928  -31.0839852 
S     3.6478851    7.0503511  -32.7742889 
C     7.8655838    4.2905545  -35.5881623 
O     8.2436121    3.3080386  -36.1875289 
C     8.9455652    3.5012878  -33.7212034 
O     9.5397526    2.5055790  -33.7536363 
H     3.8464408    5.8113094  -32.2074850 
O     4.5792035    5.6346094  -29.3464884 
H     5.4997564    5.2719788  -29.4045852 
H     4.6558721    6.5390291  -29.6993169 
O     0.9931481    8.3780736  -34.2612465 
H     1.8109526    7.9846899  -33.9015800 
H     0.4973853    8.6948635  -33.4561604 
