# Supplementary material for: Reaction Mechanism for CO Reduction by Mo-Nitrogenase Studied by QM/MM
Source: Inorg Chem. 2024 Aug 14;63(34):15951–63. doi: 10.1021/acs.inorgchem.4c02323 (PMC11351180; doi:10.1021/acs.inorgchem.4c02323)
Supplement: Supplementary file 2 — ic4c02323_si_002.zip [file ic4c02323_si_002.zip › Coordinates/E3-PT/Fe7#S3B_Fe7.xyz]

193
Fe7#S3B_Fe7
H     4.4351547    0.2410950  -35.0638125 
C     5.2844891    0.8117084  -35.5327021 
H     5.7939765    0.0918010  -36.1826944 
C     4.8447575    2.0191008  -36.3615686 
H     5.7301999    2.5257156  -36.7787650 
H     4.1849183    1.7682004  -37.2129085 
H     4.3340802    2.7777244  -35.7453831 
C     6.2565480    1.2288515  -34.4208166 
H     7.1436860    1.7102755  -34.8630227 
H     5.7962456    1.9763272  -33.7475382 
H     6.6115261    0.3788130  -33.8088482 
H     3.4917594    2.2472149  -29.6878733 
C     3.8828391    2.1180092  -30.7114478 
H     4.9870101    2.1759516  -30.6606005 
H     3.6100322    1.1213643  -31.0887146 
N     3.3885665    3.1420743  -31.6083952 
H     3.7280471    4.0963553  -31.4414013 
C     2.7999038    2.8932142  -32.7899593 
N     2.0030675    1.8137253  -32.9244979 
H     1.8159424    1.2199327  -32.1196145 
H     1.8062136    1.4301370  -33.8571373 
N     3.0092524    3.7100160  -33.8161981 
H     3.4996967    4.6209660  -33.6561804 
H     2.3904246    3.6863090  -34.6287196 
H    12.0284131    0.3945689  -37.4345354 
C    11.5425201    1.0585591  -36.6776160 
H    11.7575205    2.1118745  -36.9392423 
H    10.4484868    0.9331793  -36.7658632 
C    11.9905777    0.7483178  -35.2319085 
H    11.1247170    0.8219958  -34.5555486 
H    12.3747555   -0.2864026  -35.1564315 
C    13.0972042    1.6834294  -34.7544009 
O    14.1924770    1.7528576  -35.3308005 
N    12.8003480    2.4214477  -33.6737178 
H    11.8766752    2.3382820  -33.2531848 
H    13.4490425    3.1658538  -33.3451087 
H     7.2746274    1.5585720  -41.6329140 
C     7.5851750    2.0247636  -40.7128514 
N     8.4317964    3.1034663  -40.7424954 
C     8.5540600    3.4749370  -39.4805790 
H     9.1600414    4.2974699  -39.1001601 
N     7.8226660    2.6882555  -38.6607865 
H     7.7866422    2.8225384  -37.6363641 
C     7.1837989    1.7551154  -39.4233833 
H     6.5100497    1.0155496  -38.9928185 
H     2.9887198    9.5552405  -40.1174333 
C     3.1351546    8.7024750  -39.4232153 
H     2.5093703    7.8531589  -39.7441302 
H     2.8533078    9.0304832  -38.4094295 
S     4.9315280    8.2613526  -39.4830598 
H     6.6351228    8.6437084  -42.9215489 
C     7.4297807    7.8463327  -42.9541708 
H     8.0023604    8.0301012  -43.8746236 
H     8.0897890    7.9818143  -42.0804744 
C     6.8365688    6.4283986  -43.0121155 
O     7.2586962    5.6571104  -43.8719031 
N     5.9247724    6.1321023  -42.0741565 
H     5.5934203    6.8518260  -41.4190830 
C     5.3982826    4.7783767  -41.9325281 
H     6.2502298    4.1042671  -42.1262865 
C     4.9246295    4.5459967  -40.5020161 
H     4.6163293    3.4888714  -40.4207393 
H     5.7575508    4.7064059  -39.7803276 
O     3.8036779    5.3383312  -40.1304360 
H     4.1488145    6.1992352  -39.8017957 
H     4.6118360    4.4999435  -42.6590555 
H    13.6342491   11.3441861  -31.9280106 
C    12.7279049   10.6589821  -31.9737271 
H    12.8840189    9.9582173  -31.1300230 
H    11.7405284   11.1924160  -31.7895828 
C    12.9185376    9.8046745  -33.2320904 
O    14.0536236    9.5537437  -33.6234251 
N    11.8207272    9.2546803  -33.7957559 
H    10.8681865    9.5010565  -33.5001405 
C    11.9585817    8.1505487  -34.7252416 
H    12.8974674    7.6243193  -34.5028890 
H    11.1150144    7.4636911  -34.5445782 
C    11.9847558    8.5163904  -36.2101914 
O    12.9896323    8.3942900  -36.9002935 
N    10.7872839    8.9628141  -36.6989840 
H     9.9525706    8.7920733  -36.1231484 
C    10.5930839    9.1423880  -38.1150954 
H    11.5794932    9.3229314  -38.5764979 
H    10.1912267    8.2230910  -38.5790145 
C     9.6487738   10.2504271  -38.5475011 
O     9.4609058   10.4417068  -39.7470914 
N     9.0593719   10.9943994  -37.5787764 
H     9.1718449   10.7127440  -36.6014018 
C     8.1117306   12.0419753  -37.9104192 
H     8.3466024   12.3973640  -38.9234793 
H     7.0487326   11.6528616  -37.9232879 
C     8.2070576   13.2282757  -36.9455028 
O     8.4579149   14.3634295  -37.3501116 
N     7.9272687   12.9117845  -35.6670002 
H     7.7659490   11.9308849  -35.4203129 
C     7.8409624   13.8911559  -34.5862708 
H     6.9984915   14.5752264  -34.8255208 
C     7.5068413   13.1449867  -33.2948769 
H     8.2926668   12.3911003  -33.0879046 
H     7.5254766   13.8695081  -32.4593316 
C     6.1451134   12.4417440  -33.3246166 
H     5.3400295   13.2041873  -33.3707122 
H     6.0395974   11.8092512  -34.2283275 
C     5.9304799   11.5461399  -32.1119337 
H     6.6530529   10.7056324  -32.1383794 
H     6.1154402   12.1268393  -31.1846584 
N     4.5634906   11.0427709  -32.0987747 
H     3.9483287   11.2349814  -32.8997741 
C     4.0033584   10.3787697  -31.0869999 
N     4.7005135   10.1452099  -29.9706847 
H     5.6451087   10.5177832  -29.8651199 
H     4.3593076    9.5141424  -29.2435960 
N     2.7297073    9.9597137  -31.2072053 
H     2.2421594   10.2267352  -32.0688475 
H     2.1440859    9.8837331  -30.3786611 
H     8.7290563   14.5616450  -34.4862159 
H    15.6720356    6.4020584  -34.2190320 
C    15.6388194    6.5830837  -33.1111928 
H    16.6511429    6.3602430  -32.7167607 
H    15.4219078    7.6445535  -32.9096937 
C    14.6299196    5.6879688  -32.3524511 
O    14.1254563    6.1637557  -31.2954191 
O    14.4131804    4.5267216  -32.7906330 
H    14.3539115    4.7888044  -38.3672628 
C    13.3704992    4.9211527  -37.8660448 
C    12.2562485    5.3884923  -38.5798218 
H    12.3167593    5.5763983  -39.6592093 
C    11.0542758    5.6371805  -37.9086315 
H    10.1825234    6.0284368  -38.4453877 
C    10.9539952    5.4207077  -36.5310784 
H    10.0173366    5.6502863  -36.0087295 
C    12.0556499    4.9281371  -35.8256133 
H    11.9935768    4.7582992  -34.7451389 
C    13.2596337    4.6671877  -36.4906984 
H    14.0998576    4.2675395  -35.9112620 
H     8.4155498    7.4638442  -28.1733284 
C     9.3779388    7.5097030  -28.7087759 
N     9.6373746    6.7261418  -29.8144054 
C    10.9433589    6.8307970  -30.0534133 
H    11.5104859    6.3420012  -30.8500063 
N    11.5221933    7.6570550  -29.1607080 
H    12.5255845    7.9044200  -29.1791860 
C    10.5545571    8.0950343  -28.2898998 
H    10.7809715    8.8163028  -27.5053654 
O    10.6694870    5.2585622  -25.6161855 
C    10.9329189    4.6248845  -26.6878699 
O    12.0630046    4.3690595  -27.1506604 
C     9.7087007    4.2177484  -27.5212614 
H     8.8276018    4.1158682  -26.8657306 
H     9.5153769    5.0926091  -28.1645295 
C     9.8416141    3.0215776  -28.4490312 
H    10.8374910    3.0461815  -28.9191987 
H     9.7878053    2.0663346  -27.8905943 
C     8.8029035    3.0795292  -29.6008519 
O     9.3054682    3.9449600  -30.5927982 
H    10.1768778    2.9660058  -31.1958178 
C     7.4787554    3.6090814  -29.0449018 
O     7.1253371    4.7500321  -29.4947253 
O     6.8341860    2.9596590  -28.2010068 
C     8.5358398    1.7047565  -30.2483299 
H     8.1048219    0.9826879  -29.5359023 
H     7.7943156    1.8512567  -31.0613990 
C     9.7811924    1.1132133  -30.8776963 
O    10.6133357    2.0046833  -31.3728069 
O     9.9705727   -0.0927040  -30.9322226 
Fe    4.8830045    7.0969819  -34.7680323 
Mo    8.1945057    5.6289792  -31.2081515 
Fe    6.9327109    5.9368864  -35.9034871 
Fe    5.4437461    7.6658756  -37.3197278 
Fe    7.0534923    8.4665418  -35.3046327 
Fe    8.1128025    7.6859541  -33.0373987 
Fe    8.0508632    5.0396591  -33.8241803 
Fe    5.9350480    6.2953843  -32.5938507 
C     6.8944674    6.8168255  -34.2353244 
S     7.7849150    7.5403769  -37.2992990 
S     9.7829710    6.1677073  -32.8851337 
S     4.7621017    5.5897563  -36.4958317 
S     8.5327493    9.6622746  -34.0871589 
S     6.6751713    4.1157206  -32.3494786 
S     4.8569667    9.2015811  -35.7130023 
S     6.9008751    7.6201031  -31.0735656 
S     3.7136975    6.6796088  -32.8704190 
C     7.8005067    4.3202558  -35.5872355 
O     8.1055604    3.2979346  -36.1557858 
C     9.0798322    3.6448831  -33.8139026 
O     9.7565503    2.7069560  -33.8850212 
H     5.3414380    4.9104215  -31.9622676 
O     4.5107866    5.4894908  -29.4886404 
H     5.4707131    5.2502606  -29.4928247 
H     4.4300869    6.2333000  -30.1160797 
O     1.1098732    8.3985133  -34.2096892 
H     1.9612415    8.0797795  -33.8414354 
H     0.5793399    8.6826288  -33.4171774 
