# Supplementary material for: Reaction Mechanism for CO Reduction by Mo-Nitrogenase Studied by QM/MM
Source: Inorg Chem. 2024 Aug 14;63(34):15951–63. doi: 10.1021/acs.inorgchem.4c02323 (PMC11351180; doi:10.1021/acs.inorgchem.4c02323)
Supplement: Supplementary file 2 — ic4c02323_si_002.zip [file ic4c02323_si_002.zip › Coordinates/E3-PT/C2_3-C.xyz]

193
C2_3-C
H     4.4278080    0.2451734  -35.0710577 
C     5.2656778    0.8236173  -35.5520757 
H     5.8074830    0.0965038  -36.1683673 
C     4.8155554    1.9979444  -36.4244647 
H     5.7023683    2.5245469  -36.8175577 
H     4.1935074    1.7129689  -37.2927166 
H     4.2601512    2.7506537  -35.8408432 
C     6.2029366    1.3114860  -34.4451104 
H     7.0734376    1.8122902  -34.8950026 
H     5.7064587    2.0518653  -33.7903654 
H     6.5986785    0.4907433  -33.8175741 
H     3.5003479    2.2440061  -29.6894367 
C     3.9087499    2.1058093  -30.7106017 
H     5.0114823    2.1538956  -30.6346782 
H     3.6389111    1.1055329  -31.0818678 
N     3.4652084    3.1187140  -31.6447171 
H     3.9331315    4.0310028  -31.5800131 
C     2.8254676    2.8528454  -32.7912819 
N     1.9881424    1.7972409  -32.8786736 
H     1.8232843    1.2113101  -32.0629049 
H     1.7777053    1.3973569  -33.8012370 
N     3.0230899    3.6333518  -33.8510282 
H     3.5399269    4.5270727  -33.7237872 
H     2.3651656    3.6157833  -34.6315238 
H    12.0355047    0.3846382  -37.4347500 
C    11.5578564    1.0340261  -36.6713990 
H    11.7603369    2.0919930  -36.9258923 
H    10.4663631    0.9000418  -36.7368455 
C    12.0264697    0.7107727  -35.2339523 
H    11.1527343    0.7493764  -34.5643824 
H    12.4485522   -0.3103707  -35.1781652 
C    13.0969821    1.6800652  -34.7541722 
O    14.1858187    1.7984338  -35.3355883 
N    12.7734729    2.4086872  -33.6711909 
H    11.8926874    2.2330878  -33.1864617 
H    13.4087797    3.1603002  -33.3342490 
H     7.2811132    1.5607598  -41.6099780 
C     7.5995859    2.0222902  -40.6691374 
N     8.4465396    3.1040996  -40.6983268 
C     8.6050767    3.4545359  -39.4336839 
H     9.2136679    4.2769008  -39.0576021 
N     7.9063383    2.6486739  -38.5990016 
H     7.8467058    2.8206088  -37.5823159 
C     7.2413555    1.7295499  -39.3674288 
H     6.5774741    0.9850547  -38.9311679 
H     2.9847054    9.5564117  -40.1194935 
C     3.1250967    8.7038497  -39.4283805 
H     2.5040041    7.8526501  -39.7527902 
H     2.8397036    9.0289851  -38.4148237 
S     4.9225302    8.2760220  -39.4940653 
H     6.6352955    8.6438282  -42.9216897 
C     7.4303634    7.8468119  -42.9546699 
H     8.0031974    8.0319523  -43.8746638 
H     8.0900220    7.9819512  -42.0806409 
C     6.8388530    6.4284257  -43.0133425 
O     7.2630766    5.6563670  -43.8708686 
N     5.9261154    6.1312812  -42.0760729 
H     5.5914821    6.8517918  -41.4250283 
C     5.4005618    4.7773277  -41.9341324 
H     6.2528081    4.1040326  -42.1298837 
C     4.9305544    4.5434442  -40.5028561 
H     4.6211724    3.4868664  -40.4211295 
H     5.7659509    4.7023135  -39.7832235 
O     3.8104478    5.3361398  -40.1278667 
H     4.1539715    6.1979485  -39.8032991 
H     4.6127840    4.4995362  -42.6597448 
H    13.6348753   11.3455011  -31.9271965 
C    12.7300891   10.6607365  -31.9718052 
H    12.8854093    9.9602274  -31.1276704 
H    11.7413739   11.1929701  -31.7889394 
C    12.9256011    9.8068041  -33.2284128 
O    14.0609311    9.5517274  -33.6159156 
N    11.8272558    9.2625693  -33.7944778 
H    10.8759433    9.5155742  -33.5013593 
C    11.9564579    8.1534129  -34.7176550 
H    12.8918754    7.6215328  -34.4935288 
H    11.1067867    7.4753786  -34.5294987 
C    11.9870238    8.5157324  -36.2047159 
O    12.9927666    8.3901798  -36.8927628 
N    10.7922849    8.9659656  -36.6967914 
H     9.9593101    8.8175734  -36.1115655 
C    10.5978151    9.1457495  -38.1124073 
H    11.5835244    9.3290786  -38.5745750 
H    10.2004064    8.2256849  -38.5787299 
C     9.6487156   10.2494426  -38.5456903 
O     9.4533507   10.4336715  -39.7451403 
N     9.0615298   10.9968401  -37.5782653 
H     9.1837090   10.7245343  -36.5994286 
C     8.1124586   12.0427620  -37.9108196 
H     8.3462759   12.3982162  -38.9241177 
H     7.0490569   11.6531127  -37.9234060 
C     8.2072240   13.2292137  -36.9457993 
O     8.4582826   14.3641712  -37.3499900 
N     7.9276194   12.9113653  -35.6675174 
H     7.7650591   11.9303363  -35.4234816 
C     7.8421648   13.8875568  -34.5833014 
H     6.9972674   14.5702590  -34.8176724 
C     7.5126689   13.1336311  -33.2949277 
H     8.2987502   12.3776536  -33.0957557 
H     7.5351253   13.8526009  -32.4548300 
C     6.1494062   12.4327044  -33.3238362 
H     5.3460970   13.1974533  -33.3605746 
H     6.0380889   11.8084719  -34.2326277 
C     5.9365791   11.5282612  -32.1170135 
H     6.6525004   10.6823590  -32.1532407 
H     6.1324014   12.1011579  -31.1873076 
N     4.5658404   11.0351110  -32.0982024 
H     3.9485423   11.2323034  -32.8961414 
C     4.0039601   10.3738673  -31.0845242 
N     4.6989664   10.1428627  -29.9667066 
H     5.6440432   10.5140865  -29.8610634 
H     4.3597443    9.5077594  -29.2417109 
N     2.7307670    9.9563059  -31.2057529 
H     2.2438769   10.2136501  -32.0704890 
H     2.1445627    9.8731843  -30.3784279 
H     8.7295343   14.5601650  -34.4845600 
H    15.6717754    6.4013424  -34.2191516 
C    15.6376731    6.5807598  -33.1114235 
H    16.6482783    6.3536800  -32.7150743 
H    15.4246382    7.6427018  -32.9083395 
C    14.6229415    5.6890039  -32.3555760 
O    14.1273159    6.1628804  -31.2938405 
O    14.3927288    4.5333207  -32.8020291 
H    14.3556038    4.7895704  -38.3702462 
C    13.3732104    4.9254667  -37.8731697 
C    12.2606536    5.3884032  -38.5920039 
H    12.3168767    5.5491504  -39.6759538 
C    11.0679394    5.6717010  -37.9189462 
H    10.1967338    6.0591532  -38.4589691 
C    10.9813039    5.5021018  -36.5342077 
H    10.0612595    5.7808824  -36.0076865 
C    12.0778927    5.0022315  -35.8246268 
H    12.0286806    4.8690487  -34.7382782 
C    13.2684661    4.6985034  -36.4935332 
H    14.1040773    4.2924342  -35.9122044 
H     8.4145337    7.4625288  -28.1751725 
C     9.3750057    7.5058248  -28.7142360 
N     9.6228933    6.7201330  -29.8201090 
C    10.9264579    6.8200377  -30.0684938 
H    11.4835064    6.3276389  -30.8698246 
N    11.5164715    7.6450104  -29.1805499 
H    12.5208375    7.8876739  -29.2028093 
C    10.5568067    8.0872187  -28.3029263 
H    10.7927462    8.8060798  -27.5188622 
O    10.6681407    5.2547895  -25.6269999 
C    10.9377182    4.6134047  -26.6931865 
O    12.0707054    4.3568804  -27.1485971 
C     9.7176534    4.1987659  -27.5293133 
H     8.8388657    4.0863003  -26.8722846 
H     9.5148433    5.0770384  -28.1656667 
C     9.8498485    3.0074682  -28.4666212 
H    10.8416271    3.0347796  -28.9469120 
H     9.7986154    2.0483197  -27.9147795 
C     8.8028851    3.0766884  -29.6081480 
O     9.2968004    3.9601252  -30.5888375 
H    10.0295209    3.0578309  -31.3224264 
C     7.4804075    3.6025782  -29.0431303 
O     7.1200241    4.7408614  -29.4928033 
O     6.8418701    2.9532064  -28.1953126 
C     8.5256440    1.7162283  -30.2818219 
H     8.1483948    0.9680648  -29.5663961 
H     7.7417788    1.8794459  -31.0510284 
C     9.7435212    1.1676794  -31.0006824 
O    10.4656712    2.0886569  -31.6094174 
O     9.9966182   -0.0275514  -31.0187637 
Fe    4.8132559    7.0510573  -34.7407569 
Mo    8.1473910    5.6105376  -31.2214814 
Fe    6.8893542    5.8185769  -35.9992626 
Fe    5.4154270    7.6886821  -37.3405010 
Fe    7.1127952    8.4225251  -35.3335667 
Fe    8.1561810    7.6517824  -33.0253495 
Fe    7.8729784    5.2958101  -33.7909759 
Fe    5.8450706    6.2749445  -32.5874230 
C     6.8693807    6.7903211  -34.2666894 
S     7.7571465    7.5345031  -37.3475133 
S     9.7688791    6.0197950  -32.9085702 
S     4.6561643    5.6365883  -36.5123966 
S     8.5796611    9.6188015  -34.1269671 
S     6.6116145    4.1603311  -32.3552952 
S     4.9144777    9.1818340  -35.6648113 
S     6.8971261    7.6461542  -31.1160601 
S     3.6322709    6.6276596  -32.8507927 
C     8.3906396    4.1826034  -35.1444016 
O     7.7814199    4.0692435  -36.2757704 
C     9.3674591    3.1541040  -34.7268083 
O     9.2616582    1.9817979  -35.0737631 
H    10.1281338    3.4839604  -33.9804410 
O     4.5182300    5.5189672  -29.4611057 
H     5.4707261    5.2643127  -29.5108162 
H     4.3971418    6.2334388  -30.1136523 
O     1.0950498    8.3949987  -34.2100678 
H     1.9224406    8.0332212  -33.8258392 
H     0.5596782    8.6841970  -33.4217579 
