# Supplementary material for: Reaction Mechanism for CO Reduction by Mo-Nitrogenase Studied by QM/MM
Source: Inorg Chem. 2024 Aug 14;63(34):15951–63. doi: 10.1021/acs.inorgchem.4c02323 (PMC11351180; doi:10.1021/acs.inorgchem.4c02323)
Supplement: Supplementary file 2 — ic4c02323_si_002.zip [file ic4c02323_si_002.zip › Coordinates/E3-PT/S5A_3#Fe7.xyz]

193
S5A_3#Fe7
H     4.4360601    0.2403744  -35.0689764 
C     5.2857296    0.8060903  -35.5488168 
H     5.7896114    0.0707578  -36.1844263 
C     4.8542686    1.9985921  -36.4024698 
H     5.7447079    2.4879953  -36.8315875 
H     4.1914315    1.7390687  -37.2483786 
H     4.3529060    2.7741734  -35.8014125 
C     6.2725741    1.2444979  -34.4607434 
H     7.1564162    1.7074153  -34.9305333 
H     5.8323049    2.0131392  -33.7984259 
H     6.6348729    0.4074441  -33.8354065 
H     3.5009123    2.2399772  -29.6931806 
C     3.9097393    2.0920457  -30.7170130 
H     5.0124961    2.1256564  -30.6384569 
H     3.6283547    1.0906979  -31.0777446 
N     3.4897034    3.1000685  -31.6700961 
H     4.0428468    3.9643468  -31.6777792 
C     2.8297886    2.8304820  -32.8058337 
N     1.9675084    1.7943884  -32.8692367 
H     1.8050053    1.2165113  -32.0468885 
H     1.7406265    1.3904737  -33.7861578 
N     3.0335630    3.5896393  -33.8805607 
H     3.5741969    4.4699633  -33.7901941 
H     2.3746126    3.5659590  -34.6602911 
H    12.0251723    0.3961782  -37.4380754 
C    11.5327641    1.0638373  -36.6881701 
H    11.7516336    2.1160334  -36.9514328 
H    10.4395155    0.9414166  -36.7896757 
C    11.9588360    0.7610385  -35.2351715 
H    11.0826529    0.8424812  -34.5726032 
H    12.3406400   -0.2734516  -35.1472277 
C    13.0591510    1.6997140  -34.7523285 
O    14.1654343    1.7519182  -35.3088423 
N    12.7388297    2.4655800  -33.6973985 
H    11.8104243    2.3840859  -33.2860833 
H    13.3896780    3.2055396  -33.3609143 
H     7.2733598    1.5564770  -41.6331093 
C     7.5819972    2.0179823  -40.7112262 
N     8.4373199    3.0901277  -40.7252727 
C     8.5649715    3.4378362  -39.4565383 
H     9.1808602    4.2451012  -39.0592632 
N     7.8264218    2.6430596  -38.6498013 
H     7.8150081    2.7606819  -37.6258358 
C     7.1791811    1.7287922  -39.4266256 
H     6.4995230    0.9878199  -39.0089128 
H     2.9899888    9.5548552  -40.1179285 
C     3.1388659    8.7014943  -39.4247492 
H     2.5089483    7.8538047  -39.7418351 
H     2.8667720    9.0288058  -38.4080854 
S     4.9343812    8.2559794  -39.5005801 
H     6.6353147    8.6437996  -42.9218004 
C     7.4303770    7.8467501  -42.9549489 
H     8.0032303    8.0317248  -43.8750277 
H     8.0899858    7.9819478  -42.0807758 
C     6.8383297    6.4284016  -43.0141182 
O     7.2621756    5.6572682  -43.8732440 
N     5.9260701    6.1315273  -42.0769139 
H     5.5920560    6.8521247  -41.4239976 
C     5.4001149    4.7778271  -41.9348496 
H     6.2519571    4.1037529  -42.1292861 
C     4.9266014    4.5450765  -40.5043606 
H     4.6199932    3.4875059  -40.4225519 
H     5.7591852    4.7071767  -39.7824268 
O     3.8039646    5.3353155  -40.1338328 
H     4.1473382    6.1998193  -39.8129244 
H     4.6127982    4.4997574  -42.6602615 
H    13.6342908   11.3436309  -31.9278518 
C    12.7271068   10.6590129  -31.9727036 
H    12.8827478    9.9585479  -31.1286270 
H    11.7401426   11.1926076  -31.7890632 
C    12.9110088    9.8040683  -33.2311236 
O    14.0429339    9.5533509  -33.6310749 
N    11.8089471    9.2530092  -33.7860724 
H    10.8592793    9.4966155  -33.4809274 
C    11.9394082    8.1464252  -34.7139065 
H    12.8730524    7.6113125  -34.4892740 
H    11.0881274    7.4688800  -34.5340514 
C    11.9751942    8.5161915  -36.1980405 
O    12.9858445    8.4031774  -36.8808968 
N    10.7791205    8.9606302  -36.6937577 
H     9.9409526    8.7802557  -36.1257869 
C    10.5941177    9.1424055  -38.1108170 
H    11.5829618    9.3271823  -38.5654601 
H    10.1994159    8.2225542  -38.5795889 
C     9.6484829   10.2480586  -38.5460296 
O     9.4598331   10.4380850  -39.7456817 
N     9.0582885   10.9925200  -37.5779457 
H     9.1727885   10.7119441  -36.6005001 
C     8.1117758   12.0407005  -37.9103873 
H     8.3471303   12.3956212  -38.9234907 
H     7.0486637   11.6524411  -37.9232848 
C     8.2075317   13.2268978  -36.9455054 
O     8.4582472   14.3621720  -37.3494373 
N     7.9284557   12.9095705  -35.6668938 
H     7.7654048   11.9284988  -35.4219904 
C     7.8419673   13.8877865  -34.5848557 
H     6.9976758   14.5705649  -34.8215488 
C     7.5105703   13.1369869  -33.2953082 
H     8.2972751   12.3829319  -33.0918478 
H     7.5290905   13.8584081  -32.4571185 
C     6.1493748   12.4323927  -33.3262338 
H     5.3437554   13.1943276  -33.3716557 
H     6.0449994   11.8004801  -34.2305149 
C     5.9355982   11.5353325  -32.1144693 
H     6.6565656   10.6934554  -32.1432486 
H     6.1213806   12.1148971  -31.1868073 
N     4.5671695   11.0341185  -32.0999540 
H     3.9544313   11.2211151  -32.9040568 
C     4.0012209   10.3889096  -31.0800304 
N     4.6982592   10.1604971  -29.9623174 
H     5.6450053   10.5289644  -29.8582901 
H     4.3359002    9.5726920  -29.2104796 
N     2.7236176    9.9770769  -31.1949522 
H     2.2357504   10.2515153  -32.0542786 
H     2.1370841    9.9182445  -30.3650842 
H     8.7293752   14.5602629  -34.4853575 
H    15.6715135    6.4019033  -34.2193524 
C    15.6369413    6.5824275  -33.1118519 
H    16.6473685    6.3567652  -32.7143260 
H    15.4225037    7.6444712  -32.9102262 
C    14.6222203    5.6906832  -32.3565364 
O    14.1267335    6.1633306  -31.2942989 
O    14.3921665    4.5349695  -32.8035339 
H    14.3542262    4.7892250  -38.3689270 
C    13.3703422    4.9231694  -37.8706936 
C    12.2581322    5.3854568  -38.5911650 
H    12.3200028    5.5590358  -39.6729075 
C    11.0570133    5.6472697  -37.9239341 
H    10.1855943    6.0309911  -38.4666685 
C    10.9573247    5.4518399  -36.5433450 
H    10.0241318    5.6958613  -36.0226848 
C    12.0548734    4.9600222  -35.8319934 
H    11.9903044    4.8044003  -34.7496197 
C    13.2571215    4.6825154  -36.4933714 
H    14.0943705    4.2830836  -35.9094166 
H     8.4137179    7.4614785  -28.1751492 
C     9.3729450    7.5023098  -28.7154244 
N     9.6164683    6.7089666  -29.8168001 
C    10.9197748    6.8059739  -30.0682160 
H    11.4758947    6.3082175  -30.8664087 
N    11.5133002    7.6353965  -29.1865488 
H    12.5178887    7.8769195  -29.2117582 
C    10.5561846    8.0840341  -28.3092303 
H    10.7949127    8.8067149  -27.5294642 
O    10.6656009    5.2563047  -25.6184878 
C    10.9256501    4.6221616  -26.6911629 
O    12.0550629    4.3662094  -27.1558348 
C     9.6991386    4.2139906  -27.5213434 
H     8.8198964    4.1127035  -26.8634525 
H     9.5034684    5.0878628  -28.1652245 
C     9.8297266    3.0181598  -28.4500299 
H    10.8250993    3.0440081  -28.9207938 
H     9.7788745    2.0620706  -27.8927071 
C     8.7883630    3.0749420  -29.6008076 
O     9.2866345    3.9442342  -30.5910572 
H    10.1862390    2.9598244  -31.1691880 
C     7.4644786    3.5979470  -29.0410983 
O     7.1073236    4.7385231  -29.4880964 
O     6.8220042    2.9476640  -28.1962851 
C     8.5245718    1.7040948  -30.2575818 
H     8.0745159    0.9802945  -29.5584894 
H     7.8025571    1.8666817  -31.0856230 
C     9.7801965    1.1108629  -30.8629475 
O    10.6299255    2.0024859  -31.3277938 
O     9.9673347   -0.0953828  -30.9228292 
Fe    4.8781443    7.0502275  -34.8211491 
Mo    8.1364767    5.5933406  -31.2226995 
Fe    6.9488231    5.8853402  -35.9330361 
Fe    5.4563270    7.6340332  -37.3509845 
Fe    7.0352798    8.4205382  -35.3140972 
Fe    8.0667725    7.6321538  -33.0591211 
Fe    8.0197818    4.9990383  -33.8312791 
Fe    5.8674444    6.2715694  -32.5481981 
C     6.8500351    6.7500364  -34.2407283 
S     7.7975760    7.5156940  -37.3050219 
S     9.7436815    6.1203197  -32.8966013 
S     4.7760488    5.5479895  -36.5425615 
S     8.5001018    9.6193533  -34.0887419 
S     6.5836255    4.1574126  -32.3365828 
S     4.8366557    9.1561148  -35.7496509 
S     6.8956983    7.6288702  -31.0892432 
S     3.6431401    6.6637392  -32.9774489 
C     7.9241770    4.3141068  -35.5996919 
O     8.3439134    3.3658027  -36.2199833 
C     8.9645328    3.5489616  -33.7355557 
O     9.5632113    2.5565318  -33.7523198 
H     4.6938020    5.9139533  -31.5829104 
O     4.5937854    5.6791210  -29.2440368 
H     5.5050004    5.3145864  -29.3761741 
H     4.6354030    6.5836822  -29.5976381 
O     1.0958816    8.4141376  -34.2222157 
H     1.9648390    8.1401229  -33.8642577 
H     0.5674086    8.6905382  -33.4249486 
