# Supplementary material for: Reaction Mechanism for CO Reduction by Mo-Nitrogenase Studied by QM/MM
Source: Inorg Chem. 2024 Aug 14;63(34):15951–63. doi: 10.1021/acs.inorgchem.4c02323 (PMC11351180; doi:10.1021/acs.inorgchem.4c02323)
Supplement: Supplementary file 2 — ic4c02323_si_002.zip [file ic4c02323_si_002.zip › Coordinates/E3-PT/C1_5-C.xyz]

193
C1_5-C
H     4.4400315    0.2330429  -35.0641469 
C     5.2981312    0.7837552  -35.5377146 
H     5.7586855    0.0482288  -36.2018971 
C     4.8811942    2.0001260  -36.3674363 
H     5.7572892    2.4313291  -36.8799949 
H     4.1481406    1.7694621  -37.1629233 
H     4.4577396    2.8051379  -35.7435332 
C     6.3256217    1.1275324  -34.4475320 
H     7.2787887    1.4536890  -34.8983433 
H     5.9769594    1.9523654  -33.7980079 
H     6.5803001    0.2722129  -33.7966702 
H     3.5003893    2.2435382  -29.6889698 
C     3.9092961    2.1038893  -30.7093704 
H     5.0118318    2.1527564  -30.6313112 
H     3.6387428    1.1030696  -31.0789280 
N     3.4702302    3.1150916  -31.6480763 
H     3.9465299    4.0240221  -31.5897793 
C     2.8284513    2.8463034  -32.7917909 
N     1.9861392    1.7940309  -32.8725188 
H     1.8132869    1.2161175  -32.0524842 
H     1.7653862    1.3948104  -33.7925181 
N     3.0335492    3.6168962  -33.8598892 
H     3.5351219    4.5213676  -33.7261838 
H     2.3649465    3.6034343  -34.6318955 
H    12.0201976    0.4003103  -37.4440837 
C    11.5180155    1.0767107  -36.7068518 
H    11.7390946    2.1262492  -36.9799545 
H    10.4264715    0.9522231  -36.8266997 
C    11.9109532    0.7999796  -35.2424926 
H    11.0231117    0.9186372  -34.6006306 
H    12.2745286   -0.2379576  -35.1237371 
C    13.0170344    1.7305508  -34.7586645 
O    14.1494777    1.7154060  -35.2655209 
N    12.6696208    2.5554588  -33.7595548 
H    11.6887769    2.6014506  -33.4804965 
H    13.3318473    3.2845985  -33.4261747 
H     7.2771866    1.5593019  -41.6222994 
C     7.5903770    2.0256953  -40.6940862 
N     8.4562631    3.0897760  -40.7437343 
C     8.5749085    3.4979463  -39.4952292 
H     9.1753671    4.3301154  -39.1297821 
N     7.8336101    2.7419105  -38.6532620 
H     7.6814082    3.0676418  -37.6868745 
C     7.1739182    1.8012820  -39.3981476 
H     6.4821509    1.0857590  -38.9551179 
H     2.9824370    9.5570296  -40.1203822 
C     3.1194002    8.7047127  -39.4303720 
H     2.5105195    7.8479178  -39.7630430 
H     2.8199762    9.0257952  -38.4196345 
S     4.9205844    8.2969154  -39.4807612 
H     6.6348381    8.6434849  -42.9212582 
C     7.4292002    7.8458745  -42.9534351 
H     8.0015789    8.0290742  -43.8740526 
H     8.0896469    7.9816697  -42.0802165 
C     6.8361236    6.4282021  -43.0099667 
O     7.2570686    5.6553729  -43.8680365 
N     5.9247274    6.1313606  -42.0705665 
H     5.5904906    6.8513338  -41.4193817 
C     5.3974872    4.7779749  -41.9305037 
H     6.2489564    4.1037482  -42.1265618 
C     4.9282994    4.5425938  -40.4991861 
H     4.6098002    3.4881849  -40.4227939 
H     5.7656525    4.6908076  -39.7803510 
O     3.8159926    5.3440283  -40.1168744 
H     4.1681017    6.1910387  -39.7646895 
H     4.6111621    4.4998022  -42.6578452 
H    13.6349284   11.3446246  -31.9273685 
C    12.7298847   10.6591126  -31.9720568 
H    12.8852359    9.9592490  -31.1273320 
H    11.7413697   11.1923136  -31.7890979 
C    12.9246804    9.8036748  -33.2284708 
O    14.0596115    9.5564535  -33.6219941 
N    11.8274189    9.2498325  -33.7875134 
H    10.8764073    9.4998113  -33.4906368 
C    11.9595413    8.1455805  -34.7164948 
H    12.8935407    7.6110441  -34.4929360 
H    11.1101229    7.4645145  -34.5378574 
C    11.9937224    8.5168520  -36.2008063 
O    12.9973380    8.3875286  -36.8903710 
N    10.8026053    8.9821059  -36.6912812 
H     9.9672700    8.8258105  -36.1132552 
C    10.6123003    9.1600424  -38.1085709 
H    11.5987592    9.3510187  -38.5660623 
H    10.2286926    8.2357283  -38.5781777 
C     9.6563564   10.2571599  -38.5458116 
O     9.4553840   10.4330816  -39.7456005 
N     9.0730701   11.0112156  -37.5809904 
H     9.1953669   10.7401607  -36.6023531 
C     8.1143741   12.0477585  -37.9122260 
H     8.3441019   12.4059433  -38.9255319 
H     7.0502121   11.6546381  -37.9237957 
C     8.2057610   13.2336167  -36.9461777 
O     8.4568833   14.3689319  -37.3494448 
N     7.9255799   12.9151264  -35.6681240 
H     7.7629572   11.9342580  -35.4232977 
C     7.8404964   13.8932661  -34.5859292 
H     6.9985079   14.5781367  -34.8245134 
C     7.5075543   13.1482874  -33.2937387 
H     8.2929815   12.3940087  -33.0870837 
H     7.5284098   13.8738341  -32.4592201 
C     6.1450606   12.4467957  -33.3201366 
H     5.3406587   13.2098886  -33.3677520 
H     6.0379320   11.8127892  -34.2225277 
C     5.9297151   11.5541974  -32.1052677 
H     6.6535659   10.7146560  -32.1265739 
H     6.1127952   12.1377973  -31.1794866 
N     4.5638926   11.0478871  -32.0933372 
H     3.9477214   11.2415305  -32.8930802 
C     4.0060639   10.3772271  -31.0839894 
N     4.7005361   10.1475398  -29.9657746 
H     5.6444012   10.5218449  -29.8588655 
H     4.3651851    9.5062817  -29.2443987 
N     2.7365223    9.9483973  -31.2102974 
H     2.2488395   10.2116608  -32.0728812 
H     2.1499545    9.8598219  -30.3837937 
H     8.7289704   14.5624914  -34.4861936 
H    15.6730570    6.4036508  -34.2197216 
C    15.6413595    6.5874897  -33.1125374 
H    16.6515510    6.3581313  -32.7163984 
H    15.4319264    7.6506879  -32.9119573 
C    14.6239223    5.6998926  -32.3563390 
O    14.1313630    6.1734545  -31.2928635 
O    14.3890476    4.5466816  -32.8040767 
H    14.3524856    4.7916870  -38.3700481 
C    13.3665529    4.9299938  -37.8744042 
C    12.2553861    5.3937963  -38.5967476 
H    12.3188110    5.5664305  -39.6785689 
C    11.0514579    5.6525189  -37.9322813 
H    10.1790660    6.0306438  -38.4773555 
C    10.9490476    5.4569437  -36.5524516 
H    10.0082148    5.6792439  -36.0368024 
C    12.0479982    4.9748214  -35.8379941 
H    11.9762063    4.8191964  -34.7576302 
C    13.2509773    4.6950042  -36.4964414 
H    14.0863160    4.2946155  -35.9098482 
H     8.4146767    7.4644599  -28.1710230 
C     9.3772490    7.5112188  -28.7029079 
N     9.6344919    6.7175332  -29.7995519 
C    10.9399945    6.8167542  -30.0388163 
H    11.5060037    6.3175034  -30.8296587 
N    11.5212463    7.6508153  -29.1540872 
H    12.5248533    7.8965898  -29.1754335 
C    10.5545065    8.0990465  -28.2873323 
H    10.7824925    8.8267508  -27.5090601 
O    10.6675557    5.2536828  -25.6216423 
C    10.9359648    4.6123881  -26.6884569 
O    12.0682946    4.3623043  -27.1487351 
C     9.7140508    4.1907258  -27.5181792 
H     8.8396105    4.0710751  -26.8566321 
H     9.5021304    5.0697949  -28.1504616 
C     9.8473553    3.0035972  -28.4604189 
H    10.8371345    3.0360807  -28.9440989 
H     9.8008551    2.0415260  -27.9126681 
C     8.7977505    3.0771994  -29.6004754 
O     9.2888349    3.9617244  -30.5758381 
H    10.0716989    2.9786171  -31.3441749 
C     7.4758999    3.5996088  -29.0289544 
O     7.1204003    4.7436081  -29.4675448 
O     6.8305070    2.9454589  -28.1899612 
C     8.5094567    1.7152153  -30.2690350 
H     8.1030026    0.9807974  -29.5551113 
H     7.7426684    1.8909556  -31.0528020 
C     9.7272298    1.1354775  -30.9579133 
O    10.4875710    2.0281146  -31.5574551 
O     9.9573219   -0.0654533  -30.9687989 
Fe    4.8237311    7.0681971  -34.7455306 
Mo    8.1573001    5.6056232  -31.1940303 
Fe    6.9903226    5.9964991  -36.0122010 
Fe    5.4139016    7.7912000  -37.3113581 
Fe    7.1016726    8.5382643  -35.2592813 
Fe    8.1402702    7.6806614  -32.9932933 
Fe    7.9504121    5.2871444  -33.7369150 
Fe    5.8660030    6.2603060  -32.6020612 
C     6.8890956    6.8569011  -34.2710977 
S     7.7471688    7.7549028  -37.3170561 
S     9.7890623    6.0935660  -32.8531196 
S     4.7196707    5.7034444  -36.5410787 
S     8.5844515    9.6796480  -34.0504562 
S     6.6194443    4.1474136  -32.3209218 
S     4.8794431    9.2374667  -35.6027306 
S     6.8694443    7.6259306  -31.0912137 
S     3.6447196    6.5995659  -32.8659531 
C     7.6172557    4.0182214  -35.4107431 
O     7.8544453    4.4451783  -36.6631996 
C     8.7456567    3.8205294  -34.4836455 
O     9.6425514    3.0135999  -34.3754595 
H     6.6873365    3.4544787  -35.2472805 
O     4.5224628    5.5151361  -29.4551977 
H     5.4756189    5.2583456  -29.4924983 
H     4.4183202    6.2427175  -30.0954335 
O     1.0974957    8.3926758  -34.2077720 
H     1.9254847    8.0338969  -33.8224665 
H     0.5615766    8.6836235  -33.4203762 
