# Supplementary material for: Reaction Mechanism for CO Reduction by Mo-Nitrogenase Studied by QM/MM
Source: Inorg Chem. 2024 Aug 14;63(34):15951–63. doi: 10.1021/acs.inorgchem.4c02323 (PMC11351180; doi:10.1021/acs.inorgchem.4c02323)
Supplement: Supplementary file 2 — ic4c02323_si_002.zip [file ic4c02323_si_002.zip › Coordinates/E3-PT/S5A_2.xyz]

193
S5A_2
H     4.4362838    0.2372627  -35.0712126 
C     5.2873878    0.7962882  -35.5559592 
H     5.7944034    0.0479077  -36.1727396 
C     4.8682877    1.9683670  -36.4426992 
H     5.7649251    2.4531095  -36.8634537 
H     4.2215351    1.6900454  -37.2941881 
H     4.3518464    2.7572437  -35.8753238 
C     6.2722209    1.2492571  -34.4732285 
H     7.1563753    1.7040132  -34.9492578 
H     5.8387739    2.0264303  -33.8163572 
H     6.6331815    0.4196822  -33.8376095 
H     3.5013717    2.2328371  -29.6909111 
C     3.9118197    2.0691710  -30.7106724 
H     5.0144355    2.0626422  -30.6242015 
H     3.5906319    1.0831344  -31.0802947 
N     3.5480320    3.0989609  -31.6643952 
H     4.1330186    3.9468911  -31.6333816 
C     2.9103694    2.8612060  -32.8143331 
N     1.9808289    1.8898854  -32.9034009 
H     1.7228400    1.3608126  -32.0714597 
H     1.7723778    1.4710888  -33.8189627 
N     3.1738368    3.6231002  -33.8820574 
H     4.0485061    4.1553253  -33.9471952 
H     2.5800903    3.6201767  -34.7126330 
H    12.0241556    0.3962997  -37.4390417 
C    11.5298402    1.0643724  -36.6909052 
H    11.7520004    2.1162578  -36.9527957 
H    10.4367350    0.9449526  -36.7974261 
C    11.9475543    0.7603033  -35.2360860 
H    11.0675065    0.8416139  -34.5786586 
H    12.3298771   -0.2738580  -35.1467183 
C    13.0445112    1.6993638  -34.7478156 
O    14.1544889    1.7484891  -35.2972341 
N    12.7159361    2.4695564  -33.6982225 
H    11.7849884    2.3892407  -33.2918535 
H    13.3665920    3.2079312  -33.3586697 
H     7.2745119    1.5568385  -41.6334441 
C     7.5858046    2.0193372  -40.7127450 
N     8.4340414    3.0967975  -40.7351289 
C     8.5699834    3.4472931  -39.4682372 
H     9.1829001    4.2597192  -39.0773226 
N     7.8446091    2.6491065  -38.6538240 
H     7.8437639    2.7735761  -37.6278347 
C     7.1969116    1.7292326  -39.4240242 
H     6.5265744    0.9831809  -39.0004808 
H     2.9861736    9.5542943  -40.1162064 
C     3.1263276    8.7002853  -39.4202566 
H     2.4926730    7.8573471  -39.7429710 
H     2.8406094    9.0325614  -38.4088579 
S     4.9164039    8.2373062  -39.4622313 
H     6.6350756    8.6437156  -42.9214420 
C     7.4298217    7.8462970  -42.9539645 
H     8.0022404    8.0302133  -43.8744656 
H     8.0898357    7.9817832  -42.0803709 
C     6.8361866    6.4286445  -43.0120873 
O     7.2569091    5.6576308  -43.8726700 
N     5.9246171    6.1321946  -42.0737996 
H     5.5969078    6.8506159  -41.4157500 
C     5.3988761    4.7779669  -41.9326465 
H     6.2513443    4.1045253  -42.1265032 
C     4.9247212    4.5441558  -40.5026085 
H     4.6228068    3.4852627  -40.4208176 
H     5.7561259    4.7102279  -39.7800040 
O     3.7980222    5.3292595  -40.1337563 
H     4.1365948    6.1982434  -39.8181235 
H     4.6121837    4.4997863  -42.6591929 
H    13.6345950   11.3437296  -31.9278646 
C    12.7277869   10.6589415  -31.9727848 
H    12.8833436    9.9590119  -31.1282236 
H    11.7404701   11.1925066  -31.7891532 
C    12.9142293    9.8022883  -33.2300663 
O    14.0472172    9.5489460  -33.6255238 
N    11.8122798    9.2532038  -33.7861048 
H    10.8621518    9.5053995  -33.4880943 
C    11.9369555    8.1431720  -34.7105852 
H    12.8724762    7.6097815  -34.4898496 
H    11.0867428    7.4658796  -34.5225147 
C    11.9649783    8.5102012  -36.1961337 
O    12.9757671    8.4069677  -36.8806209 
N    10.7636873    8.9421270  -36.6896917 
H     9.9293009    8.7649409  -36.1149463 
C    10.5718210    9.1220393  -38.1056673 
H    11.5608115    9.2910299  -38.5661078 
H    10.1583386    8.2063743  -38.5667486 
C     9.6395746   10.2388068  -38.5411132 
O     9.4542930   10.4324021  -39.7409746 
N     9.0536149   10.9864756  -37.5730525 
H     9.1634630   10.7023767  -36.5958789 
C     8.1118716   12.0384652  -37.9076784 
H     8.3503473   12.3920601  -38.9205155 
H     7.0485661   11.6517948  -37.9224306 
C     8.2071303   13.2251460  -36.9436514 
O     8.4556043   14.3606620  -37.3487841 
N     7.9282878   12.9086833  -35.6648613 
H     7.7707993   11.9272205  -35.4177759 
C     7.8422256   13.8875794  -34.5835673 
H     6.9978899   14.5702406  -34.8205218 
C     7.5113314   13.1369403  -33.2938453 
H     8.2963394   12.3804415  -33.0930222 
H     7.5332838   13.8572684  -32.4548076 
C     6.1480070   12.4362548  -33.3233148 
H     5.3445420   13.2011204  -33.3568164 
H     6.0365152   11.8135464  -34.2331345 
C     5.9392661   11.5289422  -32.1182446 
H     6.6517477   10.6805127  -32.1637437 
H     6.1402340   12.0971034  -31.1869194 
N     4.5652718   11.0414905  -32.0924924 
H     3.9481750   11.2376784  -32.8910422 
C     4.0010419   10.4032894  -31.0664197 
N     4.7058122   10.1587020  -29.9582647 
H     5.6656015   10.4969258  -29.8723966 
H     4.3562350    9.5458814  -29.2194105 
N     2.7143578   10.0151127  -31.1676623 
H     2.2186282   10.3065616  -32.0164050 
H     2.1394974    9.9546298  -30.3298559 
H     8.7295406   14.5601776  -34.4847349 
H    15.6715114    6.4015794  -34.2194085 
C    15.6368615    6.5814773  -33.1119054 
H    16.6471293    6.3554017  -32.7140956 
H    15.4225511    7.6433729  -32.9095686 
C    14.6212793    5.6894482  -32.3575723 
O    14.1280503    6.1611860  -31.2937959 
O    14.3887586    4.5353735  -32.8071914 
H    14.3537978    4.7892219  -38.3686249 
C    13.3695170    4.9229865  -37.8700762 
C    12.2565050    5.3835186  -38.5906431 
H    12.3185277    5.5581623  -39.6722499 
C    11.0540985    5.6415495  -37.9240289 
H    10.1822562    6.0233861  -38.4672741 
C    10.9527091    5.4445081  -36.5437217 
H    10.0172108    5.6837706  -36.0247779 
C    12.0521731    4.9572069  -35.8321085 
H    11.9872372    4.8017822  -34.7498654 
C    13.2557533    4.6827881  -36.4926482 
H    14.0931002    4.2851145  -35.9075371 
H     8.4129339    7.4615548  -28.1755683 
C     9.3710129    7.5023889  -28.7168494 
N     9.6105944    6.7117757  -29.8211250 
C    10.9141759    6.8058209  -30.0741045 
H    11.4672211    6.3076644  -30.8741338 
N    11.5109525    7.6318425  -29.1914657 
H    12.5159039    7.8716647  -29.2179563 
C    10.5562044    8.0806887  -28.3115536 
H    10.7978180    8.8009754  -27.5304803 
O    10.6653813    5.2559949  -25.6171908 
C    10.9248985    4.6209251  -26.6896222 
O    12.0543511    4.3643596  -27.1539848 
C     9.6977992    4.2134354  -27.5196857 
H     8.8177443    4.1167772  -26.8616990 
H     9.5044636    5.0854481  -28.1668272 
C     9.8251787    3.0139560  -28.4443484 
H    10.8185872    3.0384666  -28.9194966 
H     9.7779965    2.0597898  -27.8830993 
C     8.7791501    3.0662331  -29.5917773 
O     9.2707963    3.9372031  -30.5823246 
H    10.1743699    2.9647508  -31.1608093 
C     7.4576837    3.5898395  -29.0288716 
O     7.1098339    4.7377212  -29.4611722 
O     6.8091995    2.9356455  -28.1907512 
C     8.5200788    1.6964443  -30.2512761 
H     8.0737553    0.9678003  -29.5546036 
H     7.7976185    1.8627780  -31.0782994 
C     9.7784195    1.1115320  -30.8601277 
O    10.6245023    2.0082173  -31.3207775 
O     9.9696453   -0.0942844  -30.9242967 
Fe    4.8861457    7.1186060  -34.7517611 
Mo    8.1257003    5.5923916  -31.2075124 
Fe    6.9128584    5.8528935  -35.8752769 
Fe    5.4026797    7.6232643  -37.2996095 
Fe    7.0510901    8.4095500  -35.3021634 
Fe    8.1134365    7.6383243  -33.0303558 
Fe    8.0118222    4.9588257  -33.8077509 
Fe    5.9107665    6.2852175  -32.6055209 
C     6.8964201    6.7324306  -34.2019843 
S     7.7484464    7.4644788  -37.2961322 
S     9.7460456    6.0646691  -32.8793171 
S     4.6994227    5.5612505  -36.4060548 
S     8.5264224    9.6187257  -34.0906106 
S     6.5199406    4.1440357  -32.3027357 
S     4.8614952    9.1982556  -35.7040904 
S     6.8790719    7.6337761  -31.0867065 
S     3.6041839    6.8999808  -32.7630208 
C     7.9104315    4.3064107  -35.5970463 
O     8.3387005    3.3639276  -36.2260570 
C     8.9079263    3.4704426  -33.7099296 
O     9.4779132    2.4602856  -33.7328749 
H     2.8403616    5.8098022  -33.0564848 
O     4.5361572    5.5378836  -29.4123007 
H     5.4793935    5.2412468  -29.4460447 
H     4.5032617    6.3257248  -29.9835968 
O     1.0779265    8.4073910  -34.2299165 
H     1.9628144    8.1969999  -33.8646792 
H     0.5481725    8.7026486  -33.4396469 
