# Supplementary material for: Reaction Mechanism for CO Reduction by Mo-Nitrogenase Studied by QM/MM
Source: Inorg Chem. 2024 Aug 14;63(34):15951–63. doi: 10.1021/acs.inorgchem.4c02323 (PMC11351180; doi:10.1021/acs.inorgchem.4c02323)
Supplement: Supplementary file 2 — ic4c02323_si_002.zip [file ic4c02323_si_002.zip › Coordinates/E3-PT/S4B.xyz]

193
S4B
H     4.4340318    0.2390293  -35.0711149 
C     5.2807428    0.8022954  -35.5563280 
H     5.7783581    0.0655814  -36.1940706 
C     4.8447197    1.9947146  -36.4072691 
H     5.7330178    2.4894097  -36.8356190 
H     4.1829081    1.7354984  -37.2542108 
H     4.3401697    2.7662941  -35.8038195 
C     6.2774891    1.2415052  -34.4795951 
H     7.1614999    1.6899594  -34.9624448 
H     5.8489723    2.0205589  -33.8223631 
H     6.6389951    0.4083943  -33.8487099 
H     3.4990141    2.2409458  -29.6909878 
C     3.9046844    2.0956087  -30.7135264 
H     5.0076704    2.1327654  -30.6390049 
H     3.6231822    1.0964410  -31.0796902 
N     3.4759598    3.1087824  -31.6557902 
H     3.9917266    3.9963234  -31.6263431 
C     2.8299948    2.8467421  -32.7999750 
N     1.9748843    1.8052373  -32.8811706 
H     1.8063592    1.2230036  -32.0633202 
H     1.7585680    1.4048057  -33.8021278 
N     3.0387347    3.6199595  -33.8632558 
H     3.5912979    4.4915710  -33.7509924 
H     2.3875625    3.6079007  -34.6494557 
H    12.0250915    0.3949447  -37.4376861 
C    11.5325514    1.0602156  -36.6864440 
H    11.7500063    2.1134199  -36.9467849 
H    10.4393173    0.9378209  -36.7864995 
C    11.9618723    0.7517271  -35.2353894 
H    11.0859458    0.8218674  -34.5717169 
H    12.3527032   -0.2798360  -35.1536182 
C    13.0546597    1.6967792  -34.7499063 
O    14.1618202    1.7550022  -35.3040248 
N    12.7261644    2.4628346  -33.6970658 
H    11.8008924    2.3699554  -33.2810410 
H    13.3742315    3.2034186  -33.3579616 
H     7.2721716    1.5563402  -41.6342255 
C     7.5788051    2.0180172  -40.7129523 
N     8.4322520    3.0917561  -40.7249508 
C     8.5572240    3.4377735  -39.4554975 
H     9.1731365    4.2431867  -39.0544068 
N     7.8163481    2.6419186  -38.6518022 
H     7.8295758    2.7428911  -37.6265074 
C     7.1736273    1.7263086  -39.4299432 
H     6.4957517    0.9826103  -39.0143515 
H     2.9885628    9.5548102  -40.1177555 
C     3.1345095    8.7011566  -39.4243895 
H     2.5011937    7.8561742  -39.7419670 
H     2.8613414    9.0299180  -38.4084593 
S     4.9280643    8.2502032  -39.4958263 
H     6.6354156    8.6439165  -42.9218442 
C     7.4306291    7.8469535  -42.9550228 
H     8.0036053    8.0322712  -43.8749361 
H     8.0900753    7.9819986  -42.0807593 
C     6.8386296    6.4285986  -43.0145784 
O     7.2622050    5.6577432  -43.8739540 
N     5.9262611    6.1316713  -42.0774844 
H     5.5935281    6.8520730  -41.4238663 
C     5.4005208    4.7777299  -41.9354328 
H     6.2526863    4.1039758  -42.1293892 
C     4.9260592    4.5452749  -40.5053922 
H     4.6229457    3.4869916  -40.4219284 
H     5.7569720    4.7116948  -39.7822891 
O     3.7995059    5.3315397  -40.1383100 
H     4.1382182    6.2028705  -39.8314341 
H     4.6130512    4.4997096  -42.6606344 
H    13.6344409   11.3438995  -31.9278358 
C    12.7277476   10.6592474  -31.9728014 
H    12.8838088    9.9587962  -31.1287739 
H    11.7404611   11.1926439  -31.7891206 
C    12.9137701    9.8039358  -33.2308566 
O    14.0463445    9.5502772  -33.6265401 
N    11.8117077    9.2562302  -33.7887400 
H    10.8622937    9.5048330  -33.4876197 
C    11.9378266    8.1462265  -34.7132718 
H    12.8714531    7.6108723  -34.4892819 
H    11.0855947    7.4711417  -34.5278464 
C    11.9710462    8.5121932  -36.1991892 
O    12.9830303    8.4043876  -36.8810203 
N    10.7725867    8.9477199  -36.6955100 
H     9.9368573    8.7761057  -36.1203275 
C    10.5841397    9.1302913  -38.1114829 
H    11.5730415    9.3067409  -38.5693286 
H    10.1792616    8.2132584  -38.5774506 
C     9.6462544   10.2431079  -38.5456006 
O     9.4628860   10.4395715  -39.7451141 
N     9.0540263   10.9847094  -37.5762230 
H     9.1608229   10.6965612  -36.5998446 
C     8.1120854   12.0371968  -37.9092670 
H     8.3495768   12.3907973  -38.9223272 
H     7.0486121   11.6513066  -37.9229419 
C     8.2082290   13.2239571  -36.9452157 
O     8.4565144   14.3594685  -37.3496632 
N     7.9295628   12.9073367  -35.6661182 
H     7.7723546   11.9257120  -35.4201788 
C     7.8429956   13.8857151  -34.5841860 
H     6.9979173   14.5677329  -34.8198914 
C     7.5126402   13.1324693  -33.2957422 
H     8.2969539   12.3742226  -33.0976152 
H     7.5367447   13.8505304  -32.4548698 
C     6.1477879   12.4346678  -33.3254398 
H     5.3461328   13.2011327  -33.3609203 
H     6.0358577   11.8107632  -34.2344011 
C     5.9355409   11.5295440  -32.1194162 
H     6.6500012   10.6823896  -32.1615056 
H     6.1349337   12.0994690  -31.1886654 
N     4.5624716   11.0400225  -32.0982581 
H     3.9451109   11.2392605  -32.8962134 
C     3.9998529   10.3773757  -31.0867421 
N     4.7046097   10.1243588  -29.9777677 
H     5.6297975   10.5374058  -29.8476025 
H     4.3443824    9.5277670  -29.2299265 
N     2.7257367    9.9623072  -31.2064381 
H     2.2375069   10.2287348  -32.0682693 
H     2.1404400    9.8773206  -30.3783085 
H     8.7297923   14.5594804  -34.4849051 
H    15.6712668    6.4017904  -34.2191356 
C    15.6361951    6.5820647  -33.1114759 
H    16.6461486    6.3549732  -32.7134625 
H    15.4230488    7.6442584  -32.9095538 
C    14.6197319    5.6911780  -32.3569461 
O    14.1232740    6.1648017  -31.2952104 
O    14.3896805    4.5357729  -32.8039508 
H    14.3552932    4.7889810  -38.3691268 
C    13.3725590    4.9228202  -37.8706372 
C    12.2594878    5.3838898  -38.5903271 
H    12.3194124    5.5543892  -39.6726767 
C    11.0601779    5.6481459  -37.9211593 
H    10.1869112    6.0287153  -38.4630777 
C    10.9647426    5.4582678  -36.5397003 
H    10.0333759    5.7042365  -36.0176456 
C    12.0625000    4.9661547  -35.8292991 
H    11.9991735    4.8130519  -34.7466007 
C    13.2622659    4.6844552  -36.4928260 
H    14.0997176    4.2836880  -35.9100678 
H     8.4126615    7.4622628  -28.1763911 
C     9.3698383    7.5049372  -28.7198541 
N     9.6077884    6.7240520  -29.8332153 
C    10.9123639    6.8199716  -30.0857491 
H    11.4652852    6.3271301  -30.8892756 
N    11.5093403    7.6373986  -29.1961553 
H    12.5154509    7.8740479  -29.2194497 
C    10.5559866    8.0795885  -28.3118303 
H    10.7989119    8.7922577  -27.5243751 
O    10.6670567    5.2586339  -25.6190752 
C    10.9289116    4.6243904  -26.6913031 
O    12.0591931    4.3666057  -27.1527859 
C     9.7041673    4.2199437  -27.5258630 
H     8.8207110    4.1296399  -26.8716430 
H     9.5184471    5.0906281  -28.1770217 
C     9.8311830    3.0168847  -28.4459902 
H    10.8264733    3.0364328  -28.9172238 
H     9.7772796    2.0649746  -27.8819046 
C     8.7903067    3.0687046  -29.5979689 
O     9.2961591    3.9361749  -30.5869004 
H    10.1921208    2.9549131  -31.1619904 
C     7.4697331    3.5999598  -29.0375390 
O     7.1247778    4.7496242  -29.4738029 
O     6.8241102    2.9507569  -28.1952909 
C     8.5292977    1.6968509  -30.2514782 
H     8.0805562    0.9731489  -29.5513156 
H     7.8066815    1.8570425  -31.0793741 
C     9.7858190    1.1052604  -30.8570666 
O    10.6370516    1.9968618  -31.3192524 
O     9.9713946   -0.1010518  -30.9199249 
Fe    4.8836945    7.0288309  -34.8075448 
Mo    8.1468163    5.5757370  -31.2182154 
Fe    6.9367465    5.7975607  -35.9624333 
Fe    5.4344864    7.5816546  -37.3566452 
Fe    7.0340343    8.3566505  -35.3385258 
Fe    8.1429573    7.5773605  -33.1108663 
Fe    8.0199404    4.9086452  -33.8551587 
Fe    5.9515053    6.1578689  -32.7070187 
C     6.9097814    6.6866838  -34.2426583 
S     7.7790130    7.4473292  -37.3210121 
S     9.7669845    6.0270814  -32.8996617 
S     4.7542608    5.5096462  -36.5136543 
S     8.5144903    9.5754081  -34.1372372 
S     6.5896014    4.0863532  -32.2825112 
S     4.8555979    9.1242918  -35.7484366 
S     6.9891975    7.7445949  -31.0972425 
S     3.7525139    6.6219367  -32.8452235 
C     7.9972353    4.2580712  -35.6289956 
O     8.4669655    3.3376875  -36.2564596 
C     8.9230473    3.4137168  -33.7219019 
O     9.4960542    2.4069340  -33.7337920 
H     5.6138930    7.6362774  -31.4496043 
O     4.5077439    5.5194982  -29.4779584 
H     5.4541389    5.2517446  -29.5542117 
H     4.2825827    6.0040774  -30.2952518 
O     1.1288740    8.3974495  -34.1978914 
H     1.9756965    8.0695852  -33.8280382 
H     0.5923156    8.6759329  -33.4077271 
