# Supplementary material for: Reaction Mechanism for CO Reduction by Mo-Nitrogenase Studied by QM/MM
Source: Inorg Chem. 2024 Aug 14;63(34):15951–63. doi: 10.1021/acs.inorgchem.4c02323 (PMC11351180; doi:10.1021/acs.inorgchem.4c02323)
Supplement: Supplementary file 2 — ic4c02323_si_002.zip [file ic4c02323_si_002.zip › Coordinates/E3-PT/C2_5#C2_5-C.xyz]

193
C2_5#C2_5-C
H     4.4291187    0.2354506  -35.0702855 
C     5.2711631    0.7943522  -35.5559840 
H     5.7624649    0.0586521  -36.1990043 
C     4.8402468    1.9951084  -36.3974699 
H     5.7317337    2.4936635  -36.8133399 
H     4.1841052    1.7429734  -37.2509038 
H     4.3300379    2.7590099  -35.7889919 
C     6.2741569    1.2171913  -34.4802326 
H     7.1732442    1.6140849  -34.9762564 
H     5.8750965    2.0324053  -33.8472076 
H     6.5997529    0.3885558  -33.8243249 
H     3.4979320    2.2429105  -29.6887284 
C     3.9019733    2.1021986  -30.7099627 
H     5.0047111    2.1574776  -30.6396198 
H     3.6340897    1.0991443  -31.0753761 
N     3.4479572    3.1080609  -31.6469350 
H     3.9159114    4.0212404  -31.5939719 
C     2.8098860    2.8291454  -32.7908640 
N     1.9715122    1.7737379  -32.8662105 
H     1.7957356    1.2034703  -32.0413873 
H     1.7580913    1.3662635  -33.7844390 
N     3.0133536    3.5932634  -33.8620525 
H     3.5324582    4.4873504  -33.7443199 
H     2.3514463    3.5727135  -34.6393855 
H    12.0260832    0.4067768  -37.4433339 
C    11.5353165    1.0952212  -36.7073645 
H    11.7481439    2.1409558  -37.0020989 
H    10.4422057    0.9654357  -36.8071041 
C    11.9499231    0.8530414  -35.2437674 
H    11.0812524    1.0361095  -34.5890794 
H    12.2573328   -0.1999088  -35.0957176 
C    13.1088607    1.7367127  -34.7837017 
O    14.2240326    1.7045830  -35.3276179 
N    12.8326234    2.5250168  -33.7365308 
H    11.8527083    2.6404286  -33.4715484 
H    13.5169411    3.2417614  -33.4242980 
H     7.2741766    1.5595912  -41.6271471 
C     7.5822112    2.0252015  -40.7013213 
N     8.4337678    3.1012001  -40.7224176 
C     8.5562502    3.4663136  -39.4586684 
H     9.1685909    4.2812850  -39.0717708 
N     7.8183112    2.6780119  -38.6432590 
H     7.7740945    2.8056901  -37.6254403 
C     7.1765776    1.7506410  -39.4136529 
H     6.4993358    1.0114488  -38.9884389 
H     2.9904533    9.5545602  -40.1172737 
C     3.1399711    8.7011123  -39.4235562 
H     2.5064381    7.8553189  -39.7382611 
H     2.8717846    9.0297024  -38.4062390 
S     4.9350941    8.2514922  -39.5065736 
H     6.6356039    8.6439774  -42.9220290 
C     7.4310751    7.8472720  -42.9555693 
H     8.0043621    8.0335216  -43.8750741 
H     8.0901991    7.9820797  -42.0809810 
C     6.8401452    6.4286639  -43.0158522 
O     7.2649575    5.6571616  -43.8737226 
N     5.9271685    6.1313040  -42.0791148 
H     5.5909788    6.8529894  -41.4289941 
C     5.4015540    4.7775226  -41.9374907 
H     6.2535240    4.1040288  -42.1332216 
C     4.9286465    4.5437216  -40.5072902 
H     4.6254055    3.4855461  -40.4238941 
H     5.7608658    4.7100110  -39.7854433 
O     3.8026146    5.3291896  -40.1374032 
H     4.1407763    6.2027791  -39.8375093 
H     4.6135222    4.4996245  -42.6616189 
H    13.6344324   11.3438705  -31.9274875 
C    12.7277803   10.6591917  -31.9717998 
H    12.8837418    9.9583967  -31.1279407 
H    11.7404515   11.1926480  -31.7887340 
C    12.9123296    9.8049248  -33.2300167 
O    14.0432345    9.5589574  -33.6344722 
N    11.8105612    9.2483461  -33.7803830 
H    10.8619162    9.4935365  -33.4754634 
C    11.9420009    8.1421240  -34.7081052 
H    12.8773457    7.6099187  -34.4840775 
H    11.0937155    7.4607113  -34.5275616 
C    11.9788583    8.5145246  -36.1927107 
O    12.9893704    8.4028894  -36.8750277 
N    10.7840373    8.9632515  -36.6889874 
H     9.9472711    8.7891254  -36.1180347 
C    10.5961740    9.1406836  -38.1060273 
H    11.5835622    9.3277721  -38.5630167 
H    10.2055753    8.2177006  -38.5727041 
C     9.6451442   10.2415379  -38.5425906 
O     9.4462612   10.4221859  -39.7419327 
N     9.0595681   10.9921023  -37.5761380 
H     9.1901509   10.7266509  -36.5966404 
C     8.1128921   12.0402335  -37.9097311 
H     8.3478589   12.3950725  -38.9230372 
H     7.0491838   11.6523136  -37.9230792 
C     8.2077078   13.2271511  -36.9452600 
O     8.4582781   14.3619060  -37.3503120 
N     7.9273655   12.9106459  -35.6666614 
H     7.7672201   11.9295386  -35.4204480 
C     7.8413460   13.8890504  -34.5847520 
H     6.9978536   14.5724915  -34.8220009 
C     7.5092072   13.1404683  -33.2940309 
H     8.2965994   12.3879382  -33.0876519 
H     7.5268878   13.8642818  -32.4579547 
C     6.1485391   12.4348088  -33.3228148 
H     5.3430371   13.1959928  -33.3815225 
H     6.0489795   11.7922606  -34.2201246 
C     5.9278821   11.5529864  -32.1009152 
H     6.6521875   10.7137308  -32.1112716 
H     6.1058218   12.1450295  -31.1794579 
N     4.5627545   11.0441567  -32.0916760 
H     3.9443540   11.2449273  -32.8878461 
C     4.0021786   10.3788898  -31.0797233 
N     4.6942771   10.1548070  -29.9591029 
H     5.6379034   10.5297202  -29.8522141 
H     4.3605118    9.5119272  -29.2384156 
N     2.7328325    9.9500265  -31.2064920 
H     2.2471571   10.2071416  -32.0720760 
H     2.1437308    9.8676183  -30.3809978 
H     8.7291860   14.5607740  -34.4853749 
H    15.6761123    6.4072495  -34.2190223 
C    15.6514306    6.5983896  -33.1116449 
H    16.6692912    6.3822873  -32.7277609 
H    15.4319094    7.6604567  -32.9165436 
C    14.6581251    5.7015337  -32.3366959 
O    14.1291885    6.1896494  -31.2973197 
O    14.4784627    4.5245022  -32.7435098 
H    14.3588129    4.7907299  -38.3748694 
C    13.3783274    4.9290408  -37.8833075 
C    12.2610879    5.3816592  -38.6001340 
H    12.3125718    5.5412246  -39.6845619 
C    11.0662465    5.6496811  -37.9222102 
H    10.1884972    6.0244204  -38.4612260 
C    10.9854829    5.4740992  -36.5383911 
H    10.0573217    5.7152392  -36.0069581 
C    12.0946646    5.0035892  -35.8299858 
H    12.0327645    4.8604448  -34.7495154 
C    13.2833549    4.7120549  -36.5021286 
H    14.1279782    4.3157660  -35.9264263 
H     8.4126678    7.4636214  -28.1720182 
C     9.3720407    7.5076442  -28.7073514 
N     9.6122511    6.7114312  -29.8055605 
C    10.9169254    6.7995927  -30.0561630 
H    11.4727646    6.2955815  -30.8507401 
N    11.5130675    7.6289818  -29.1770018 
H    12.5185980    7.8677076  -29.2050712 
C    10.5575291    8.0858323  -28.3019856 
H    10.7987545    8.8108783  -27.5252946 
O    10.6641565    5.2532677  -25.6274614 
C    10.9311809    4.6140841  -26.6957687 
O    12.0627568    4.3658269  -27.1585893 
C     9.7071905    4.1914385  -27.5233967 
H     8.8382219    4.0578289  -26.8573135 
H     9.4835759    5.0748932  -28.1449007 
C     9.8444860    3.0140628  -28.4772700 
H    10.8304881    3.0605534  -28.9680141 
H     9.8119933    2.0476548  -27.9356359 
C     8.7832719    3.0778945  -29.6094162 
O     9.2554039    3.9568613  -30.5995091 
H    10.0605171    2.9663498  -31.3521815 
C     7.4654381    3.5958753  -29.0248391 
O     7.1087726    4.7441710  -29.4494814 
O     6.8245674    2.9367815  -28.1868773 
C     8.4986058    1.7063742  -30.2591603 
H     8.1029575    0.9778435  -29.5335276 
H     7.7214864    1.8644853  -31.0363893 
C     9.7155482    1.1251019  -30.9487021 
O    10.4710936    2.0140967  -31.5605291 
O     9.9487317   -0.0747919  -30.9555458 
Fe    4.8109049    6.9973396  -34.7857485 
Mo    8.1129279    5.6127647  -31.1904346 
Fe    6.9650471    5.8209449  -35.9032780 
Fe    5.4577753    7.5731851  -37.3768039 
Fe    7.1030993    8.4080779  -35.3562444 
Fe    8.0431277    7.6939636  -33.0107078 
Fe    7.9042195    5.1851969  -33.7385754 
Fe    5.8343923    6.2563876  -32.6084467 
C     6.8222235    6.8125832  -34.2536238 
S     7.8121100    7.4408717  -37.3240569 
S     9.6928629    6.1580616  -32.8406295 
S     4.7750880    5.5052256  -36.5168278 
S     8.5204270    9.6401375  -34.1241822 
S     6.5584021    4.1452573  -32.2895178 
S     4.9091468    9.1107787  -35.7561555 
S     6.8025386    7.6206071  -31.0776828 
S     3.6255907    6.5922078  -32.8866727 
C     8.0879638    4.1851550  -35.2419963 
O     8.1883302    3.3170158  -36.1081055 
C     8.9542459    3.5447760  -34.0404062 
O    10.1737016    3.4933794  -34.1412127 
H     8.4129304    2.6397064  -33.6628748 
O     4.5129560    5.5258383  -29.4329592 
H     5.4635691    5.2612224  -29.4673709 
H     4.4278416    6.2776153  -30.0468805 
O     1.0956563    8.3945164  -34.2090643 
H     1.9222336    8.0306520  -33.8253903 
H     0.5596647    8.6829176  -33.4208119 
