# Supplementary material for: Reaction Mechanism for CO Reduction by Mo-Nitrogenase Studied by QM/MM
Source: Inorg Chem. 2024 Aug 14;63(34):15951–63. doi: 10.1021/acs.inorgchem.4c02323 (PMC11351180; doi:10.1021/acs.inorgchem.4c02323)
Supplement: Supplementary file 2 — ic4c02323_si_002.zip [file ic4c02323_si_002.zip › Coordinates/E3-PT/S5A_3.xyz]

193
S5A_3
H     4.4355780    0.2396961  -35.0689168 
C     5.2850535    0.8048053  -35.5484412 
H     5.7947770    0.0686105  -36.1783532 
C     4.8529251    1.9887607  -36.4140900 
H     5.7439247    2.4994499  -36.8159379 
H     4.2192547    1.7141894  -37.2769801 
H     4.3139748    2.7526892  -35.8320167 
C     6.2657390    1.2484677  -34.4568959 
H     7.1494659    1.7137758  -34.9231795 
H     5.8239145    2.0152438  -33.7930058 
H     6.6269976    0.4123691  -33.8298901 
H     3.4992098    2.2375088  -29.6917400 
C     3.9045756    2.0853583  -30.7142482 
H     5.0077703    2.0624961  -30.6338676 
H     3.5674877    1.1119192  -31.1016900 
N     3.5395683    3.1427806  -31.6352712 
H     4.0682875    4.0182303  -31.5314255 
C     2.9259856    2.9457665  -32.8071618 
N     2.0127659    1.9635622  -32.9471456 
H     1.7378240    1.4145965  -32.1349171 
H     1.8202838    1.5673208  -33.8758768 
N     3.2051456    3.7430984  -33.8398142 
H     4.0625501    4.3025946  -33.8523569 
H     2.6069111    3.8026320  -34.6646331 
H    12.0251361    0.3957420  -37.4380480 
C    11.5327355    1.0626809  -36.6878270 
H    11.7533850    2.1149149  -36.9494935 
H    10.4393545    0.9422363  -36.7899154 
C    11.9580244    0.7565904  -35.2353060 
H    11.0812089    0.8344555  -34.5734606 
H    12.3426908   -0.2770412  -35.1499319 
C    13.0556736    1.6963347  -34.7495349 
O    14.1635917    1.7488391  -35.3031012 
N    12.7311672    2.4622157  -33.6957133 
H    11.8001813    2.3829810  -33.2895132 
H    13.3811737    3.2018226  -33.3580739 
H     7.2739621    1.5571899  -41.6340814 
C     7.5840085    2.0209776  -40.7141369 
N     8.4315339    3.0989640  -40.7383689 
C     8.5590552    3.4577356  -39.4728710 
H     9.1689244    4.2735577  -39.0843106 
N     7.8292359    2.6645975  -38.6579297 
H     7.8170545    2.7946228  -37.6316904 
C     7.1870626    1.7393122  -39.4259195 
H     6.5148733    0.9955430  -39.0007633 
H     2.9861597    9.5547879  -40.1163461 
C     3.1266761    8.7015045  -39.4203354 
H     2.4985865    7.8552932  -39.7452718 
H     2.8357466    9.0325918  -38.4100674 
S     4.9193616    8.2481672  -39.4574870 
H     6.6350149    8.6436818  -42.9213706 
C     7.4296009    7.8460946  -42.9536396 
H     8.0019250    8.0294880  -43.8743161 
H     8.0897787    7.9817436  -42.0802504 
C     6.8354936    6.4285964  -43.0112979 
O     7.2557166    5.6575595  -43.8720718 
N     5.9240995    6.1324182  -42.0727270 
H     5.5972629    6.8506787  -41.4141989 
C     5.3978742    4.7783314  -41.9313839 
H     6.2501744    4.1045417  -42.1247338 
C     4.9242136    4.5451924  -40.5010748 
H     4.6188111    3.4872570  -40.4198359 
H     5.7567158    4.7078496  -39.7792546 
O     3.8007452    5.3344108  -40.1300402 
H     4.1429331    6.1982723  -39.8052003 
H     4.6116277    4.4999193  -42.6584898 
H    13.6345754   11.3439927  -31.9279548 
C    12.7281215   10.6589372  -31.9732733 
H    12.8837879    9.9587133  -31.1289975 
H    11.7406400   11.1924277  -31.7893933 
C    12.9171909    9.8026745  -33.2307136 
O    14.0515268    9.5493930  -33.6226232 
N    11.8169513    9.2542593  -33.7902213 
H    10.8656229    9.5074994  -33.4958169 
C    11.9443687    8.1449425  -34.7151036 
H    12.8807948    7.6134663  -34.4940835 
H    11.0960207    7.4650864  -34.5277023 
C    11.9709102    8.5109342  -36.2006880 
O    12.9799654    8.4033262  -36.8871672 
N    10.7702135    8.9463194  -36.6925294 
H     9.9359474    8.7698746  -36.1177543 
C    10.5768190    9.1255421  -38.1084723 
H    11.5650271    9.2962184  -38.5699224 
H    10.1647156    8.2091239  -38.5692633 
C     9.6425580   10.2409981  -38.5430429 
O     9.4577891   10.4354967  -39.7427906 
N     9.0552404   10.9873260  -37.5745569 
H     9.1621785   10.7008126  -36.5976514 
C     8.1123281   12.0380752  -37.9092121 
H     8.3499630   12.3910514  -38.9224614 
H     7.0488041   11.6516254  -37.9229220 
C     8.2073198   13.2253808  -36.9465365 
O     8.4537028   14.3610995  -37.3523038 
N     7.9288100   12.9109564  -35.6670396 
H     7.7792281   11.9291771  -35.4152315 
C     7.8435522   13.8948222  -34.5912902 
H     7.0015661   14.5787840  -34.8324259 
C     7.5124355   13.1549562  -33.2971862 
H     8.2935960   12.3952659  -33.0938491 
H     7.5392315   13.8800491  -32.4623999 
C     6.1467670   12.4622286  -33.3219421 
H     5.3465938   13.2304783  -33.3556185 
H     6.0309167   11.8358011  -34.2286060 
C     5.9420484   11.5622189  -32.1127891 
H     6.6494849   10.7093910  -32.1582784 
H     6.1464201   12.1314980  -31.1832037 
N     4.5659135   11.0787755  -32.0808755 
H     3.9502783   11.2648494  -32.8841989 
C     4.0137937   10.4262871  -31.0619296 
N     4.7142014   10.1795318  -29.9538875 
H     5.6698409   10.5302186  -29.8580544 
H     4.3641625    9.5650256  -29.2158294 
N     2.7348534    9.9909930  -31.1836903 
H     2.2386835   10.3162394  -32.0231518 
H     2.1500832    9.9557321  -30.3484130 
H     8.7301579   14.5635610  -34.4893135 
H    15.6718112    6.4016882  -34.2193929 
C    15.6378882    6.5818343  -33.1118419 
H    16.6488431    6.3567505  -32.7151926 
H    15.4227184    7.6435419  -32.9095461 
C    14.6243277    5.6887242  -32.3562409 
O    14.1294744    6.1611247  -31.2934593 
O    14.3952235    4.5332162  -32.8035598 
H    14.3535580    4.7892020  -38.3682831 
C    13.3691700    4.9226809  -37.8692734 
C    12.2558521    5.3841952  -38.5887553 
H    12.3179963    5.5622488  -39.6697861 
C    11.0527200    5.6384532  -37.9218507 
H    10.1809854    6.0217055  -38.4642880 
C    10.9504944    5.4358869  -36.5423378 
H    10.0136845    5.6704284  -36.0230353 
C    12.0507748    4.9488044  -35.8316378 
H    11.9857287    4.7898019  -34.7498509 
C    13.2553385    4.6790285  -36.4923996 
H    14.0932674    4.2814369  -35.9080755 
H     8.4138934    7.4627526  -28.1727556 
C     9.3744384    7.5060395  -28.7087692 
N     9.6221454    6.7118563  -29.8079704 
C    10.9265331    6.8086782  -30.0553307 
H    11.4853858    6.3099591  -30.8511961 
N    11.5159442    7.6403711  -29.1732577 
H    12.5200198    7.8838067  -29.1982973 
C    10.5556438    8.0899836  -28.2998161 
H    10.7908353    8.8152630  -27.5213812 
O    10.6646771    5.2550402  -25.6176039 
C    10.9255136    4.6194284  -26.6894425 
O    12.0552996    4.3657690  -27.1543129 
C     9.6988084    4.2083808  -27.5183816 
H     8.8209070    4.1041758  -26.8588030 
H     9.4998534    5.0828496  -28.1604701 
C     9.8289917    3.0138956  -28.4494999 
H    10.8227007    3.0420908  -28.9237909 
H     9.7814739    2.0565430  -27.8937146 
C     8.7836671    3.0714061  -29.5973917 
O     9.2764481    3.9449903  -30.5853030 
H    10.1764448    2.9677908  -31.1728508 
C     7.4631539    3.5940998  -29.0323943 
O     7.1146049    4.7419953  -29.4654001 
O     6.8156380    2.9408822  -28.1931327 
C     8.5204750    1.7039620  -30.2605072 
H     8.0704425    0.9759634  -29.5656445 
H     7.7996693    1.8747428  -31.0880835 
C     9.7776650    1.1159810  -30.8679484 
O    10.6229362    2.0114856  -31.3337427 
O     9.9700567   -0.0896928  -30.9269161 
Fe    4.9205227    7.1548564  -34.7476427 
Mo    8.1399232    5.6070074  -31.2029794 
Fe    6.9144062    5.8841368  -35.8697004 
Fe    5.4072560    7.6654095  -37.2883499 
Fe    7.0642496    8.4400383  -35.2967452 
Fe    8.1403915    7.6677782  -33.0270622 
Fe    8.0372609    4.9916103  -33.8134500 
Fe    5.9374142    6.3140620  -32.5991217 
C     6.9233536    6.7645085  -34.1948643 
S     7.7520081    7.4951488  -37.2903647 
S     9.7683914    6.0923899  -32.8652140 
S     4.7006178    5.6057186  -36.3995976 
S     8.5387259    9.6530130  -34.0813077 
S     6.5443479    4.1707491  -32.3176588 
S     4.8685143    9.2377551  -35.6782738 
S     6.9024119    7.6571107  -31.0825559 
S     3.5735838    6.8274347  -32.7877041 
C     7.8727935    4.3197219  -35.6017344 
O     8.2625117    3.3490572  -36.2129458 
C     8.9516142    3.5110745  -33.7373599 
O     9.5379552    2.5108321  -33.7720913 
H     3.6774826    8.0643021  -32.2272085 
O     4.5427694    5.5062732  -29.4409912 
H     5.4899872    5.2159410  -29.4536483 
H     4.5101323    6.2574353  -30.0591790 
O     1.0087492    8.3760262  -34.2611812 
H     1.8199703    7.9483401  -33.9193788 
H     0.5146839    8.6807536  -33.4518039 
