# Supplementary material for: Reaction Mechanism for CO Reduction by Mo-Nitrogenase Studied by QM/MM
Source: Inorg Chem. 2024 Aug 14;63(34):15951–63. doi: 10.1021/acs.inorgchem.4c02323 (PMC11351180; doi:10.1021/acs.inorgchem.4c02323)
Supplement: Supplementary file 2 — ic4c02323_si_002.zip [file ic4c02323_si_002.zip › Coordinates/E3-PT/CX#Fe2,6.xyz]

193
CX#Fe2,6
H     4.4280563    0.2419888  -35.0777121 
C     5.2634219    0.8096179  -35.5772695 
H     5.7457846    0.0748559  -36.2267589 
C     4.8069085    2.0040978  -36.4166044 
H     5.6843327    2.5002656  -36.8670360 
H     4.1254124    1.7493212  -37.2491823 
H     4.3179585    2.7750143  -35.7993174 
C     6.2896015    1.2520564  -34.5341685 
H     7.1536502    1.7004434  -35.0530895 
H     5.8850617    2.0328551  -33.8639766 
H     6.6798268    0.4223027  -33.9167493 
H     3.4965956    2.2432192  -29.6886390 
C     3.8979116    2.1034581  -30.7104043 
H     5.0013533    2.1481227  -30.6429868 
H     3.6192720    1.1052374  -31.0806001 
N     3.4492556    3.1208744  -31.6374193 
H     3.9190598    4.0318439  -31.5685874 
C     2.8206152    2.8591759  -32.7909471 
N     1.9849192    1.8028819  -32.8875493 
H     1.8119055    1.2169321  -32.0735895 
H     1.7732695    1.4088011  -33.8120522 
N     3.0297515    3.6435133  -33.8458141 
H     3.5334060    4.5459328  -33.7037217 
H     2.3760429    3.6311629  -34.6302838 
H    12.0232731    0.3951152  -37.4386204 
C    11.5271162    1.0606412  -36.6894864 
H    11.7412186    2.1144293  -36.9503615 
H    10.4347751    0.9346394  -36.7947711 
C    11.9486958    0.7565056  -35.2355284 
H    11.0684703    0.8253628  -34.5767430 
H    12.3424026   -0.2735088  -35.1489296 
C    13.0348725    1.7083035  -34.7492956 
O    14.1438911    1.7668269  -35.2992302 
N    12.6955120    2.4831229  -33.7058967 
H    11.7787018    2.3720969  -33.2753472 
H    13.3434054    3.2224044  -33.3624733 
H     7.2726106    1.5557449  -41.6269530 
C     7.5791118    2.0125129  -40.6977142 
N     8.4465149    3.0760687  -40.6954698 
C     8.5893350    3.3968203  -39.4211524 
H     9.2199307    4.1847316  -39.0078202 
N     7.8445303    2.5932902  -38.6248354 
H     7.8607304    2.6766185  -37.6051797 
C     7.1812480    1.7012275  -39.4162960 
H     6.4949053    0.9607587  -39.0098252 
H     2.9893678    9.5551460  -40.1192563 
C     3.1377575    8.7013508  -39.4284728 
H     2.5039768    7.8556421  -39.7425449 
H     2.8752798    9.0274068  -38.4089682 
S     4.9321908    8.2556873  -39.5238270 
H     6.6355659    8.6439479  -42.9220852 
C     7.4309852    7.8472596  -42.9556962 
H     8.0042927    8.0334810  -43.8752319 
H     8.0901777    7.9820924  -42.0810679 
C     6.8407514    6.4282989  -43.0156929 
O     7.2678678    5.6564718  -43.8724935 
N     5.9273134    6.1306399  -42.0798395 
H     5.5879692    6.8524191  -41.4312208 
C     5.4024201    4.7767684  -41.9378949 
H     6.2546344    4.1033629  -42.1335809 
C     4.9281415    4.5428671  -40.5079512 
H     4.6250173    3.4844543  -40.4255154 
H     5.7587724    4.7087967  -39.7841887 
O     3.8012242    5.3283832  -40.1415729 
H     4.1390573    6.1980347  -39.8310791 
H     4.6140058    4.4993521  -42.6619485 
H    13.6348449   11.3445415  -31.9269587 
C    12.7283476   10.6610379  -31.9699672 
H    12.8834905    9.9611479  -31.1253034 
H    11.7405533   11.1934582  -31.7880221 
C    12.9117943    9.8053928  -33.2263012 
O    14.0417324    9.5477315  -33.6264264 
N    11.8055298    9.2616214  -33.7790981 
H    10.8591773    9.5120980  -33.4711599 
C    11.9227556    8.1499549  -34.7011146 
H    12.8510419    7.6054833  -34.4758119 
H    11.0621768    7.4856604  -34.5162417 
C    11.9653179    8.5214230  -36.1854627 
O    12.9823362    8.4224043  -36.8602021 
N    10.7687474    8.9583570  -36.6876597 
H     9.9293967    8.7733203  -36.1222218 
C    10.5902592    9.1411051  -38.1050976 
H    11.5812872    9.3246960  -38.5554142 
H    10.1972724    8.2220685  -38.5764742 
C     9.6464166   10.2463300  -38.5434362 
O     9.4570030   10.4348315  -39.7431561 
N     9.0549733   10.9906474  -37.5760766 
H     9.1778857   10.7160151  -36.5984208 
C     8.1107576   12.0405505  -37.9099708 
H     8.3472111   12.3942011  -38.9233006 
H     7.0481236   11.6524191  -37.9231708 
C     8.2078837   13.2269665  -36.9456563 
O     8.4608940   14.3615667  -37.3490558 
N     7.9291276   12.9088953  -35.6669789 
H     7.7551199   11.9293313  -35.4265534 
C     7.8429371   13.8839983  -34.5815931 
H     6.9962982   14.5653387  -34.8136066 
C     7.5153535   13.1255146  -33.2953039 
H     8.3025868   12.3699953  -33.0981054 
H     7.5368620   13.8417701  -32.4528942 
C     6.1528567   12.4229902  -33.3257491 
H     5.3494719   13.1872265  -33.3709856 
H     6.0454276   11.7922150  -34.2306917 
C     5.9353980   11.5262527  -32.1141496 
H     6.6519421   10.6803461  -32.1433676 
H     6.1272840   12.1048685  -31.1870517 
N     4.5649473   11.0327094  -32.0985704 
H     3.9461429   11.2345483  -32.8941714 
C     4.0042556   10.3668278  -31.0869460 
N     4.7027701   10.1299165  -29.9724255 
H     5.6468222   10.5035313  -29.8664041 
H     4.3638950    9.4952605  -29.2467616 
N     2.7310535    9.9517374  -31.2074956 
H     2.2419256   10.2088067  -32.0709480 
H     2.1477993    9.8543850  -30.3800062 
H     8.7297625   14.5587149  -34.4835688 
H    15.6709509    6.4015865  -34.2191964 
C    15.6349747    6.5812207  -33.1116281 
H    16.6436476    6.3518528  -32.7117891 
H    15.4237343    7.6436910  -32.9090937 
C    14.6146028    5.6924742  -32.3600138 
O    14.1223608    6.1637934  -31.2955067 
O    14.3763151    4.5406913  -32.8127981 
H    14.3581800    4.7897989  -38.3716835 
C    13.3778449    4.9275161  -37.8760467 
C    12.2682570    5.3916029  -38.5989614 
H    12.3235076    5.5368705  -39.6852183 
C    11.0808958    5.6939771  -37.9262367 
H    10.2057723    6.0697590  -38.4684581 
C    11.0009722    5.5469144  -36.5392525 
H    10.0843714    5.8372345  -36.0168415 
C    12.0873127    5.0346033  -35.8271171 
H    12.0289830    4.9024796  -34.7414056 
C    13.2724766    4.7090062  -36.4951402 
H    14.1047251    4.2964674  -35.9131178 
H     8.4152369    7.4571739  -28.1781749 
C     9.3745741    7.4901809  -28.7231312 
N     9.6176207    6.6859987  -29.8188041 
C    10.9192567    6.7839634  -30.0765050 
H    11.4726314    6.2796395  -30.8728332 
N    11.5140777    7.6223831  -29.2041051 
H    12.5181118    7.8655574  -29.2321765 
C    10.5590234    8.0758493  -28.3268193 
H    10.8006250    8.8021988  -27.5512505 
O    10.6699328    5.2571382  -25.6152333 
C    10.9312156    4.6192792  -26.6851898 
O    12.0608110    4.3677010  -27.1521181 
C     9.7048967    4.2018582  -27.5101294 
H     8.8280055    4.0969177  -26.8496308 
H     9.5021099    5.0736042  -28.1545678 
C     9.8382519    3.0039293  -28.4356485 
H    10.8308871    3.0333287  -28.9121267 
H     9.7957388    2.0492040  -27.8750705 
C     8.7927982    3.0523388  -29.5828912 
O     9.2889881    3.9165156  -30.5784416 
H    10.1683072    2.9621967  -31.1629542 
C     7.4743283    3.5887157  -29.0244517 
O     7.1384018    4.7415422  -29.4569564 
O     6.8201567    2.9417360  -28.1874186 
C     8.5332576    1.6806382  -30.2354653 
H     8.1036146    0.9501491  -29.5305359 
H     7.7948791    1.8355036  -31.0501992 
C     9.7858226    1.1025446  -30.8650321 
O    10.6206168    2.0017742  -31.3412610 
O     9.9773343   -0.1027882  -30.9319571 
Fe    4.8240486    7.0271932  -34.7920930 
Mo    8.1413217    5.5625163  -31.2193113 
Fe    6.9886200    5.8054246  -35.9760627 
Fe    5.4559680    7.5780995  -37.3944482 
Fe    7.0180095    8.3464432  -35.2927729 
Fe    8.1311005    7.5256274  -33.0772796 
Fe    8.0135452    4.8193217  -33.8589346 
Fe    5.8411814    6.3278322  -32.5066674 
C     6.8120414    6.6584638  -34.1979694 
S     7.7980029    7.4678223  -37.3058357 
S     9.7423751    5.9344241  -32.9259416 
S     4.7796166    5.5066857  -36.5302700 
S     8.5079106    9.5339450  -34.0921540 
S     6.5432793    4.1322794  -32.2578301 
S     4.8561596    9.1106442  -35.7783831 
S     6.9692599    7.6434203  -31.0928794 
S     3.6353062    6.6393572  -32.8815358 
C     8.2004892    4.3381653  -35.6884611 
O     8.7642099    3.5084642  -36.3527600 
C     8.8096622    3.2743855  -33.7234759 
O     9.3079020    2.2287012  -33.7236593 
H     6.6581844    5.3552260  -34.2491613 
O     4.5253449    5.5116812  -29.4620685 
H     5.4792450    5.2605966  -29.4950157 
H     4.4048748    6.1931320  -30.1503272 
O     1.0962380    8.3963862  -34.2152065 
H     1.9316375    8.0419047  -33.8401856 
H     0.5653893    8.6808725  -33.4228535 
