# Supplementary material for: Reaction Mechanism for CO Reduction by Mo-Nitrogenase Studied by QM/MM
Source: Inorg Chem. 2024 Aug 14;63(34):15951–63. doi: 10.1021/acs.inorgchem.4c02323 (PMC11351180; doi:10.1021/acs.inorgchem.4c02323)
Supplement: Supplementary file 2 — ic4c02323_si_002.zip [file ic4c02323_si_002.zip › Coordinates/E3-PT/Mo.xyz]

193
Mo
H     4.4373385    0.2421355  -35.0658198 
C     5.2884961    0.8126623  -35.5376775 
H     5.8069654    0.0842743  -36.1714364 
C     4.8495235    2.0042016  -36.3892148 
H     5.7378056    2.5172133  -36.7945296 
H     4.2093886    1.7365829  -37.2501587 
H     4.3176660    2.7617990  -35.7908216 
C     6.2510859    1.2576517  -34.4284759 
H     7.1312423    1.7555856  -34.8698038 
H     5.7818764    2.0037843  -33.7601101 
H     6.6202291    0.4177786  -33.8108091 
H     3.5042364    2.2448912  -29.6893055 
C     3.9203112    2.1082976  -30.7087827 
H     5.0224467    2.1432384  -30.6195520 
H     3.6439094    1.1126182  -31.0874924 
N     3.5000208    3.1297039  -31.6440669 
H     3.9613899    4.0443190  -31.5609241 
C     2.8530761    2.8793773  -32.7900999 
N     2.0078420    1.8298232  -32.8849936 
H     1.8379672    1.2394786  -32.0736592 
H     1.7916906    1.4378550  -33.8095013 
N     3.0519805    3.6679420  -33.8433240 
H     3.5895533    4.5491397  -33.7141580 
H     2.3937149    3.6631745  -34.6235406 
H    12.0290839    0.3980016  -37.4354424 
C    11.5443084    1.0685270  -36.6820507 
H    11.7613896    2.1197425  -36.9507566 
H    10.4504789    0.9428039  -36.7732901 
C    11.9813456    0.7731664  -35.2313906 
H    11.1152216    0.8865625  -34.5589566 
H    12.3290287   -0.2731698  -35.1358651 
C    13.1142545    1.6796515  -34.7557974 
O    14.1951072    1.7615524  -35.3570945 
N    12.8603947    2.3738043  -33.6364356 
H    11.9463805    2.2899135  -33.1961494 
H    13.5139210    3.1157329  -33.3150397 
H     7.2753459    1.5587398  -41.6260264 
C     7.5858701    2.0221434  -40.6989485 
N     8.4408419    3.0954736  -40.7199843 
C     8.5717546    3.4535541  -39.4548952 
H     9.1866420    4.2668750  -39.0683801 
N     7.8381697    2.6629537  -38.6378975 
H     7.7990402    2.7978150  -37.6176494 
C     7.1879378    1.7424850  -39.4095529 
H     6.5093026    1.0046744  -38.9841635 
H     2.9814022    9.5549997  -40.1207309 
C     3.1142071    8.6989410  -39.4319587 
H     2.4750332    7.8607193  -39.7557940 
H     2.8371356    9.0275676  -38.4170804 
S     4.9019971    8.2379991  -39.4944965 
H     6.6354498    8.6438676  -42.9218644 
C     7.4307780    7.8470350  -42.9551456 
H     8.0038530    8.0330165  -43.8748329 
H     8.0901237    7.9820451  -42.0808112 
C     6.8394152    6.4286198  -43.0149126 
O     7.2634078    5.6570094  -43.8731743 
N     5.9266778    6.1314257  -42.0778779 
H     5.5934641    6.8518985  -41.4252737 
C     5.4010248    4.7774574  -41.9359208 
H     6.2533657    4.1040596  -42.1306968 
C     4.9267760    4.5443005  -40.5059009 
H     4.6285304    3.4847857  -40.4214961 
H     5.7572294    4.7157959  -39.7829774 
O     3.7962656    5.3244540  -40.1399992 
H     4.1281786    6.2034765  -39.8468353 
H     4.6132659    4.4995814  -42.6609189 
H    13.6316024   11.3480749  -31.9283036 
C    12.7269057   10.6617082  -31.9778382 
H    12.8842894    9.9531863  -31.1409007 
H    11.7399664   11.1931141  -31.7911341 
C    12.9344021    9.8272175  -33.2457163 
O    14.0786264    9.5865245  -33.6175080 
N    11.8545782    9.2850888  -33.8556719 
H    10.8980816    9.4833373  -33.5466519 
C    12.0568890    8.1952298  -34.7914906 
H    13.0391058    7.7517268  -34.5857041 
H    11.2851728    7.4326142  -34.5930281 
C    12.0224188    8.5374554  -36.2773102 
O    12.9928992    8.3695578  -37.0069183 
N    10.8166670    8.9951964  -36.7299039 
H    10.0014122    8.8782586  -36.1148276 
C    10.5828730    9.1574378  -38.1420462 
H    11.5587296    9.3140989  -38.6331130 
H    10.1522713    8.2384822  -38.5806454 
C     9.6476029   10.2740671  -38.5675506 
O     9.4564197   10.4603439  -39.7673011 
N     9.0671510   11.0217659  -37.5981035 
H     9.1699747   10.7377641  -36.6189350 
C     8.1081214   12.0600230  -37.9220621 
H     8.3314321   12.4170751  -38.9372194 
H     7.0475999   11.6589126  -37.9270270 
C     8.2037535   13.2498694  -36.9581373 
O     8.4654808   14.3821353  -37.3651600 
N     7.9117162   12.9378447  -35.6827764 
H     7.7633987   11.9538089  -35.4318312 
C     7.8340667   13.9135716  -34.6013196 
H     7.0007158   14.6089642  -34.8402936 
C     7.4921235   13.1808246  -33.3041899 
H     8.2748927   12.4274197  -33.0869590 
H     7.5136868   13.9147050  -32.4769032 
C     6.1283081   12.4823001  -33.3249342 
H     5.3243115   13.2458493  -33.3687498 
H     6.0196915   11.8476568  -34.2264965 
C     5.9194804   11.5920762  -32.1073653 
H     6.6540667   10.7617733  -32.1240204 
H     6.0955119   12.1778363  -31.1814063 
N     4.5618783   11.0663637  -32.0970566 
H     3.9387927   11.2664107  -32.8899212 
C     4.0146195   10.3788512  -31.0922040 
N     4.7199498   10.1338785  -29.9843946 
H     5.6646170   10.5071432  -29.8803115 
H     4.3886191    9.4875997  -29.2655477 
N     2.7455738    9.9503919  -31.2148661 
H     2.2470893   10.2266649  -32.0670540 
H     2.1707361    9.8253581  -30.3854954 
H     8.7265585   14.5708218  -34.4946146 
H    15.6727267    6.4022899  -34.2191925 
C    15.6408776    6.5839969  -33.1114880 
H    16.6552465    6.3653416  -32.7202268 
H    15.4211290    7.6448578  -32.9093223 
C    14.6381124    5.6850720  -32.3494232 
O    14.1283302    6.1635082  -31.2962962 
O    14.4308691    4.5199770  -32.7809815 
H    14.3560580    4.7882756  -38.3697917 
C    13.3740663    4.9209595  -37.8717926 
C    12.2613807    5.3856532  -38.5885285 
H    12.3203404    5.5611693  -39.6699884 
C    11.0651761    5.6535396  -37.9152791 
H    10.1941831    6.0444935  -38.4536882 
C    10.9727149    5.4605078  -36.5341974 
H    10.0458927    5.7158433  -36.0075638 
C    12.0705062    4.9614059  -35.8267292 
H    12.0143315    4.8064333  -34.7435107 
C    13.2673186    4.6797315  -36.4942675 
H    14.1066538    4.2769636  -35.9158700 
H     8.4220822    7.4579093  -28.1648845 
C     9.3961436    7.4961804  -28.6818123 
N     9.7083439    6.6518889  -29.7278154 
C    11.0110788    6.7988106  -29.9567673 
H    11.6129360    6.2986093  -30.7214859 
N    11.5414318    7.6995631  -29.1074048 
H    12.5360904    7.9775473  -29.1258602 
C    10.5428193    8.1485697  -28.2778856 
H    10.7293815    8.9205303  -27.5313252 
O    10.6741917    5.2564211  -25.6015482 
C    10.9297842    4.6045756  -26.6636087 
O    12.0551903    4.3693916  -27.1495391 
C     9.6988597    4.1469206  -27.4582987 
H     8.8251489    4.0609754  -26.7919551 
H     9.4888521    4.9943131  -28.1333944 
C     9.8313795    2.9166487  -28.3389999 
H    10.8218189    2.9309370  -28.8197809 
H     9.8024155    1.9800288  -27.7494705 
C     8.7996306    2.9559548  -29.4957866 
O     9.3555822    3.7923052  -30.4766843 
H    10.1456669    2.8878951  -31.0869284 
C     7.4814429    3.5534278  -29.0133135 
O     7.1922047    4.6968504  -29.5106784 
O     6.7786167    2.9511315  -28.1823312 
C     8.5281946    1.5901730  -30.1553050 
H     8.1140621    0.8495943  -29.4515021 
H     7.7750649    1.7508871  -30.9551870 
C     9.7681323    1.0165632  -30.8262203 
O    10.5856756    1.9047611  -31.3303715 
O     9.9485855   -0.1914688  -30.9023786 
Fe    4.8202205    7.0902679  -34.7341671 
Mo    8.3451301    5.5091020  -31.1769537 
Fe    6.9132058    6.0109822  -35.9299677 
Fe    5.3539837    7.6304684  -37.3386145 
Fe    7.0109312    8.5535772  -35.4657366 
Fe    7.9405873    8.0426056  -33.1241632 
Fe    8.1401366    5.2635090  -33.8767098 
Fe    5.9863011    6.2932356  -32.6057015 
C     6.8693835    6.9635390  -34.2754771 
S     7.7045765    7.5687533  -37.4156231 
S     9.7114674    6.6812452  -33.0197674 
S     4.7347912    5.5662066  -36.4380892 
S     8.4340438    9.8861837  -34.3358119 
S     6.7849458    4.1720306  -32.4291185 
S     4.7773745    9.1819607  -35.7557899 
S     6.9950168    7.6060388  -31.0717775 
S     3.7424600    6.6220674  -32.7873047 
C     7.8996048    4.4406591  -35.5569497 
O     8.1916324    3.4238764  -36.1335964 
C     9.2762571    3.9596156  -33.8152693 
O     9.9877590    3.0463830  -33.8194433 
H     9.8741229    5.2267890  -31.7711186 
O     4.5717277    5.4894375  -29.4832247 
H     5.5264117    5.2422496  -29.5248563 
H     4.4599252    6.2085547  -30.1333768 
O     1.1213647    8.3906343  -34.1888202 
H     1.9527865    8.0504327  -33.7959665 
H     0.5756211    8.6795571  -33.4073855 
