# Supplementary material for: Reaction Mechanism for CO Reduction by Mo-Nitrogenase Studied by QM/MM
Source: Inorg Chem. 2024 Aug 14;63(34):15951–63. doi: 10.1021/acs.inorgchem.4c02323 (PMC11351180; doi:10.1021/acs.inorgchem.4c02323)
Supplement: Supplementary file 2 — ic4c02323_si_002.zip [file ic4c02323_si_002.zip › Coordinates/E6-PT/Fe2,6#C2.xyz]

196
Fe2,6#C2
H     4.4369110    0.2345220  -35.0621169 
C     5.2921312    0.7922659  -35.5289900 
H     5.7957187    0.0614816  -36.1705850 
C     4.8835777    1.9986096  -36.3686596 
H     5.7932560    2.4667373  -36.7796044 
H     4.2202338    1.7637043  -37.2226862 
H     4.3966542    2.7781466  -35.7612535 
C     6.2615859    1.2059282  -34.4167882 
H     7.1854583    1.6289787  -34.8400143 
H     5.8267808    1.9905167  -33.7697252 
H     6.5870342    0.3632044  -33.7805134 
H     3.4985699    2.2386551  -29.6886953 
C     3.9045311    2.0880887  -30.7091363 
H     5.0061671    2.1560318  -30.6383693 
H     3.6489685    1.0763144  -31.0595180 
N     3.4484446    3.0721139  -31.6690222 
H     3.9538285    3.9669848  -31.6723814 
C     2.7895154    2.7632276  -32.7932255 
N     1.9409391    1.7138085  -32.8251445 
H     1.7832048    1.1590053  -31.9856335 
H     1.7239072    1.2833875  -33.7315311 
N     2.9806522    3.4906608  -33.8923979 
H     3.4976254    4.3932834  -33.8074051 
H     2.3031274    3.4440837  -34.6550009 
H    12.0304662    0.3813697  -37.4332904 
C    11.5448706    1.0244529  -36.6682347 
H    11.7659509    2.0794364  -36.9173472 
H    10.4525139    0.8922017  -36.7546390 
C    11.9936988    0.6937113  -35.2271424 
H    11.1146348    0.7099975  -34.5643766 
H    12.4425267   -0.3148671  -35.1745066 
C    13.0339042    1.6910235  -34.7404858 
O    14.1560550    1.7654295  -35.2648286 
N    12.6319645    2.4883562  -33.7379291 
H    11.6846343    2.3822269  -33.3698576 
H    13.2525228    3.2468457  -33.3921034 
H     7.2533634    1.5760772  -41.6329115 
C     7.5109185    2.0858578  -40.7183633 
N     8.3961700    3.1347522  -40.7719348 
C     8.2661249    3.7590439  -39.6184968 
H     8.8194423    4.6295033  -39.2682565 
N     7.3204512    3.1725161  -38.8487878 
H     7.0943906    3.5546180  -37.9241352 
C     6.8171308    2.1005219  -39.5255589 
H     6.0291238    1.4719060  -39.1150354 
H     2.9762329    9.5598731  -40.1193050 
C     3.1026038    8.7113775  -39.4264531 
H     2.4823583    7.8613496  -39.7569132 
H     2.8110468    9.0351072  -38.4145426 
S     4.8939524    8.2940076  -39.4778771 
H     6.6334895    8.6417903  -42.9203915 
C     7.4250880    7.8404812  -42.9508452 
H     7.9974693    8.0177790  -43.8726041 
H     8.0880525    7.9796618  -42.0794630 
C     6.8247322    6.4233884  -43.0012550 
O     7.2462758    5.6436061  -43.8523198 
N     5.9068070    6.1412433  -42.0637064 
H     5.5765011    6.8725213  -41.4227370 
C     5.3582934    4.7969567  -41.9031667 
H     6.2059936    4.1016309  -42.0265651 
C     4.8096183    4.6321979  -40.4921986 
H     4.4971061    3.5793193  -40.3808217 
H     5.5996664    4.8282873  -39.7384597 
O     3.6777484    5.4448586  -40.2076867 
H     4.0260894    6.2933824  -39.8550626 
H     4.5952476    4.5058720  -42.6471459 
H    13.6350544   11.3459860  -31.9267279 
C    12.7299880   10.6628073  -31.9699900 
H    12.8860633    9.9617084  -31.1266792 
H    11.7411398   11.1939633  -31.7880921 
C    12.9178128    9.8100208  -33.2270586 
O    14.0488470    9.5548204  -33.6257661 
N    11.8139831    9.2650099  -33.7818711 
H    10.8666120    9.5157974  -33.4772170 
C    11.9357219    8.1539154  -34.7027530 
H    12.8649827    7.6117615  -34.4752296 
H    11.0776997    7.4859475  -34.5185823 
C    11.9814397    8.5247202  -36.1876879 
O    12.9957233    8.4140468  -36.8640143 
N    10.7902037    8.9768000  -36.6896977 
H     9.9517473    8.8051622  -36.1205953 
C    10.6120089    9.1598832  -38.1078534 
H    11.6013797    9.3582975  -38.5558142 
H    10.2375354    8.2361661  -38.5857906 
C     9.6536589   10.2538362  -38.5454789 
O     9.4560970   10.4341173  -39.7449502 
N     9.0643063   11.0020358  -37.5793569 
H     9.1918759   10.7344345  -36.6006132 
C     8.1122322   12.0446577  -37.9123255 
H     8.3448442   12.4000591  -38.9260207 
H     7.0490671   11.6536122  -37.9238390 
C     8.2071645   13.2311674  -36.9477858 
O     8.4607002   14.3659173  -37.3500929 
N     7.9279800   12.9120132  -35.6694918 
H     7.7515468   11.9327250  -35.4302249 
C     7.8420779   13.8870576  -34.5846142 
H     6.9964738   14.5691450  -34.8177448 
C     7.5145365   13.1312363  -33.2970337 
H     8.3033210   12.3782549  -33.0974345 
H     7.5342689   13.8500109  -32.4568590 
C     6.1536949   12.4255439  -33.3250931 
H     5.3481685   13.1870950  -33.3790311 
H     6.0500180   11.7851017  -34.2236434 
C     5.9344446   11.5395632  -32.1058515 
H     6.6553392   10.6971854  -32.1213746 
H     6.1163091   12.1273163  -31.1826252 
N     4.5666409   11.0375389  -32.0941409 
H     3.9523074   11.2304185  -32.8955364 
C     4.0038436   10.3743720  -31.0830713 
N     4.6927820   10.1508459  -29.9602914 
H     5.6337488   10.5309693  -29.8475399 
H     4.3493302    9.5221395  -29.2318186 
N     2.7346035    9.9412641  -31.2140858 
H     2.2525396   10.2086812  -32.0793515 
H     2.1406206    9.8784777  -30.3897722 
H     8.7294361   14.5600420  -34.4852340 
H    15.6697915    6.4017921  -34.2196445 
C    15.6304740    6.5813795  -33.1126310 
H    16.6339299    6.3428393  -32.7050257 
H    15.4290198    7.6459897  -32.9101775 
C    14.5918422    5.7045312  -32.3702916 
O    14.1203285    6.1698420  -31.2937280 
O    14.3168831    4.5698910  -32.8436219 
H    14.3594729    4.7907613  -38.3684855 
C    13.3827833    4.9305454  -37.8652747 
C    12.2637817    5.3963575  -38.5737878 
H    12.3048240    5.5347882  -39.6616172 
C    11.0875384    5.7022722  -37.8838971 
H    10.1952210    6.0632893  -38.4070225 
C    11.0354001    5.5732782  -36.4938710 
H    10.1151097    5.8530715  -35.9719116 
C    12.1304450    5.0636112  -35.7945261 
H    12.0968129    4.9432372  -34.7063129 
C    13.2989294    4.7190846  -36.4821206 
H    14.1342418    4.2986532  -35.9103745 
H     8.4118847    7.4653212  -28.1716752 
C     9.3703225    7.5128194  -28.7071404 
N     9.6110183    6.7189217  -29.8063479 
C    10.9146128    6.8124799  -30.0606872 
H    11.4703313    6.3078290  -30.8548963 
N    11.5092074    7.6455402  -29.1837899 
H    12.5153847    7.8830975  -29.2097761 
C    10.5539079    8.0972258  -28.3059205 
H    10.7954009    8.8219890  -27.5290559 
O    10.6747872    5.2594142  -25.6132800 
C    10.9404589    4.6174181  -26.6800305 
O    12.0713264    4.3648137  -27.1424310 
C     9.7175713    4.1988679  -27.5075749 
H     8.8381090    4.1003784  -26.8486412 
H     9.5202312    5.0695069  -28.1557063 
C     9.8441164    2.9968912  -28.4298574 
H    10.8326637    3.0188823  -28.9165367 
H     9.7981585    2.0432018  -27.8678276 
C     8.7934632    3.0613365  -29.5696188 
O     9.2791546    3.9604776  -30.5335617 
H    10.1010432    2.9887912  -31.2758745 
C     7.4719675    3.5793818  -28.9954979 
O     7.1321785    4.7409113  -29.4020733 
O     6.8111719    2.9190717  -28.1760401 
C     8.5296110    1.7005653  -30.2479082 
H     8.1265148    0.9561355  -29.5418270 
H     7.7705870    1.8658776  -31.0406884 
C     9.7607478    1.1390785  -30.9280832 
O    10.5388672    2.0491237  -31.4806210 
O     9.9889683   -0.0604873  -30.9648462 
Fe    7.1062392    5.6851480  -36.0593904 
Mo    8.1111613    5.5762887  -31.1608915 
Fe    5.5625424    7.6305014  -37.4087673 
Fe    7.8564463    5.0564760  -33.7164577 
Fe    7.0778292    8.4467145  -35.3106689 
Fe    5.8870144    6.1940884  -32.5894679 
Fe    4.9517988    6.9472007  -34.8966480 
Fe    8.0678709    7.6031959  -33.0629994 
C     6.8245726    6.7764723  -34.2877088 
S     7.8139631    7.6115795  -37.3421205 
S     9.7308456    6.0162864  -32.8401408 
S     4.9175377    5.4907523  -36.7157935 
S     8.5446416    9.5939758  -34.0734139 
S     6.5804403    4.0367174  -32.1662745 
S     4.9287258    9.1213837  -35.6963819 
S     6.8415233    7.6100572  -31.1127770 
S     3.7078171    6.4723855  -33.0548723 
C     8.9009520    3.2746498  -36.4315450 
O     8.2878294    4.4429370  -36.8191902 
C     9.2219590    3.2100686  -34.9478359 
O     9.3894442    2.1622277  -34.3167207 
H     9.7060011    4.1600462  -34.5897271 
H     8.3204321    2.3584582  -36.6943104 
H     9.8770297    3.1855941  -36.9564044 
H     7.5537956    3.8597565  -34.7576049 
O     4.5462547    5.5501335  -29.3935556 
H     5.4855735    5.2494147  -29.4382440 
H     4.4955254    6.3276284  -29.9763543 
O     1.1188149    8.3977798  -34.2112494 
H     1.9567328    8.0378264  -33.8511573 
H     0.5914774    8.6771698  -33.4158146 
