# Supplementary material for: Reaction Mechanism for CO Reduction by Mo-Nitrogenase Studied by QM/MM
Source: Inorg Chem. 2024 Aug 14;63(34):15951–63. doi: 10.1021/acs.inorgchem.4c02323 (PMC11351180; doi:10.1021/acs.inorgchem.4c02323)
Supplement: Supplementary file 2 — ic4c02323_si_002.zip [file ic4c02323_si_002.zip › Coordinates/E6-PT/C2,#C1_3-C2_3-C1-C2.xyz]

196
C2,#C1_3-C2_3-C1-C2
H     4.4299608    0.2369955  -35.0605836 
C     5.2778625    0.8055463  -35.5210163 
H     5.8326395    0.0805237  -36.1302907 
C     4.8534781    1.9895507  -36.3844904 
H     5.7584388    2.5231413  -36.7147043 
H     4.2636707    1.7289127  -37.2834066 
H     4.2814299    2.7312372  -35.8045865 
C     6.1709441    1.2735821  -34.3706267 
H     7.1225576    1.7038596  -34.7167543 
H     5.6627283    2.0540679  -33.7732567 
H     6.4769648    0.4565467  -33.6918541 
H     3.4998569    2.2365529  -29.6896751 
C     3.9078323    2.0820811  -30.7103599 
H     5.0095625    2.1462622  -30.6403196 
H     3.6507503    1.0701553  -31.0591239 
N     3.4556811    3.0649354  -31.6734045 
H     3.9606849    3.9593065  -31.6775903 
C     2.7895519    2.7586335  -32.7938705 
N     1.9397106    1.7102471  -32.8258437 
H     1.7985244    1.1439566  -31.9912160 
H     1.7290685    1.2793711  -33.7339820 
N     2.9705715    3.4906792  -33.8911104 
H     3.4943580    4.3884905  -33.8121184 
H     2.2919390    3.4402950  -34.6521074 
H    12.0353617    0.3805904  -37.4289728 
C    11.5594055    1.0213202  -36.6549517 
H    11.7652239    2.0799090  -36.9031317 
H    10.4660365    0.8767620  -36.7130993 
C    12.0298498    0.6793619  -35.2227588 
H    11.1528124    0.7119772  -34.5469639 
H    12.4345585   -0.3501143  -35.1837849 
C    13.1249900    1.6181750  -34.7353334 
O    14.1755937    1.8064682  -35.3691393 
N    12.8806058    2.2281746  -33.5627247 
H    11.9996975    2.0503635  -33.0757094 
H    13.5002528    2.9944934  -33.2409928 
H     7.2624984    1.5780286  -41.6111788 
C     7.5349179    2.0768278  -40.6745509 
N     8.3868822    3.1570261  -40.6992500 
C     8.3453314    3.6677227  -39.4829295 
H     8.8973931    4.5368182  -39.1212379 
N     7.4969219    2.9704359  -38.6847796 
H     7.2677359    3.2060006  -37.7167838 
C     6.9602332    1.9491367  -39.4262455 
H     6.2409392    1.2472871  -39.0062576 
H     2.9780311    9.5608485  -40.1242065 
C     3.1101650    8.7109046  -39.4392684 
H     2.4770098    7.8654968  -39.7557072 
H     2.8531213    9.0322451  -38.4173193 
S     4.8997945    8.2914666  -39.5587610 
H     6.6348074    8.6423588  -42.9220713 
C     7.4288472    7.8432415  -42.9559648 
H     7.9989333    8.0273842  -43.8786742 
H     8.0892807    7.9804627  -42.0815329 
C     6.8363423    6.4241185  -43.0107190 
O     7.2642237    5.6449879  -43.8598801 
N     5.9195950    6.1343675  -42.0751970 
H     5.5723873    6.8640848  -41.4408267 
C     5.3838383    4.7854890  -41.9255118 
H     6.2338658    4.1030766  -42.0953008 
C     4.8811987    4.5837501  -40.5014087 
H     4.5806009    3.5272118  -40.3944089 
H     5.6945202    4.7757439  -39.7669097 
O     3.7461475    5.3745474  -40.1739918 
H     4.0809714    6.2386715  -39.8481933 
H     4.6060726    4.5021839  -42.6569069 
H    13.6348360   11.3468786  -31.9254281 
C    12.7304491   10.6631252  -31.9672398 
H    12.8844066    9.9643089  -31.1210755 
H    11.7412766   11.1941052  -31.7871627 
C    12.9254615    9.8132603  -33.2249383 
O    14.0591566    9.5610147  -33.6179914 
N    11.8268239    9.2711806  -33.7926897 
H    10.8763979    9.5083433  -33.4876407 
C    11.9608609    8.1633268  -34.7154388 
H    12.8930217    7.6282299  -34.4853595 
H    11.1074640    7.4908182  -34.5321499 
C    12.0042829    8.5271027  -36.2026583 
O    13.0141593    8.3996632  -36.8828300 
N    10.8135981    8.9813261  -36.7026597 
H     9.9801622    8.8395098  -36.1151320 
C    10.6235998    9.1638733  -38.1186106 
H    11.6069544    9.3630546  -38.5791503 
H    10.2429707    8.2412431  -38.5934340 
C     9.6583061   10.2542312  -38.5499771 
O     9.4569260   10.4346402  -39.7487577 
N     9.0621163   10.9935121  -37.5812048 
H     9.1973135   10.7320797  -36.6012688 
C     8.1127939   12.0404976  -37.9130386 
H     8.3469143   12.3953690  -38.9261797 
H     7.0493053   11.6523446  -37.9242211 
C     8.2097038   13.2266404  -36.9479103 
O     8.4640790   14.3613738  -37.3494360 
N     7.9302362   12.9069455  -35.6699994 
H     7.7521127   11.9272066  -35.4326213 
C     7.8435832   13.8807452  -34.5834321 
H     6.9959407   14.5608137  -34.8143588 
C     7.5192412   13.1163421  -33.2996796 
H     8.3078247   12.3598392  -33.1114923 
H     7.5449446   13.8275265  -32.4532343 
C     6.1566636   12.4138959  -33.3280990 
H     5.3540443   13.1791667  -33.3647114 
H     6.0445371   11.7877035  -34.2357179 
C     5.9428215   11.5113584  -32.1196714 
H     6.6469478   10.6557638  -32.1613730 
H     6.1519543   12.0811882  -31.1911477 
N     4.5659170   11.0347528  -32.0906802 
H     3.9477353   11.2325576  -32.8877931 
C     4.0071282   10.3687483  -31.0789445 
N     4.7032429   10.1340365  -29.9631723 
H     5.6417317   10.5195242  -29.8496368 
H     4.3633649    9.5014776  -29.2359043 
N     2.7347291    9.9434028  -31.2016866 
H     2.2463350   10.2116720  -32.0627606 
H     2.1468208    9.8805446  -30.3728254 
H     8.7298720   14.5575302  -34.4843840 
H    15.6718992    6.4002526  -34.2175460 
C    15.6381281    6.5770627  -33.1084742 
H    16.6478798    6.3432456  -32.7134894 
H    15.4303916    7.6396018  -32.9024220 
C    14.6215055    5.6851683  -32.3517689 
O    14.1175343    6.1664317  -31.2961301 
O    14.4001286    4.5266159  -32.7920132 
H    14.3629883    4.7900676  -38.3667543 
C    13.3910726    4.9299921  -37.8593523 
C    12.2772460    5.4113298  -38.5616721 
H    12.3130291    5.5556193  -39.6489264 
C    11.1118750    5.7381781  -37.8638333 
H    10.2337641    6.1286011  -38.3898830 
C    11.0608697    5.6007738  -36.4735287 
H    10.1558217    5.9076850  -35.9339089 
C    12.1491413    5.0621789  -35.7800212 
H    12.1158895    4.9282898  -34.6927393 
C    13.3096176    4.7114395  -36.4767134 
H    14.1434906    4.2784063  -35.9127947 
H     8.4127840    7.4613755  -28.1792786 
C     9.3693878    7.5018537  -28.7257327 
N     9.6089627    6.7074310  -29.8275021 
C    10.9128602    6.7956826  -30.0790740 
H    11.4687078    6.2895657  -30.8721565 
N    11.5107123    7.6230912  -29.1991839 
H    12.5166572    7.8582052  -29.2238410 
C    10.5563726    8.0784543  -28.3226757 
H    10.8006105    8.7968503  -27.5407627 
O    10.6629195    5.2519009  -25.6284710 
C    10.9332352    4.6046695  -26.6916994 
O    12.0667487    4.3614766  -27.1528984 
C     9.7132519    4.1703865  -27.5181064 
H     8.8387740    4.0547360  -26.8560454 
H     9.4996947    5.0452547  -28.1565879 
C     9.8486550    2.9779936  -28.4550927 
H    10.8440981    2.9997497  -28.9259434 
H     9.7876203    2.0160951  -27.9094041 
C     8.8156051    3.0575379  -29.6109883 
O     9.3221057    3.9636421  -30.5588952 
H    10.1723606    2.9678798  -31.3039719 
C     7.4948641    3.5834642  -29.0381156 
O     7.1563117    4.7428540  -29.4596372 
O     6.8418099    2.9393527  -28.1999491 
C     8.5504866    1.7105917  -30.3158995 
H     8.1078216    0.9656819  -29.6344356 
H     7.8303907    1.8976780  -31.1397245 
C     9.7941563    1.1310789  -30.9538283 
O    10.6120552    2.0342784  -31.4717385 
O    10.0145103   -0.0674751  -30.9665216 
Fe    6.9939448    5.6948492  -36.1480895 
Mo    8.1540552    5.5421447  -31.2202626 
Fe    5.5758111    7.5722303  -37.5332842 
Fe    7.9642054    4.9230087  -33.8260718 
Fe    7.1455337    8.2736795  -35.4447906 
Fe    5.9159669    6.1162933  -32.6269754 
Fe    4.9536079    6.9103703  -34.9132503 
Fe    8.0600100    7.5493402  -33.1350462 
C     6.8100395    6.6540632  -34.3274101 
S     7.8603644    7.3687723  -37.5087022 
S     9.7546801    6.0207911  -32.9085398 
S     4.8361152    5.4891347  -36.7751180 
S     8.5558040    9.5039336  -34.1977757 
S     6.6486380    3.9805363  -32.2334963 
S     5.0295696    9.0573841  -35.7936484 
S     6.8648449    7.5644962  -31.1655843 
S     3.7353059    6.4649227  -33.0565853 
C     8.9672672    3.2546688  -35.9197697 
O     7.8012526    4.0056649  -35.6205336 
C     9.6419601    2.7236268  -34.6303851 
O     9.1943882    1.6316831  -34.0926626 
H    10.7557564    2.8266232  -34.7703205 
H     8.6758442    2.3590210  -36.5059685 
H     9.6687027    3.8478921  -36.5318207 
H     9.4471221    3.6718615  -33.9071000 
O     4.5596654    5.5302085  -29.4130966 
H     5.5010506    5.2351539  -29.4630234 
H     4.4923480    6.2802178  -30.0295129 
O     1.1127993    8.3891068  -34.2125399 
H     1.9463439    8.0192749  -33.8535961 
H     0.5865576    8.6689248  -33.4162521 
