# Supplementary material for: Reaction Mechanism for CO Reduction by Mo-Nitrogenase Studied by QM/MM
Source: Inorg Chem. 2024 Aug 14;63(34):15951–63. doi: 10.1021/acs.inorgchem.4c02323 (PMC11351180; doi:10.1021/acs.inorgchem.4c02323)
Supplement: Supplementary file 2 — ic4c02323_si_002.zip [file ic4c02323_si_002.zip › Coordinates/E6-PT/Fe2,6.xyz]

196
Fe2,6
H     4.4380604    0.2356245  -35.0614901 
C     5.2941822    0.7954074  -35.5266549 
H     5.7974871    0.0685850  -36.1732232 
C     4.8846582    2.0075036  -36.3569497 
H     5.7943801    2.4891500  -36.7516837 
H     4.2344087    1.7755976  -37.2212110 
H     4.3846745    2.7770087  -35.7479491 
C     6.2642239    1.2032448  -34.4125346 
H     7.1750061    1.6517004  -34.8389168 
H     5.8213707    1.9678026  -33.7482111 
H     6.6050950    0.3533951  -33.7935894 
H     3.4963597    2.2383782  -29.6887972 
C     3.8980151    2.0873196  -30.7101232 
H     4.9998868    2.1555241  -30.6445628 
H     3.6404816    1.0754126  -31.0588390 
N     3.4357921    3.0711747  -31.6673123 
H     3.9417837    3.9657683  -31.6738927 
C     2.7794946    2.7591706  -32.7920895 
N     1.9337482    1.7075811  -32.8233711 
H     1.7706430    1.1568787  -31.9820482 
H     1.7164527    1.2772698  -33.7297897 
N     2.9713230    3.4848489  -33.8922715 
H     3.4839452    4.3904571  -33.8080414 
H     2.2923994    3.4375580  -34.6536669 
H    12.0336559    0.3770211  -37.4279554 
C    11.5539068    1.0111776  -36.6526047 
H    11.7646866    2.0692325  -36.8976235 
H    10.4618411    0.8691995  -36.7227870 
C    12.0311433    0.6705190  -35.2209802 
H    11.1644805    0.6546251  -34.5427569 
H    12.5015771   -0.3288232  -35.1886684 
C    13.0608929    1.6815017  -34.7392039 
O    14.1727856    1.7760587  -35.2812812 
N    12.6655052    2.4676261  -33.7250417 
H    11.7363896    2.3357489  -33.3213642 
H    13.2852425    3.2290673  -33.3817217 
H     7.2533276    1.5776519  -41.6302174 
C     7.5101071    2.0889847  -40.7134802 
N     8.3947068    3.1391141  -40.7661359 
C     8.2669886    3.7623528  -39.6115326 
H     8.8164615    4.6348774  -39.2604626 
N     7.3231561    3.1733379  -38.8406564 
H     7.0816325    3.5565756  -37.9225878 
C     6.8189946    2.1014790  -39.5187823 
H     6.0329153    1.4712904  -39.1068062 
H     2.9766682    9.5600414  -40.1193197 
C     3.1035333    8.7114691  -39.4265093 
H     2.4733713    7.8663067  -39.7502481 
H     2.8236159    9.0389096  -38.4124221 
S     4.8915198    8.2810736  -39.4917510 
H     6.6334496    8.6420843  -42.9205682 
C     7.4263679    7.8424500  -42.9528795 
H     7.9970063    8.0218022  -43.8757188 
H     8.0884730    7.9803249  -42.0803596 
C     6.8288399    6.4252085  -43.0036035 
O     7.2535852    5.6452149  -43.8530954 
N     5.9095741    6.1409293  -42.0684929 
H     5.5759711    6.8697401  -41.4260556 
C     5.3655018    4.7946127  -41.9137092 
H     6.2136931    4.1034698  -42.0541309 
C     4.8261217    4.6178151  -40.5000711 
H     4.5198773    3.5629593  -40.3890000 
H     5.6189490    4.8176867  -39.7500347 
O     3.6892669    5.4203534  -40.2073603 
H     4.0307424    6.2733342  -39.8582109 
H     4.5988099    4.5052510  -42.6525432 
H    13.6351150   11.3452935  -31.9265184 
C    12.7292985   10.6620998  -31.9688870 
H    12.8845256    9.9623736  -31.1241688 
H    11.7408646   11.1938385  -31.7876933 
C    12.9154668    9.8055537  -33.2234636 
O    14.0458666    9.5440923  -33.6199082 
N    11.8091301    9.2657665  -33.7784953 
H    10.8623551    9.5226262  -33.4765858 
C    11.9229650    8.1522783  -34.6975297 
H    12.8477619    7.6031362  -34.4686570 
H    11.0584675    7.4929860  -34.5124396 
C    11.9736923    8.5226505  -36.1829415 
O    12.9922347    8.4190513  -36.8542267 
N    10.7822170    8.9671878  -36.6908246 
H     9.9411957    8.7922853  -36.1260571 
C    10.6090388    9.1540092  -38.1089313 
H    11.6001746    9.3522074  -38.5531025 
H    10.2336499    8.2321084  -38.5894548 
C     9.6532992   10.2506457  -38.5470739 
O     9.4595050   10.4335847  -39.7467795 
N     9.0631767   10.9979192  -37.5804553 
H     9.1854861   10.7248941  -36.6023330 
C     8.1126729   12.0427948  -37.9124530 
H     8.3450050   12.3982007  -38.9261246 
H     7.0492388   11.6530354  -37.9239102 
C     8.2080893   13.2295155  -36.9472365 
O     8.4632584   14.3640459  -37.3492533 
N     7.9274327   12.9105981  -35.6690515 
H     7.7479729   11.9312936  -35.4313608 
C     7.8426369   13.8839269  -34.5817493 
H     6.9953776   14.5656494  -34.8104117 
C     7.5174574   13.1233082  -33.2958934 
H     8.3071451   12.3703162  -33.0995710 
H     7.5368537   13.8390221  -32.4530087 
C     6.1565213   12.4171295  -33.3260517 
H     5.3505290   13.1786459  -33.3746251 
H     6.0514099   11.7822471  -34.2282120 
C     5.9386652   11.5235250  -32.1121049 
H     6.6572840   10.6793849  -32.1353031 
H     6.1250065   12.1057069  -31.1862887 
N     4.5691171   11.0257012  -32.0990087 
H     3.9555411   11.2176060  -32.9011421 
C     4.0035423   10.3707289  -31.0842492 
N     4.6918656   10.1522056  -29.9600388 
H     5.6340357   10.5297673  -29.8499914 
H     4.3472490    9.5282930  -29.2282075 
N     2.7328435    9.9413913  -31.2117138 
H     2.2507296   10.2039191  -32.0781742 
H     2.1394375    9.8854151  -30.3862824 
H     8.7296419   14.5586934  -34.4836041 
H    15.6702062    6.4015296  -34.2194686 
C    15.6318815    6.5806355  -33.1124120 
H    16.6376397    6.3472597  -32.7077533 
H    15.4243705    7.6437250  -32.9092384 
C    14.6032479    5.6966478  -32.3656433 
O    14.1229467    6.1645087  -31.2942244 
O    14.3458687    4.5532078  -32.8292609 
H    14.3623301    4.7884602  -38.3670852 
C    13.3894752    4.9246562  -37.8598081 
C    12.2663726    5.3907117  -38.5610279 
H    12.3021960    5.5302737  -39.6490552 
C    11.0952548    5.6977008  -37.8640180 
H    10.1994922    6.0579111  -38.3814079 
C    11.0541283    5.5728989  -36.4729197 
H    10.1392305    5.8577283  -35.9452621 
C    12.1531020    5.0615550  -35.7810996 
H    12.1293830    4.9469057  -34.6917336 
C    13.3153257    4.7116659  -36.4769410 
H    14.1543519    4.2900731  -35.9114378 
H     8.4116778    7.4632049  -28.1753499 
C     9.3680498    7.5064395  -28.7173350 
N     9.5948323    6.7248170  -29.8295539 
C    10.8973056    6.8117169  -30.0911240 
H    11.4415451    6.3155316  -30.8978873 
N    11.5053520    7.6256939  -29.2048352 
H    12.5123938    7.8576534  -29.2326959 
C    10.5594389    8.0737345  -28.3146550 
H    10.8115882    8.7860163  -27.5297513 
O    10.6734621    5.2595308  -25.6142728 
C    10.9378000    4.6221118  -26.6840265 
O    12.0686478    4.3645364  -27.1441754 
C     9.7150387    4.2129189  -27.5162552 
H     8.8324558    4.1213873  -26.8602818 
H     9.5248345    5.0819331  -28.1685809 
C     9.8394672    3.0071162  -28.4331597 
H    10.8271086    3.0283069  -28.9218969 
H     9.7953592    2.0571892  -27.8650636 
C     8.7850798    3.0628378  -29.5692423 
O     9.2627158    3.9602506  -30.5393850 
H    10.0747808    3.0153328  -31.2750393 
C     7.4639917    3.5778852  -28.9921801 
O     7.1226058    4.7399890  -29.3930542 
O     6.8063274    2.9130533  -28.1736346 
C     8.5283078    1.6992318  -30.2433330 
H     8.1437789    0.9494909  -29.5330230 
H     7.7555699    1.8555736  -31.0247428 
C     9.7571588    1.1525231  -30.9410091 
O    10.5177630    2.0723981  -31.5024304 
O     9.9947245   -0.0452089  -30.9847662 
Fe    7.0904311    5.6573211  -36.0524663 
Mo    8.0837004    5.5726486  -31.1663693 
Fe    5.5609448    7.6070562  -37.4271734 
Fe    7.7691096    5.0576820  -33.7036979 
Fe    7.0735324    8.4124521  -35.3368091 
Fe    5.8478154    6.2048597  -32.5819096 
Fe    4.9251300    6.9398141  -34.9118897 
Fe    8.0453040    7.5926089  -33.0670774 
C     6.7882402    6.7842555  -34.2791838 
S     7.8105251    7.5660612  -37.3696832 
S     9.6934029    5.9686965  -32.8750470 
S     4.9058352    5.4761249  -36.7297678 
S     8.5387833    9.5682446  -34.0970520 
S     6.5380597    4.0303992  -32.1447921 
S     4.9298185    9.1089093  -35.7256523 
S     6.8274861    7.6136795  -31.1116698 
S     3.6711005    6.4761084  -33.0713204 
C     8.9231361    3.2674651  -36.4633144 
O     8.3658633    4.4712229  -36.8184265 
C     9.3748325    3.1478358  -35.0250596 
O     9.4482845    2.0943725  -34.4136102 
H     9.7800559    4.0937673  -34.5828160 
H     8.2790577    2.3806298  -36.6737139 
H     9.8487995    3.1105783  -37.0646238 
H     7.2307150    4.0779885  -34.8669668 
O     4.5422160    5.5651584  -29.3782067 
H     5.4787930    5.2560292  -29.4235832 
H     4.5071410    6.3634623  -29.9329488 
O     1.1018206    8.3950664  -34.2160242 
H     1.9368316    8.0259701  -33.8578527 
H     0.5793083    8.6768060  -33.4176899 
