# Supplementary material for: Reaction Mechanism for CO Reduction by Mo-Nitrogenase Studied by QM/MM
Source: Inorg Chem. 2024 Aug 14;63(34):15951–63. doi: 10.1021/acs.inorgchem.4c02323 (PMC11351180; doi:10.1021/acs.inorgchem.4c02323)
Supplement: Supplementary file 2 — ic4c02323_si_002.zip [file ic4c02323_si_002.zip › Coordinates/E6-PT/C2,.xyz]

196
C2,
H     4.4346513    0.2368994  -35.0550247 
C     5.2886378    0.8050004  -35.5039000 
H     5.8433982    0.0842292  -36.1189802 
C     4.8722840    1.9981332  -36.3589386 
H     5.7745200    2.5432066  -36.6811893 
H     4.3006118    1.7365643  -37.2687908 
H     4.2843186    2.7320751  -35.7854980 
C     6.1777576    1.2481837  -34.3366820 
H     7.1206364    1.6815555  -34.6915073 
H     5.6708453    2.0094832  -33.7149751 
H     6.4972357    0.4128952  -33.6887617 
H     3.4969191    2.2378789  -29.6886584 
C     3.8993197    2.0860208  -30.7097552 
H     5.0017731    2.1470928  -30.6456112 
H     3.6357416    1.0768698  -31.0613665 
N     3.4418151    3.0765168  -31.6625968 
H     3.9472284    3.9709361  -31.6571348 
C     2.7872720    2.7763207  -32.7912291 
N     1.9423042    1.7248634  -32.8380593 
H     1.7848618    1.1600504  -32.0052833 
H     1.7301133    1.3026258  -33.7498340 
N     2.9775458    3.5182636  -33.8808389 
H     3.4928553    4.4204882  -33.7862333 
H     2.2999990    3.4797064  -34.6435810 
H    12.0388670    0.3806086  -37.4294867 
C    11.5697161    1.0211935  -36.6532195 
H    11.7616049    2.0816965  -36.9064002 
H    10.4763855    0.8666022  -36.6799834 
C    12.0783951    0.6833154  -35.2334170 
H    11.2059173    0.7091920  -34.5531300 
H    12.5065919   -0.3366164  -35.2033644 
C    13.1478653    1.6490463  -34.7569443 
O    14.2201666    1.8183755  -35.3606233 
N    12.8450325    2.3121934  -33.6269309 
H    11.9566424    2.1203499  -33.1610054 
H    13.4573661    3.0777610  -33.2883267 
H     7.2643909    1.5782811  -41.6105432 
C     7.5407347    2.0774218  -40.6742705 
N     8.3818656    3.1656859  -40.7137611 
C     8.3550187    3.6799023  -39.4995181 
H     8.9040577    4.5534072  -39.1460017 
N     7.5292059    2.9748223  -38.6864500 
H     7.3084267    3.2209176  -37.7222788 
C     6.9885604    1.9460847  -39.4158543 
H     6.2802461    1.2418951  -38.9807240 
H     2.9775902    9.5600201  -40.1258686 
C     3.1096123    8.7082871  -39.4440867 
H     2.4804669    7.8612679  -39.7635219 
H     2.8543247    9.0252524  -38.4204761 
S     4.9001822    8.2965438  -39.5706481 
H     6.6352374    8.6435707  -42.9221505 
C     7.4301610    7.8462676  -42.9556104 
H     8.0040235    8.0321819  -43.8749996 
H     8.0898606    7.9816512  -42.0810556 
C     6.8396550    6.4272614  -43.0149668 
O     7.2687057    5.6523763  -43.8672445 
N     5.9231641    6.1329991  -42.0802578 
H     5.5756075    6.8603136  -41.4435508 
C     5.3899787    4.7829391  -41.9341414 
H     6.2398534    4.1028941  -42.1122873 
C     4.8947701    4.5678081  -40.5094186 
H     4.5900290    3.5105888  -40.4162148 
H     5.7131644    4.7462803  -39.7774508 
O     3.7655890    5.3601789  -40.1647469 
H     4.1055701    6.2158992  -39.8230851 
H     4.6089100    4.5013510  -42.6608821 
H    13.6347505   11.3443655  -31.9273864 
C    12.7290819   10.6595631  -31.9719441 
H    12.8841695    9.9590722  -31.1277310 
H    11.7410442   11.1925835  -31.7889762 
C    12.9208226    9.8047004  -33.2288690 
O    14.0542880    9.5534706  -33.6225996 
N    11.8215461    9.2552103  -33.7906976 
H    10.8713173    9.5009542  -33.4915519 
C    11.9522792    8.1448323  -34.7138560 
H    12.8839022    7.6083336  -34.4843645 
H    11.0983391    7.4702177  -34.5332921 
C    11.9954963    8.5104267  -36.2009555 
O    13.0047032    8.3830626  -36.8827525 
N    10.8073749    8.9704074  -36.7016481 
H     9.9695580    8.8210477  -36.1234476 
C    10.6297376    9.1624092  -38.1182768 
H    11.6173000    9.3739845  -38.5645116 
H    10.2662917    8.2390932  -38.6052246 
C     9.6614889   10.2502919  -38.5514105 
O     9.4647977   10.4338969  -39.7505657 
N     9.0645225   10.9916693  -37.5839393 
H     9.1915314   10.7229276  -36.6053239 
C     8.1147308   12.0381062  -37.9152171 
H     8.3472775   12.3925728  -38.9292529 
H     7.0500933   11.6514553  -37.9249029 
C     8.2119057   13.2252722  -36.9509296 
O     8.4657169   14.3596645  -37.3537933 
N     7.9320035   12.9070822  -35.6724294 
H     7.7533374   11.9276234  -35.4345381 
C     7.8440724   13.8812347  -34.5860001 
H     6.9956717   14.5606840  -34.8171740 
C     7.5187866   13.1182783  -33.3017016 
H     8.3085434   12.3645786  -33.1070501 
H     7.5388651   13.8319858  -32.4571606 
C     6.1576862   12.4128413  -33.3334004 
H     5.3528451   13.1758892  -33.3709899 
H     6.0478975   11.7869967  -34.2415653 
C     5.9453495   11.5088376  -32.1262222 
H     6.6565169   10.6590086  -32.1645928 
H     6.1458230   12.0805819  -31.1969303 
N     4.5723705   11.0217550  -32.1035727 
H     3.9547682   11.2191866  -32.9015054 
C     4.0102248   10.3651776  -31.0877096 
N     4.7040935   10.1385772  -29.9685873 
H     5.6448552   10.5194087  -29.8575564 
H     4.3586972    9.5170005  -29.2347385 
N     2.7372946    9.9416208  -31.2099781 
H     2.2518009   10.2079560  -32.0733563 
H     2.1474093    9.8840345  -30.3822021 
H     8.7299196   14.5578499  -34.4857492 
H    15.6721136    6.4017209  -34.2183988 
C    15.6387840    6.5817577  -33.1098674 
H    16.6492878    6.3494771  -32.7151497 
H    15.4314429    7.6448164  -32.9066520 
C    14.6205819    5.6934268  -32.3524434 
O    14.1205022    6.1731607  -31.2942407 
O    14.3916426    4.5374721  -32.7947772 
H    14.3592895    4.7889349  -38.3661488 
C    13.3831779    4.9231980  -37.8594734 
C    12.2634675    5.3943094  -38.5600372 
H    12.3085652    5.5738227  -39.6416630 
C    11.0761244    5.6588470  -37.8696008 
H    10.1988280    6.0524593  -38.3958171 
C    11.0033344    5.4635018  -36.4869558 
H    10.0731468    5.6892353  -35.9532172 
C    12.1106480    4.9640790  -35.7948448 
H    12.0705542    4.8063056  -34.7113788 
C    13.2950485    4.6789955  -36.4814303 
H    14.1366299    4.2658060  -35.9144620 
H     8.4121643    7.4592875  -28.1799776 
C     9.3676882    7.4957443  -28.7282253 
N     9.5992929    6.7043848  -29.8345773 
C    10.9024086    6.7903936  -30.0916322 
H    11.4516519    6.2849828  -30.8898048 
N    11.5072074    7.6126720  -29.2109096 
H    12.5141049    7.8456990  -29.2384782 
C    10.5582159    8.0660676  -28.3272272 
H    10.8082337    8.7804869  -27.5434761 
O    10.6628781    5.2527967  -25.6307850 
C    10.9311766    4.6088525  -26.6962682 
O    12.0639045    4.3619230  -27.1572921 
C     9.7086487    4.1810189  -27.5236249 
H     8.8363164    4.0626863  -26.8590230 
H     9.4928930    5.0584670  -28.1571132 
C     9.8420086    2.9914454  -28.4641330 
H    10.8326704    3.0227520  -28.9454206 
H     9.7952052    2.0294674  -27.9167397 
C     8.7953872    3.0603383  -29.6097404 
O     9.2841514    3.9616749  -30.5698727 
H    10.1413997    2.9807476  -31.3044300 
C     7.4765853    3.5819626  -29.0309983 
O     7.1358633    4.7425968  -29.4475898 
O     6.8257778    2.9333915  -28.1948560 
C     8.5342527    1.7088704  -30.3076561 
H     8.1042496    0.9614185  -29.6208106 
H     7.8018319    1.8901276  -31.1217370 
C     9.7819023    1.1381238  -30.9520039 
O    10.5831940    2.0478127  -31.4837994 
O    10.0151450   -0.0574955  -30.9555986 
Fe    7.0470227    5.8154998  -36.1539147 
Mo    8.1171193    5.5493857  -31.2148656 
Fe    5.5712086    7.6223636  -37.5352723 
Fe    7.8828490    4.9625557  -33.8009494 
Fe    7.1156746    8.3331869  -35.4134699 
Fe    5.8763647    6.1904252  -32.6066926 
Fe    4.9325735    6.9291496  -34.9246331 
Fe    8.0674587    7.5584616  -33.1285733 
C     6.7827883    6.7004370  -34.3012784 
S     7.8531920    7.5124009  -37.5113912 
S     9.7222990    5.9599277  -32.9170628 
S     4.8959630    5.5035181  -36.7928002 
S     8.5589603    9.5230543  -34.1682247 
S     6.5438529    4.0371754  -32.2149012 
S     4.9877700    9.0853859  -35.7832669 
S     6.8775948    7.6036603  -31.1556459 
S     3.7001039    6.5075390  -33.0688442 
C     8.8390383    3.1047885  -35.8187779 
O     8.0865539    4.2876799  -35.6516628 
C     9.4125075    2.6446086  -34.4481812 
O     9.3756178    1.3690564  -34.2038827 
H    10.3999533    3.1704198  -34.2829112 
H     8.1960930    2.2789562  -36.1848536 
H     9.6398765    3.2743513  -36.5650539 
H     8.7135349    3.2670681  -33.6886401 
O     4.5524570    5.5542898  -29.3997005 
H     5.4916274    5.2511918  -29.4467254 
H     4.4979682    6.3183627  -29.9998104 
O     1.1027116    8.3951692  -34.2145388 
H     1.9380311    8.0318089  -33.8520115 
H     0.5759913    8.6778308  -33.4190277 
