# Supplementary material for: Reaction Mechanism for CO Reduction by Mo-Nitrogenase Studied by QM/MM
Source: Inorg Chem. 2024 Aug 14;63(34):15951–63. doi: 10.1021/acs.inorgchem.4c02323 (PMC11351180; doi:10.1021/acs.inorgchem.4c02323)
Supplement: Supplementary file 2 — ic4c02323_si_002.zip [file ic4c02323_si_002.zip › Coordinates/E6-PT/C2#C2,.xyz]

196
C2#C2,
H     4.4370596    0.2367303  -35.0600671 
C     5.2918686    0.7998438  -35.5227140 
H     5.8058078    0.0742993  -36.1635469 
C     4.8710628    2.0058097  -36.3583910 
H     5.7735818    2.5310586  -36.7091662 
H     4.2606694    1.7559846  -37.2457559 
H     4.3163627    2.7462723  -35.7596687 
C     6.2541643    1.2198963  -34.4058717 
H     7.1906797    1.6139513  -34.8268130 
H     5.8223908    2.0258985  -33.7830899 
H     6.5565858    0.3891814  -33.7427742 
H     3.5018848    2.2390354  -29.6867257 
C     3.9145137    2.0895033  -30.7042503 
H     5.0163150    2.1491950  -30.6276623 
H     3.6537204    1.0814274  -31.0611473 
N     3.4683602    3.0828657  -31.6588434 
H     3.9677282    3.9806368  -31.6439237 
C     2.8046431    2.7903625  -32.7842325 
N     1.9598403    1.7383102  -32.8294694 
H     1.8000393    1.1745224  -31.9965273 
H     1.7403866    1.3172077  -33.7397513 
N     2.9854487    3.5389937  -33.8706330 
H     3.5132738    4.4329320  -33.7806953 
H     2.3108695    3.4991147  -34.6361784 
H    12.0263527    0.3838369  -37.4432672 
C    11.5308222    1.0336956  -36.6938378 
H    11.7444709    2.0883148  -36.9510767 
H    10.4412212    0.8932880  -36.7996779 
C    11.9567594    0.7157190  -35.2459308 
H    11.0634664    0.7519183  -34.6023830 
H    12.4072589   -0.2911386  -35.1770809 
C    12.9815669    1.7244109  -34.7519103 
O    14.1287193    1.7744096  -35.2269792 
N    12.5241702    2.5587915  -33.8038489 
H    11.5363460    2.4748901  -33.5264189 
H    13.1368110    3.3134191  -33.4419566 
H     7.2605890    1.5691746  -41.6324933 
C     7.5352320    2.0620623  -40.7137063 
N     8.3975994    3.1301962  -40.7515004 
C     8.3330442    3.6601875  -39.5434345 
H     8.8888480    4.5238984  -39.1755644 
N     7.4604813    2.9952786  -38.7538676 
H     7.2918197    3.3198231  -37.7751421 
C     6.9322115    1.9677308  -39.4763045 
H     6.1908787    1.2859824  -39.0615350 
H     2.9779335    9.5596481  -40.1179270 
C     3.1065615    8.7120706  -39.4226996 
H     2.4881725    7.8595425  -39.7499716 
H     2.8125820    9.0403850  -38.4129364 
S     4.8978732    8.2917056  -39.4687318 
H     6.6325610    8.6414582  -42.9194169 
C     7.4239669    7.8402367  -42.9492022 
H     7.9936990    8.0155078  -43.8733936 
H     8.0879431    7.9797161  -42.0789572 
C     6.8252024    6.4229395  -42.9954122 
O     7.2491687    5.6430677  -43.8453710 
N     5.9086907    6.1354725  -42.0582259 
H     5.5705716    6.8609848  -41.4150215 
C     5.3717532    4.7850165  -41.9119493 
H     6.2225892    4.1022251  -42.0727101 
C     4.8573996    4.5792539  -40.4929745 
H     4.5383584    3.5259169  -40.4023165 
H     5.6656550    4.7468050  -39.7489849 
O     3.7341602    5.3892902  -40.1622457 
H     4.0831853    6.2337689  -39.8028553 
H     4.6000262    4.5018058  -42.6498801 
H    13.6355567   11.3444666  -31.9262866 
C    12.7304867   10.6597478  -31.9686627 
H    12.8839442    9.9598698  -31.1230960 
H    11.7416205   11.1927838  -31.7876330 
C    12.9215502    9.8057323  -33.2241834 
O    14.0529217    9.5578031  -33.6260871 
N    11.8203896    9.2534619  -33.7782197 
H    10.8723049    9.4975397  -33.4715228 
C    11.9508284    8.1496533  -34.7066489 
H    12.8829111    7.6118625  -34.4818543 
H    11.0982301    7.4733037  -34.5284455 
C    11.9917930    8.5242807  -36.1908970 
O    12.9985833    8.3978880  -36.8757380 
N    10.8025345    8.9902823  -36.6848791 
H     9.9681762    8.8333947  -36.1051935 
C    10.6128912    9.1630104  -38.1028842 
H    11.5978731    9.3571855  -38.5624237 
H    10.2330384    8.2361576  -38.5698150 
C     9.6499236   10.2516792  -38.5418125 
O     9.4443194   10.4211410  -39.7414194 
N     9.0601788   11.0012365  -37.5775371 
H     9.2054267   10.7525036  -36.5965086 
C     8.1098594   12.0449155  -37.9121979 
H     8.3427682   12.4005554  -38.9260202 
H     7.0478950   11.6537893  -37.9238416 
C     8.2067370   13.2306886  -36.9467578 
O     8.4665753   14.3639419  -37.3487945 
N     7.9246180   12.9127686  -35.6684891 
H     7.7337469   11.9357259  -35.4312475 
C     7.8406568   13.8888295  -34.5841785 
H     6.9966862   14.5727214  -34.8182445 
C     7.5110436   13.1382481  -33.2939228 
H     8.2983720   12.3848365  -33.0906955 
H     7.5308440   13.8612499  -32.4571697 
C     6.1494511   12.4344994  -33.3203327 
H     5.3459803   13.1979095  -33.3739637 
H     6.0436614   11.7934974  -34.2182883 
C     5.9288585   11.5507188  -32.1000421 
H     6.6493337   10.7084359  -32.1136123 
H     6.1117251   12.1389194  -31.1772242 
N     4.5610955   11.0488800  -32.0878338 
H     3.9453788   11.2435961  -32.8878397 
C     4.0021330   10.3798132  -31.0783548 
N     4.6960806   10.1505378  -29.9600083 
H     5.6373278   10.5313290  -29.8497255 
H     4.3592501    9.5130602  -29.2357645 
N     2.7325113    9.9473018  -31.2063602 
H     2.2472963   10.2158471  -32.0688840 
H     2.1421230    9.8787296  -30.3798244 
H     8.7290017   14.5605854  -34.4852608 
H    15.6689513    6.4023115  -34.2202554 
C    15.6281971    6.5830781  -33.1137502 
H    16.6299223    6.3396137  -32.7045928 
H    15.4319429    7.6489174  -32.9118595 
C    14.5818930    5.7110257  -32.3749359 
O    14.1218739    6.1735156  -31.2911081 
O    14.2884316    4.5868492  -32.8585586 
H    14.3556726    4.7921059  -38.3738669 
C    13.3716407    4.9349750  -37.8841628 
C    12.2704156    5.3929636  -38.6239086 
H    12.3376034    5.5206317  -39.7112166 
C    11.0765748    5.7084181  -37.9699582 
H    10.2101534    6.0765974  -38.5288350 
C    10.9820092    5.5834612  -36.5818512 
H    10.0464740    5.8653780  -36.0819885 
C    12.0631330    5.0845692  -35.8511893 
H    12.0011259    4.9692966  -34.7642798 
C    13.2525843    4.7384100  -36.5011345 
H    14.0721578    4.3236891  -35.9021541 
H     8.4135813    7.4657142  -28.1643096 
C     9.3777231    7.5136944  -28.6860580 
N     9.6373618    6.6966981  -29.7620147 
C    10.9452477    6.7839206  -29.9965394 
H    11.5176752    6.2636890  -30.7693220 
N    11.5239548    7.6364760  -29.1281424 
H    12.5276661    7.8825965  -29.1535360 
C    10.5541237    8.1065409  -28.2758676 
H    10.7787385    8.8518355  -27.5137065 
O    10.6657306    5.2546881  -25.6172467 
C    10.9271170    4.6098475  -26.6834267 
O    12.0560486    4.3790463  -27.1623586 
C     9.6971860    4.1593784  -27.4866216 
H     8.8389301    4.0184996  -26.8087373 
H     9.4532409    5.0366550  -28.1099008 
C     9.8371347    2.9800295  -28.4368065 
H    10.8290953    3.0195896  -28.9140700 
H     9.7948999    2.0113356  -27.9005120 
C     8.7940451    3.0604229  -29.5852745 
O     9.2933008    3.9669228  -30.5333616 
H    10.2029520    2.9146413  -31.2430468 
C     7.4725450    3.5795569  -29.0101802 
O     7.1368416    4.7441862  -29.4175933 
O     6.8099061    2.9242706  -28.1889571 
C     8.5227863    1.7082694  -30.2796431 
H     8.0516099    0.9804817  -29.5979916 
H     7.8222482    1.8988619  -31.1191495 
C     9.7751293    1.1035517  -30.8761553 
O    10.6329741    1.9820443  -31.3523107 
O     9.9682833   -0.1020784  -30.9006960 
Fe    7.0229602    5.6559990  -36.0290622 
Mo    8.1513406    5.5848524  -31.1471674 
Fe    5.5668760    7.6268541  -37.4004541 
Fe    7.9645141    5.0904509  -33.7179505 
Fe    7.1331774    8.4100420  -35.3391041 
Fe    5.9231070    6.2043827  -32.5711377 
Fe    4.9674434    6.9971060  -34.8445917 
Fe    8.0819764    7.6429361  -33.0537759 
C     6.8512009    6.7566428  -34.2767545 
S     7.8316093    7.4822518  -37.3558734 
S     9.7695541    6.1104885  -32.7926101 
S     4.8255222    5.5471033  -36.6480198 
S     8.5594738    9.6079960  -34.1006221 
S     6.6202556    4.0624647  -32.1980279 
S     5.0046123    9.1481267  -35.6913489 
S     6.8687711    7.6191257  -31.0991220 
S     3.7444847    6.5222678  -32.9902181 
C     8.8956370    3.1852382  -36.1726365 
O     7.8488006    4.0504022  -36.4647294 
C     9.1852864    3.1961858  -34.6537597 
O     9.5141333    2.1362633  -33.9972376 
H     9.8018730    4.1369501  -34.4577028 
H     8.6103356    2.1456209  -36.4448623 
H     9.8033380    3.4427788  -36.7514533 
H     8.0464003    3.4955313  -34.3450848 
O     4.5441569    5.5438685  -29.4138450 
H     5.4866224    5.2526871  -29.4543845 
H     4.4765528    6.2950171  -30.0297266 
O     1.1115602    8.3945418  -34.2037198 
H     1.9452812    8.0373840  -33.8324241 
H     0.5781562    8.6794327  -33.4129858 
