# Supplementary material for: Reaction Mechanism for CO Reduction by Mo-Nitrogenase Studied by QM/MM
Source: Inorg Chem. 2024 Aug 14;63(34):15951–63. doi: 10.1021/acs.inorgchem.4c02323 (PMC11351180; doi:10.1021/acs.inorgchem.4c02323)
Supplement: Supplementary file 2 — ic4c02323_si_002.zip [file ic4c02323_si_002.zip › Coordinates/E6-PT/C2.xyz]

196
C2
H     4.4407215    0.2352574  -35.0593205 
C     5.3007458    0.7935243  -35.5202751 
H     5.8000090    0.0671861  -36.1703971 
C     4.8958324    2.0131432  -36.3434127 
H     5.8035054    2.5260068  -36.7020656 
H     4.2747495    1.7795159  -37.2284100 
H     4.3582690    2.7585702  -35.7357033 
C     6.2761946    1.1864743  -34.4027786 
H     7.2311777    1.5314975  -34.8279800 
H     5.8773842    2.0179205  -33.7922296 
H     6.5397969    0.3539915  -33.7257238 
H     3.4999529    2.2416055  -29.6882146 
C     3.9086118    2.0973917  -30.7078981 
H     5.0102936    2.1623600  -30.6337138 
H     3.6510929    1.0890744  -31.0666211 
N     3.4571500    3.0922781  -31.6587934 
H     3.9576958    3.9895332  -31.6431658 
C     2.8021183    2.7981014  -32.7886492 
N     1.9577111    1.7460865  -32.8377683 
H     1.7942528    1.1832254  -32.0049072 
H     1.7387323    1.3266729  -33.7489228 
N     2.9942545    3.5427491  -33.8764307 
H     3.5114168    4.4431464  -33.7795413 
H     2.3197948    3.5057389  -34.6420885 
H    12.0255124    0.3881007  -37.4462069 
C    11.5285607    1.0471825  -36.7041965 
H    11.7525755    2.0978192  -36.9702475 
H    10.4385126    0.9161435  -36.8218216 
C    11.9358859    0.7485473  -35.2480924 
H    11.0430439    0.8197011  -34.6069175 
H    12.3597302   -0.2683066  -35.1561336 
C    12.9862545    1.7369790  -34.7610200 
O    14.1386946    1.7412650  -35.2275721 
N    12.5488010    2.5943884  -33.8279708 
H    11.5322321    2.6139227  -33.6343766 
H    13.1787675    3.3420375  -33.4846792 
H     7.2586927    1.5675131  -41.6360012 
C     7.5301713    2.0607842  -40.7206194 
N     8.3890556    3.1305842  -40.7669728 
C     8.3060697    3.6831031  -39.5715892 
H     8.8530556    4.5536758  -39.2094796 
N     7.4229020    3.0309406  -38.7836819 
H     7.2544357    3.3835705  -37.8196875 
C     6.9078459    1.9872967  -39.4916100 
H     6.1646259    1.3092805  -39.0744102 
H     2.9776678    9.5600162  -40.1187556 
C     3.1062680    8.7122137  -39.4246919 
H     2.4907297    7.8593118  -39.7554306 
H     2.8100923    9.0379164  -38.4148589 
S     4.8991320    8.2990145  -39.4685827 
H     6.6335982    8.6420234  -42.9201430 
C     7.4257525    7.8414493  -42.9503780 
H     7.9965169    8.0179552  -43.8735069 
H     8.0885899    7.9801143  -42.0792247 
C     6.8273586    6.4241585  -42.9990239 
O     7.2491684    5.6455598  -43.8510685 
N     5.9121143    6.1361308  -42.0604789 
H     5.5735072    6.8627625  -41.4189803 
C     5.3719361    4.7873225  -41.9135433 
H     6.2217136    4.1017691  -42.0699039 
C     4.8526641    4.5869143  -40.4952426 
H     4.5304059    3.5348312  -40.4039350 
H     5.6603666    4.7529411  -39.7513166 
O     3.7321166    5.4020260  -40.1681723 
H     4.0859965    6.2424324  -39.8025465 
H     4.6008576    4.5028064  -42.6515836 
H    13.6351078   11.3448575  -31.9270699 
C    12.7299766   10.6605516  -31.9707174 
H    12.8866458    9.9600203  -31.1270850 
H    11.7413491   11.1929736  -31.7884679 
C    12.9191509    9.8065145  -33.2270767 
O    14.0499067    9.5583815  -33.6298957 
N    11.8173766    9.2544138  -33.7805950 
H    10.8697474    9.5005943  -33.4738450 
C    11.9458208    8.1480847  -34.7067911 
H    12.8765333    7.6084829  -34.4803179 
H    11.0912622    7.4738155  -34.5290355 
C    11.9885867    8.5218259  -36.1912483 
O    12.9964633    8.3996013  -36.8746671 
N    10.7985750    8.9865283  -36.6871495 
H     9.9611653    8.8191776  -36.1155916 
C    10.6134776    9.1604466  -38.1057672 
H    11.6000095    9.3556654  -38.5608536 
H    10.2371181    8.2331806  -38.5752752 
C     9.6530276   10.2511175  -38.5461978 
O     9.4502248   10.4233391  -39.7457858 
N     9.0650929   11.0030709  -37.5823889 
H     9.2081644   10.7502347  -36.6025241 
C     8.1122327   12.0453709  -37.9149852 
H     8.3436642   12.4015607  -38.9287948 
H     7.0491151   11.6539237  -37.9248200 
C     8.2087087   13.2316430  -36.9499385 
O     8.4670583   14.3651587  -37.3521703 
N     7.9269912   12.9138762  -35.6716638 
H     7.7398253   11.9363284  -35.4336354 
C     7.8408837   13.8904930  -34.5879289 
H     6.9974956   14.5743892  -34.8237318 
C     7.5095840   13.1406348  -33.2980035 
H     8.2980684   12.3891091  -33.0922563 
H     7.5267519   13.8642050  -32.4616925 
C     6.1496176   12.4338344  -33.3267056 
H     5.3439752   13.1947910  -33.3829653 
H     6.0468763   11.7918981  -34.2243339 
C     5.9307997   11.5501299  -32.1058200 
H     6.6556495   10.7113483  -32.1175357 
H     6.1092734   12.1406181  -31.1834629 
N     4.5657994   11.0413757  -32.0957711 
H     3.9503457   11.2343828  -32.8962695 
C     4.0058532   10.3751066  -31.0849847 
N     4.6970661   10.1518477  -29.9636291 
H     5.6377058   10.5330547  -29.8517653 
H     4.3563756    9.5212612  -29.2353614 
N     2.7374232    9.9399469  -31.2144505 
H     2.2524528   10.2077137  -32.0777030 
H     2.1457965    9.8716861  -30.3888854 
H     8.7289367   14.5614899  -34.4871662 
H    15.6704150    6.4044391  -34.2192541 
C    15.6322820    6.5891194  -33.1119472 
H    16.6318071    6.3377887  -32.7027769 
H    15.4450464    7.6567726  -32.9115209 
C    14.5833593    5.7244512  -32.3698687 
O    14.1231907    6.1888738  -31.2869564 
O    14.2894835    4.5998714  -32.8492071 
H    14.3530431    4.7918977  -38.3738625 
C    13.3659025    4.9336181  -37.8857607 
C    12.2627755    5.3825194  -38.6296910 
H    12.3290467    5.5072260  -39.7175257 
C    11.0647273    5.6897472  -37.9796490 
H    10.1939284    6.0481370  -38.5389909 
C    10.9674646    5.5680785  -36.5919309 
H    10.0304301    5.8487877  -36.0980122 
C    12.0473750    5.0743905  -35.8563837 
H    11.9762791    4.9546090  -34.7703880 
C    13.2424178    4.7371816  -36.5030340 
H    14.0635001    4.3283379  -35.9019777 
H     8.4129840    7.4664380  -28.1660926 
C     9.3754485    7.5153982  -28.6912861 
N     9.6272774    6.7022465  -29.7723847 
C    10.9341389    6.7874871  -30.0134104 
H    11.5016804    6.2689121  -30.7905182 
N    11.5194524    7.6336328  -29.1435226 
H    12.5243510    7.8750008  -29.1705802 
C    10.5557304    8.1027334  -28.2838025 
H    10.7888252    8.8402781  -27.5164002 
O    10.6647795    5.2544244  -25.6196791 
C    10.9287543    4.6096420  -26.6856387 
O    12.0589488    4.3726696  -27.1578018 
C     9.7002741    4.1686020  -27.4971690 
H     8.8377669    4.0333477  -26.8232837 
H     9.4640661    5.0470477  -28.1214499 
C     9.8373956    2.9882871  -28.4467738 
H    10.8261159    3.0292623  -28.9304467 
H     9.7988052    2.0208557  -27.9077690 
C     8.7878027    3.0640137  -29.5903961 
O     9.2754843    3.9673984  -30.5445605 
H    10.1943772    2.8873593  -31.2923562 
C     7.4678479    3.5796348  -29.0074967 
O     7.1284744    4.7448037  -29.4110582 
O     6.8087039    2.9223147  -28.1852053 
C     8.5125970    1.7073645  -30.2761041 
H     8.0412704    0.9839474  -29.5903979 
H     7.8088898    1.8978267  -31.1127982 
C     9.7615407    1.0925028  -30.8690198 
O    10.6205631    1.9562596  -31.3642074 
O     9.9514909   -0.1146639  -30.8810314 
Fe    7.0651494    5.7014942  -36.0379990 
Mo    8.1301147    5.5859909  -31.1446409 
Fe    5.5628230    7.6527675  -37.3927783 
Fe    7.9210496    5.0881617  -33.7169427 
Fe    7.1030290    8.4529831  -35.3046439 
Fe    5.8925258    6.2207906  -32.5676659 
Fe    4.9555973    6.9954551  -34.8584679 
Fe    8.0720365    7.6403443  -33.0442005 
C     6.8370676    6.7727149  -34.2707406 
S     7.8259937    7.5765411  -37.3281970 
S     9.7422481    6.0937050  -32.7903015 
S     4.8630991    5.5479158  -36.6692772 
S     8.5506620    9.6179992  -34.0682213 
S     6.5793996    4.0717712  -32.1848588 
S     4.9665847    9.1594884  -35.6780938 
S     6.8504352    7.6230241  -31.0928042 
S     3.7178661    6.5271881  -33.0128343 
C     8.8513878    3.1977091  -36.2096498 
O     7.9811423    4.1955906  -36.6144970 
C     9.0308537    3.3263948  -34.6907673 
O     9.6673281    2.4770836  -33.9624480 
H     9.4347643    4.4236217  -34.6359717 
H     8.4465983    2.1885271  -36.4526322 
H     9.8309869    3.2917722  -36.7181051 
H     7.8825810    3.4230378  -34.3985079 
O     4.5360827    5.5435038  -29.4050109 
H     5.4773258    5.2482238  -29.4474166 
H     4.4806173    6.3181963  -29.9913317 
O     1.1035539    8.3923008  -34.2092554 
H     1.9395551    8.0350740  -33.8429800 
H     0.5743143    8.6755819  -33.4151377 
