# Supplementary material for: Reaction Mechanism for CO Reduction by Mo-Nitrogenase Studied by QM/MM
Source: Inorg Chem. 2024 Aug 14;63(34):15951–63. doi: 10.1021/acs.inorgchem.4c02323 (PMC11351180; doi:10.1021/acs.inorgchem.4c02323)
Supplement: Supplementary file 2 — ic4c02323_si_002.zip [file ic4c02323_si_002.zip › Coordinates/E6-PT/C1_3-C2_3-C1-C2.xyz]

196
C1_3-C2_3-C1-C2
H     4.4353930    0.2397289  -35.0537153 
C     5.2885565    0.8144736  -35.4986267 
H     5.8491788    0.1025000  -36.1197554 
C     4.8636983    2.0070595  -36.3498261 
H     5.7642963    2.5530570  -36.6734473 
H     4.2889969    1.7436503  -37.2572215 
H     4.2764642    2.7396103  -35.7744698 
C     6.1682002    1.2642918  -34.3249075 
H     7.0084636    1.8947569  -34.6446855 
H     5.6102144    1.8999424  -33.6112869 
H     6.6063569    0.4196199  -33.7612986 
H     3.4951464    2.2373137  -29.6877196 
C     3.8945404    2.0843397  -30.7085864 
H     4.9967820    2.1544840  -30.6485459 
H     3.6335998    1.0734938  -31.0575614 
N     3.4292613    3.0723279  -31.6599082 
H     3.9459636    3.9613713  -31.6646173 
C     2.7753410    2.7673311  -32.7870434 
N     1.9322613    1.7135624  -32.8281506 
H     1.7724815    1.1558543  -31.9909786 
H     1.7173912    1.2888730  -33.7377268 
N     2.9662493    3.5043851  -33.8797492 
H     3.4755167    4.4130706  -33.7858506 
H     2.2874827    3.4632556  -34.6413715 
H    12.0423361    0.3764750  -37.4196683 
C    11.5796370    1.0065742  -36.6294450 
H    11.7553947    2.0706517  -36.8751938 
H    10.4892118    0.8394816  -36.6682746 
C    12.1253393    0.6624459  -35.2194023 
H    11.3023278    0.6166467  -34.4887730 
H    12.5974869   -0.3368377  -35.2171144 
C    13.1741687    1.6666869  -34.7551635 
O    14.2420305    1.8134647  -35.3680283 
N    12.8634913    2.3707519  -33.6563217 
H    11.9749518    2.2079463  -33.1803502 
H    13.4781111    3.1496708  -33.3364880 
H     7.2591509    1.5829013  -41.6115180 
C     7.5229763    2.0931167  -40.6774915 
N     8.3720603    3.1755634  -40.7211362 
C     8.2832052    3.7456357  -39.5348542 
H     8.8115889    4.6368850  -39.1939501 
N     7.4100958    3.0839186  -38.7357177 
H     7.1255612    3.3957702  -37.8055923 
C     6.9026456    2.0255157  -39.4452769 
H     6.1621065    1.3492975  -39.0203691 
H     2.9789527    9.5608454  -40.1258182 
C     3.1137952    8.7102574  -39.4436835 
H     2.4808313    7.8641354  -39.7581563 
H     2.8668730    9.0282651  -38.4182338 
S     4.9039343    8.2977627  -39.5813993 
H     6.6345591    8.6423802  -42.9212763 
C     7.4282227    7.8433799  -42.9538091 
H     7.9997586    8.0241583  -43.8756881 
H     8.0892877    7.9807164  -42.0805102 
C     6.8353968    6.4246398  -43.0070393 
O     7.2659902    5.6450182  -43.8548498 
N     5.9163757    6.1356025  -42.0735375 
H     5.5688172    6.8650893  -41.4379483 
C     5.3791457    4.7873539  -41.9260036 
H     6.2290736    4.1032521  -42.0889602 
C     4.8597546    4.5867386  -40.5080112 
H     4.5514445    3.5308163  -40.4099883 
H     5.6626315    4.7727675  -39.7631454 
O     3.7276921    5.3852107  -40.1900101 
H     4.0691696    6.2383407  -39.8427472 
H     4.6047335    4.5028723  -42.6580254 
H    13.6344855   11.3445528  -31.9276134 
C    12.7284778   10.6597040  -31.9724364 
H    12.8834485    9.9600483  -31.1275992 
H    11.7407379   11.1927279  -31.7890889 
C    12.9185974    9.8032747  -33.2288695 
O    14.0525415    9.5503281  -33.6220850 
N    11.8187845    9.2534922  -33.7874360 
H    10.8673970    9.5003083  -33.4904854 
C    11.9450697    8.1416332  -34.7092837 
H    12.8738170    7.6008134  -34.4776839 
H    11.0853442    7.4740235  -34.5283805 
C    11.9949957    8.5063169  -36.1971955 
O    13.0088146    8.3769691  -36.8732136 
N    10.8101304    8.9654326  -36.7025767 
H     9.9704999    8.8217571  -36.1235501 
C    10.6360394    9.1637871  -38.1188408 
H    11.6242427    9.3759452  -38.5632203 
H    10.2704653    8.2430651  -38.6092604 
C     9.6697313   10.2551685  -38.5511943 
O     9.4852870   10.4492134  -39.7509388 
N     9.0633454   10.9877598  -37.5828556 
H     9.1696743   10.7015782  -36.6062355 
C     8.1151837   12.0359321  -37.9145955 
H     8.3495833   12.3895180  -38.9285313 
H     7.0502232   11.6507935  -37.9247308 
C     8.2122755   13.2236846  -36.9506614 
O     8.4642256   14.3585787  -37.3541035 
N     7.9332062   12.9055363  -35.6722825 
H     7.7596823   11.9250983  -35.4341225 
C     7.8451260   13.8777189  -34.5839385 
H     6.9947194   14.5561889  -34.8110718 
C     7.5226131   13.1077375  -33.3026812 
H     8.3132216   12.3533328  -33.1138047 
H     7.5425378   13.8162948  -32.4537317 
C     6.1622225   12.4003078  -33.3377609 
H     5.3567873   13.1630725  -33.3666575 
H     6.0513799   11.7822736  -34.2511201 
C     5.9528430   11.4853209  -32.1380880 
H     6.6583465   10.6313085  -32.1901302 
H     6.1627773   12.0475765  -31.2053259 
N     4.5760038   11.0081743  -32.1099346 
H     3.9604964   11.2013038  -32.9101327 
C     4.0095988   10.3614364  -31.0904654 
N     4.6997519   10.1387932  -29.9683058 
H     5.6482641   10.5018901  -29.8655064 
H     4.3527670    9.5175348  -29.2351005 
N     2.7336477    9.9449681  -31.2097906 
H     2.2495881   10.2088288  -32.0746764 
H     2.1439729    9.8980878  -30.3811546 
H     8.7303505   14.5563959  -34.4844928 
H    15.6723055    6.4015970  -34.2198173 
C    15.6390820    6.5814065  -33.1127848 
H    16.6505260    6.3573749  -32.7169956 
H    15.4228188    7.6428249  -32.9105493 
C    14.6281798    5.6873731  -32.3558925 
O    14.1306974    6.1595619  -31.2956227 
O    14.4031408    4.5290601  -32.8013044 
H    14.3594692    4.7885623  -38.3681895 
C    13.3823221    4.9224791  -37.8650800 
C    12.2623821    5.3830112  -38.5721002 
H    12.3099345    5.5524941  -39.6552249 
C    11.0721514    5.6489420  -37.8876978 
H    10.1940228    6.0335103  -38.4189451 
C    10.9972234    5.4705558  -36.5031870 
H    10.0646695    5.6966826  -35.9743949 
C    12.1066735    4.9862406  -35.8037183 
H    12.0658129    4.8508434  -34.7173744 
C    13.2928789    4.6943613  -36.4845470 
H    14.1375072    4.2944936  -35.9124039 
H     8.4117997    7.4591234  -28.1799094 
C     9.3666307    7.4953896  -28.7285768 
N     9.5941773    6.7079757  -29.8378675 
C    10.8948347    6.7990092  -30.1023586 
H    11.4367382    6.2973564  -30.9071883 
N    11.5031695    7.6198978  -29.2218653 
H    12.5091724    7.8544670  -29.2502066 
C    10.5575066    8.0676800  -28.3314156 
H    10.8102004    8.7799010  -27.5464585 
O    10.6654450    5.2500425  -25.6326803 
C    10.9388037    4.6041397  -26.6961679 
O    12.0744926    4.3518110  -27.1478070 
C     9.7219631    4.1814422  -27.5330887 
H     8.8433661    4.0708219  -26.8750943 
H     9.5160648    5.0576939  -28.1714361 
C     9.8524134    2.9881916  -28.4704559 
H    10.8411691    3.0172976  -28.9563129 
H     9.8040639    2.0284551  -27.9182079 
C     8.8008984    3.0567771  -29.6122102 
O     9.2792792    3.9524543  -30.5778138 
H    10.0618977    2.9769501  -31.4097020 
C     7.4852222    3.5780114  -29.0202667 
O     7.1531060    4.7464834  -29.4145679 
O     6.8311138    2.9217421  -28.1915128 
C     8.5297168    1.7055782  -30.3067908 
H     8.1113838    0.9543104  -29.6172056 
H     7.7903393    1.9009478  -31.1125732 
C     9.7567834    1.1407168  -30.9863502 
O    10.5243412    2.0411860  -31.5735144 
O     9.9980202   -0.0581821  -31.0014113 
Fe    7.0686802    5.7925823  -36.1632278 
Mo    8.1007254    5.5469001  -31.2063394 
Fe    5.5933281    7.6014563  -37.5573377 
Fe    7.9087308    4.7456745  -33.7892697 
Fe    7.1273624    8.2868180  -35.4245252 
Fe    5.8772576    6.1986502  -32.6226777 
Fe    4.9557273    6.8791621  -34.9571242 
Fe    8.0772699    7.5004064  -33.1533948 
C     6.7972544    6.6214493  -34.3286715 
S     7.8733699    7.4944811  -37.5328642 
S     9.7123226    5.9157681  -32.9135784 
S     4.9200477    5.4730876  -36.8436666 
S     8.5695431    9.4808592  -34.1854662 
S     6.4644907    4.0651074  -32.1293128 
S     5.0050094    9.0500466  -35.7963977 
S     6.8876679    7.6237017  -31.1819073 
S     3.7011925    6.4976330  -33.1067601 
C     8.8104725    3.0582121  -36.0288811 
O     8.1033164    4.2455319  -35.8027554 
C     9.4865158    2.6424475  -34.7080865 
O     8.7016808    2.9877256  -33.6408951 
H     9.6443082    1.5400603  -34.7324965 
H     8.1097261    2.2561366  -36.3473342 
H     9.5500993    3.1983537  -36.8437342 
H    10.4972518    3.1172025  -34.6610276 
O     4.5612005    5.5669076  -29.3789694 
H     5.4942725    5.2498908  -29.4383472 
H     4.5122700    6.3307839  -29.9795730 
O     1.1026068    8.3941487  -34.2184705 
H     1.9401204    8.0272782  -33.8628432 
H     0.5810127    8.6756345  -33.4198070 
