# Supplementary material for: Reaction Mechanism for CO Reduction by Mo-Nitrogenase Studied by QM/MM
Source: Inorg Chem. 2024 Aug 14;63(34):15951–63. doi: 10.1021/acs.inorgchem.4c02323 (PMC11351180; doi:10.1021/acs.inorgchem.4c02323)
Supplement: Supplementary file 2 — ic4c02323_si_002.zip [file ic4c02323_si_002.zip › Coordinates/E5/C1_5-C2_3-O2.xyz]

195
C1_5-C2_3-O2
H     4.4379398    0.2252299  -35.0591236 
C     5.2978439    0.7633194  -35.5266362 
H     5.7251605    0.0366729  -36.2197541 
C     4.9220596    2.0224543  -36.3064002 
H     5.8114290    2.4318224  -36.8139080 
H     4.1693418    1.8516445  -37.0987843 
H     4.5443173    2.8228228  -35.6486335 
C     6.3507179    1.0426831  -34.4445582 
H     7.3212855    1.2596466  -34.9161706 
H     6.0619638    1.9145457  -33.8272070 
H     6.5433714    0.2006852  -33.7564876 
H     3.5009059    2.2429895  -29.6891414 
C     3.9109223    2.1018287  -30.7094670 
H     5.0131276    2.1561888  -30.6293379 
H     3.6439030    1.0983873  -31.0750663 
N     3.4723870    3.1071021  -31.6549865 
H     3.9741137    4.0036854  -31.6238169 
C     2.8215249    2.8283039  -32.7916807 
N     1.9746372    1.7782060  -32.8558496 
H     1.8015021    1.2095566  -32.0292747 
H     1.7469988    1.3736586  -33.7715594 
N     3.0236079    3.5848200  -33.8696831 
H     3.5289168    4.4926449  -33.7504950 
H     2.3519925    3.5606616  -34.6389071 
H    12.0183566    0.3984778  -37.4420350 
C    11.5130291    1.0707640  -36.7024073 
H    11.7528682    2.1189419  -36.9663259 
H    10.4221872    0.9559579  -36.8414103 
C    11.8844395    0.7743505  -35.2337792 
H    10.9856199    0.8595614  -34.5975866 
H    12.2615952   -0.2598702  -35.1277045 
C    12.9707523    1.7189136  -34.7314424 
O    14.0860432    1.7618932  -35.2684288 
N    12.6170230    2.5103153  -33.7046517 
H    11.7040946    2.3920070  -33.2630120 
H    13.2722375    3.2423289  -33.3549435 
H     7.2744320    1.5686124  -41.6164494 
C     7.5789296    2.0516981  -40.6863322 
N     8.4498858    3.1110370  -40.7567629 
C     8.5308301    3.5807084  -39.5274846 
H     9.1269804    4.4257598  -39.1843818 
N     7.7546109    2.8759068  -38.6738078 
H     7.6287949    3.2258915  -37.7071573 
C     7.1189405    1.8964256  -39.3926892 
H     6.4122721    1.2030156  -38.9371688 
H     2.9732988    9.5587514  -40.1225427 
C     3.0949442    8.7065765  -39.4350051 
H     2.4880779    7.8513989  -39.7762221 
H     2.7872819    9.0246916  -38.4261640 
S     4.8893994    8.3095848  -39.4708683 
H     6.6342799    8.6430799  -42.9206350 
C     7.4276906    7.8447207  -42.9518062 
H     7.9992792    8.0249720  -43.8734917 
H     8.0891557    7.9813164  -42.0795665 
C     6.8325336    6.4278207  -43.0049083 
O     7.2533717    5.6529002  -43.8616678 
N     5.9201672    6.1334221  -42.0658769 
H     5.5854065    6.8533696  -41.4141346 
C     5.3912645    4.7805358  -41.9260876 
H     6.2429288    4.1048501  -42.1158656 
C     4.9126659    4.5503786  -40.4972160 
H     4.5933161    3.4959441  -40.4197192 
H     5.7450572    4.7003491  -39.7741224 
O     3.8009046    5.3557643  -40.1244672 
H     4.1546080    6.1905043  -39.7438550 
H     4.6085507    4.5006873  -42.6560227 
H    13.6349398   11.3465468  -31.9266840 
C    12.7310817   10.6613959  -31.9709635 
H    12.8858655    9.9609626  -31.1267110 
H    11.7417286   11.1930938  -31.7887698 
C    12.9320433    9.8094059  -33.2277237 
O    14.0700529    9.5566640  -33.6112993 
N    11.8373589    9.2673333  -33.7993813 
H    10.8837534    9.5058316  -33.4997358 
C    11.9709600    8.1601014  -34.7230400 
H    12.9065318    7.6292234  -34.4980459 
H    11.1214336    7.4819240  -34.5353397 
C    12.0031156    8.5219688  -36.2098408 
O    13.0055701    8.3811241  -36.9006269 
N    10.8137798    8.9852814  -36.7013181 
H     9.9814799    8.8571721  -36.1087861 
C    10.6245377    9.1710130  -38.1175662 
H    11.6105953    9.3664343  -38.5740782 
H    10.2428886    8.2495318  -38.5941261 
C     9.6670362   10.2683083  -38.5515027 
O     9.4802234   10.4576500  -39.7515886 
N     9.0704768   11.0087141  -37.5840215 
H     9.1734246   10.7210940  -36.6075054 
C     8.1132356   12.0469689  -37.9147416 
H     8.3438591   12.4035106  -38.9283609 
H     7.0497041   11.6543757  -37.9246750 
C     8.2073416   13.2332391  -36.9493304 
O     8.4606398   14.3686047  -37.3512197 
N     7.9278622   12.9133991  -35.6715984 
H     7.7570319   11.9327658  -35.4320816 
C     7.8430726   13.8860985  -34.5842732 
H     6.9962067   14.5681517  -34.8138164 
C     7.5178898   13.1253224  -33.2989630 
H     8.3045965   12.3680646  -33.1069263 
H     7.5424047   13.8392464  -32.4545483 
C     6.1546491   12.4248150  -33.3293400 
H     5.3511768   13.1899509  -33.3529540 
H     6.0374053   11.8098897  -34.2436783 
C     5.9479641   11.5063789  -32.1322465 
H     6.6580687   10.6563306  -32.1862933 
H     6.1537895   12.0664377  -31.1971216 
N     4.5736522   11.0229771  -32.1074764 
H     3.9620230   11.2070335  -32.9129733 
C     4.0111812   10.3671730  -31.0924284 
N     4.7050871   10.1378341  -29.9734457 
H     5.6515214   10.5060292  -29.8687702 
H     4.3588797    9.5153640  -29.2411617 
N     2.7360263    9.9482812  -31.2125921 
H     2.2503437   10.2210718  -32.0737423 
H     2.1482692    9.8911504  -30.3835083 
H     8.7297997   14.5596393  -34.4850133 
H    15.6701757    6.4000211  -34.2200341 
C    15.6318873    6.5762504  -33.1131746 
H    16.6388358    6.3461983  -32.7094179 
H    15.4199513    7.6381636  -32.9082335 
C    14.6070400    5.6869878  -32.3679895 
O    14.1329565    6.1480734  -31.2920580 
O    14.3481834    4.5455015  -32.8390606 
H    14.3575794    4.7907707  -38.3709476 
C    13.3774772    4.9299435  -37.8735804 
C    12.2621085    5.3905125  -38.5904167 
H    12.3123251    5.5371498  -39.6767503 
C    11.0748953    5.6837626  -37.9125409 
H    10.1953401    6.0580682  -38.4479883 
C    11.0028279    5.5410100  -36.5249084 
H    10.0762732    5.8069246  -36.0054861 
C    12.1033855    5.0538940  -35.8156183 
H    12.0638568    4.9468123  -34.7258668 
C    13.2832565    4.7241942  -36.4904061 
H    14.1197155    4.3205641  -35.9084165 
H     8.4134773    7.4617456  -28.1767946 
C     9.3726014    7.5041549  -28.7180839 
N     9.6296256    6.7145658  -29.8210557 
C    10.9363238    6.8160267  -30.0579838 
H    11.4995648    6.3225826  -30.8536635 
N    11.5173012    7.6459675  -29.1685000 
H    12.5206536    7.8914286  -29.1862301 
C    10.5496377    8.0899860  -28.3007163 
H    10.7766400    8.8135113  -27.5180821 
O    10.6750654    5.2616006  -25.6035261 
C    10.9377814    4.6287300  -26.6760126 
O    12.0681689    4.3680179  -27.1360033 
C     9.7153736    4.2262783  -27.5116986 
H     8.8270390    4.1459215  -26.8626306 
H     9.5374479    5.0905953  -28.1735561 
C     9.8442249    3.0128090  -28.4153931 
H    10.8387178    3.0271804  -28.8884409 
H     9.7919709    2.0688105  -27.8379619 
C     8.8069266    3.0561667  -29.5673713 
O     9.3096668    3.9137703  -30.5634742 
H    10.1613554    2.9670347  -31.1665331 
C     7.4791250    3.5912188  -29.0290078 
O     7.1368109    4.7307268  -29.4871257 
O     6.8227549    2.9479338  -28.1882782 
C     8.5502589    1.6744355  -30.2014324 
H     8.1500818    0.9466382  -29.4767338 
H     7.7781093    1.8032807  -30.9881603 
C     9.7928124    1.1001380  -30.8582938 
O    10.6177638    1.9972470  -31.3420052 
O     9.9751137   -0.1079563  -30.9328725 
Fe    5.5111399    7.7629071  -37.3577125 
Mo    8.1830336    5.5817943  -31.2106881 
Fe    7.0291036    5.9940855  -36.1266373 
Fe    4.9089282    7.0358003  -34.8692879 
Fe    7.9439532    5.1993079  -33.8263727 
Fe    7.0948412    8.4574407  -35.3193481 
Fe    8.1627228    7.5776081  -33.0659123 
Fe    5.8904075    6.2238704  -32.5898710 
C     6.8108485    6.7544893  -34.2993492 
S     7.7667673    7.7313739  -37.4558480 
S     9.8585838    6.0304766  -32.8673416 
S     4.8494161    5.6246000  -36.6999998 
S     8.6085439    9.5755516  -34.1102501 
S     6.6144568    4.0748436  -32.3358123 
S     4.9479004    9.2249612  -35.6142686 
S     6.9250441    7.6074700  -31.1283425 
S     3.7139537    6.5645582  -32.9840095 
C     8.0281464    3.6715198  -35.4076532 
O     8.0760089    4.4095964  -36.5225971 
C     9.1399478    3.3105739  -34.6756304 
O     9.1213882    2.4315439  -33.6317634 
H    10.1526988    3.5621072  -35.0083304 
H     7.0432617    3.2613088  -35.1322455 
H     8.2525214    2.5036633  -33.1762472 
O     4.5505999    5.5308687  -29.4308394 
H     5.4966988    5.2481752  -29.4787691 
H     4.4766154    6.2903391  -30.0359873 
O     1.1083962    8.3969113  -34.2117627 
H     1.9548627    8.0626286  -33.8471301 
H     0.5807843    8.6812265  -33.4174264 
