# Supplementary material for: Reaction Mechanism for CO Reduction by Mo-Nitrogenase Studied by QM/MM
Source: Inorg Chem. 2024 Aug 14;63(34):15951–63. doi: 10.1021/acs.inorgchem.4c02323 (PMC11351180; doi:10.1021/acs.inorgchem.4c02323)
Supplement: Supplementary file 2 — ic4c02323_si_002.zip [file ic4c02323_si_002.zip › Coordinates/E5/C1_5-C2_3-C1.xyz]

195
C1_5-C2_3-C1
H     4.4223804    0.2471318  -35.0689293 
C     5.2503857    0.8353740  -35.5443297 
H     5.8326436    0.1236597  -36.1438093 
C     4.7693053    1.9843128  -36.4299205 
H     5.6449038    2.5256954  -36.8212022 
H     4.1591647    1.6844887  -37.3011799 
H     4.2010966    2.7345455  -35.8574391 
C     6.1268056    1.3801488  -34.4122797 
H     6.8195702    2.1344902  -34.8102294 
H     5.5396042    1.9233762  -33.6494973 
H     6.7257193    0.5994206  -33.9115329 
H     3.5036244    2.2429276  -29.6887643 
C     3.9192077    2.1013007  -30.7077366 
H     5.0202056    2.1680687  -30.6238248 
H     3.6669665    1.0926104  -31.0693287 
N     3.4754368    3.0939741  -31.6636248 
H     3.9752127    3.9926284  -31.6527476 
C     2.8076905    2.8006893  -32.7866404 
N     1.9626413    1.7475853  -32.8295016 
H     1.8044262    1.1829589  -31.9969329 
H     1.7351066    1.3322974  -33.7402216 
N     2.9915049    3.5462215  -33.8745150 
H     3.4955505    4.4600306  -33.7693982 
H     2.3019721    3.5153941  -34.6269482 
H    12.0382004    0.3731164  -37.4194637 
C    11.5691847    0.9967393  -36.6276661 
H    11.7544973    2.0603832  -36.8713417 
H    10.4785430    0.8282793  -36.6606148 
C    12.1134222    0.6410479  -35.2185815 
H    11.2826122    0.5560948  -34.5036684 
H    12.6193076   -0.3409323  -35.2312333 
C    13.1238288    1.6751422  -34.7457162 
O    14.2004231    1.8372239  -35.3390178 
N    12.7536987    2.4098304  -33.6834189 
H    11.9045601    2.1744743  -33.1646160 
H    13.3656161    3.1836703  -33.3454915 
H     7.2615719    1.5806689  -41.6078266 
C     7.5302352    2.0847924  -40.6690544 
N     8.3895396    3.1600149  -40.7020237 
C     8.3193026    3.7107722  -39.5059375 
H     8.8543043    4.5954333  -39.1582814 
N     7.4532248    3.0379753  -38.7046159 
H     7.1409389    3.3618600  -37.7876063 
C     6.9237412    1.9991124  -39.4318017 
H     6.1796525    1.3233550  -39.0124269 
H     2.9798583    9.5597569  -40.1240450 
C     3.1149997    8.7085887  -39.4393976 
H     2.4764673    7.8657529  -39.7517313 
H     2.8680618    9.0296472  -38.4147740 
S     4.9017439    8.2789127  -39.5692739 
H     6.6350807    8.6430278  -42.9216863 
C     7.4290773    7.8447334  -42.9543845 
H     8.0020063    8.0272472  -43.8748896 
H     8.0895127    7.9812190  -42.0806102 
C     6.8372264    6.4261218  -43.0089206 
O     7.2687969    5.6466593  -43.8564578 
N     5.9180119    6.1353943  -42.0760565 
H     5.5700083    6.8633685  -41.4384536 
C     5.3841056    4.7858045  -41.9299011 
H     6.2346733    4.1040190  -42.1004751 
C     4.8740682    4.5782972  -40.5092770 
H     4.5699902    3.5208453  -40.4140314 
H     5.6832596    4.7642605  -39.7695097 
O     3.7412403    5.3701345  -40.1824552 
H     4.0790972    6.2311154  -39.8482793 
H     4.6066891    4.5023651  -42.6595057 
H    13.6347144   11.3453571  -31.9275252 
C    12.7297690   10.6600216  -31.9728432 
H    12.8851209    9.9592187  -31.1288735 
H    11.7413668   11.1926290  -31.7893499 
C    12.9265873    9.8078003  -33.2310717 
O    14.0638845    9.5560586  -33.6168808 
N    11.8316714    9.2634940  -33.8022565 
H    10.8767658    9.4986201  -33.5042796 
C    11.9671729    8.1540129  -34.7248052 
H    12.9008547    7.6217080  -34.4948949 
H    11.1141247    7.4796180  -34.5383808 
C    12.0052706    8.5110920  -36.2138991 
O    13.0104891    8.3658982  -36.9008492 
N    10.8183104    8.9717190  -36.7099418 
H     9.9853821    8.8496088  -36.1141923 
C    10.6302087    9.1634454  -38.1248882 
H    11.6148683    9.3655357  -38.5815087 
H    10.2488601    8.2435204  -38.6049704 
C     9.6690299   10.2594689  -38.5541716 
O     9.4909570   10.4612883  -39.7539072 
N     9.0577949   10.9845180  -37.5839279 
H     9.1507720   10.6866964  -36.6089791 
C     8.1131137   12.0357646  -37.9146683 
H     8.3487800   12.3891044  -38.9282263 
H     7.0491931   11.6507663  -37.9248322 
C     8.2111481   13.2234204  -36.9506181 
O     8.4604513   14.3588645  -37.3549819 
N     7.9334536   12.9052870  -35.6722386 
H     7.7704035   11.9235094  -35.4314547 
C     7.8457743   13.8775062  -34.5838899 
H     6.9953317   14.5557896  -34.8109926 
C     7.5233702   13.1072695  -33.3029572 
H     8.3136734   12.3523699  -33.1150306 
H     7.5436668   13.8151506  -32.4534430 
C     6.1628167   12.4006115  -33.3387281 
H     5.3573734   13.1636603  -33.3631336 
H     6.0506020   11.7870210  -34.2547611 
C     5.9553318   11.4802818  -32.1429579 
H     6.6582725   10.6244110  -32.2019743 
H     6.1694201   12.0373030  -31.2079491 
N     4.5772501   11.0072910  -32.1127961 
H     3.9607762   11.2028738  -32.9114992 
C     4.0136100   10.3552353  -31.0954098 
N     4.7074325   10.1259829  -29.9768355 
H     5.6573605   10.4860246  -29.8769205 
H     4.3649767    9.4964682  -29.2484444 
N     2.7364794    9.9421012  -31.2130195 
H     2.2503211   10.2123479  -32.0745960 
H     2.1499281    9.8885022  -30.3828723 
H     8.7306338   14.5563399  -34.4843947 
H    15.6707055    6.4002139  -34.2202199 
C    15.6340206    6.5772165  -33.1133912 
H    16.6431379    6.3509964  -32.7128200 
H    15.4188587    7.6385659  -32.9089697 
C    14.6158704    5.6843809  -32.3633164 
O    14.1344062    6.1499212  -31.2926481 
O    14.3704348    4.5361850  -32.8242836 
H    14.3576156    4.7888126  -38.3695192 
C    13.3774686    4.9235215  -37.8705723 
C    12.2658223    5.3853878  -38.5900969 
H    12.3226126    5.5477436  -39.6736844 
C    11.0737883    5.6695803  -37.9173869 
H    10.2042105    6.0637258  -38.4551305 
C    10.9890420    5.5042824  -36.5319778 
H    10.0606452    5.7668750  -36.0113385 
C    12.0840953    5.0034989  -35.8206360 
H    12.0288833    4.8673180  -34.7344628 
C    13.2740191    4.6983756  -36.4900739 
H    14.1096764    4.2932398  -35.9083015 
H     8.4128373    7.4607284  -28.1760628 
C     9.3716674    7.5014746  -28.7158812 
N     9.6291150    6.7070722  -29.8140232 
C    10.9345584    6.8111790  -30.0526787 
H    11.4988228    6.3150312  -30.8461547 
N    11.5152854    7.6465852  -29.1681816 
H    12.5180932    7.8941592  -29.1882144 
C    10.5477575    8.0912770  -28.3006204 
H    10.7743433    8.8173528  -27.5201253 
O    10.6753241    5.2563814  -25.6103780 
C    10.9469678    4.6133887  -26.6750098 
O    12.0807891    4.3589926  -27.1299470 
C     9.7304318    4.1933572  -27.5101480 
H     8.8448650    4.1003151  -26.8590062 
H     9.5397609    5.0600519  -28.1662450 
C     9.8639896    2.9838313  -28.4219379 
H    10.8589413    2.9985793  -28.8946795 
H     9.8053678    2.0346844  -27.8540592 
C     8.8321784    3.0458180  -29.5762210 
O     9.3508780    3.9251700  -30.5486143 
H    10.0889407    3.0543730  -31.2266627 
C     7.5081726    3.5881113  -29.0318321 
O     7.1707683    4.7365049  -29.4751478 
O     6.8467842    2.9460808  -28.1959992 
C     8.5661722    1.6861556  -30.2529880 
H     8.1850630    0.9339263  -29.5434386 
H     7.7895474    1.8470564  -31.0296515 
C     9.7931238    1.1425926  -30.9639323 
O    10.5398645    2.0672366  -31.5293980 
O    10.0239374   -0.0575367  -31.0019132 
Fe    5.5990575    7.5693950  -37.5408592 
Mo    8.1798417    5.5599443  -31.2307873 
Fe    7.0504233    5.7580598  -36.1228504 
Fe    4.9276202    6.8876042  -34.9411915 
Fe    7.9702541    5.0952515  -33.7937627 
Fe    8.1471585    7.5043981  -33.1156897 
Fe    7.1513048    8.2676307  -35.4267529 
Fe    5.9114994    6.1661835  -32.6146823 
C     6.8078586    6.6387501  -34.3494327 
S     7.8742013    7.4272102  -37.5326284 
S     9.8782516    5.9509651  -32.8701065 
S     4.9086350    5.4467872  -36.7946160 
S     8.5926724    9.4812210  -34.2016925 
S     6.6672039    4.0232403  -32.2999668 
S     5.0174385    9.0423893  -35.7975637 
S     6.9320997    7.5922028  -31.1734031 
S     3.7323280    6.5090023  -33.0440095 
C     8.9242852    3.0776623  -35.7620960 
O     8.1521327    4.2198294  -35.5601605 
C     9.2708507    2.4399122  -34.4314624 
O     9.2822432    1.2493399  -34.2229984 
H     9.5168758    3.1845001  -33.6217860 
H     8.4066455    2.3196464  -36.3829174 
H     9.8806809    3.3320946  -36.2740505 
O     4.5713179    5.5221079  -29.4520539 
H     5.5178876    5.2412027  -29.4877773 
H     4.4964889    6.2457464  -30.1007359 
O     1.1172593    8.3946722  -34.2077397 
H     1.9578206    8.0416004  -33.8453268 
H     0.5898489    8.6757512  -33.4125815 
