# Supplementary material for: Reaction Mechanism for CO Reduction by Mo-Nitrogenase Studied by QM/MM
Source: Inorg Chem. 2024 Aug 14;63(34):15951–63. doi: 10.1021/acs.inorgchem.4c02323 (PMC11351180; doi:10.1021/acs.inorgchem.4c02323)
Supplement: Supplementary file 2 — ic4c02323_si_002.zip [file ic4c02323_si_002.zip › Coordinates/E5/C1_5-C2_3-O1.xyz]

195
C1_5-C2_3-O1
H     4.4399302    0.2288702  -35.0630698 
C     5.3013557    0.7710613  -35.5339333 
H     5.7675397    0.0187578  -36.1765859 
C     4.9243825    1.9829001  -36.3874238 
H     5.8210499    2.3543980  -36.9176196 
H     4.1759102    1.7742277  -37.1743591 
H     4.5486576    2.8235856  -35.7793381 
C     6.3049086    1.1292136  -34.4300210 
H     7.2822511    1.4125223  -34.8482176 
H     5.9558628    1.9846075  -33.8224760 
H     6.5261844    0.2973761  -33.7376180 
H     3.5009693    2.2440744  -29.6901352 
C     3.9109067    2.1049093  -30.7113659 
H     5.0129203    2.1621330  -30.6324420 
H     3.6478410    1.1002803  -31.0765666 
N     3.4698525    3.1072997  -31.6596305 
H     3.9642034    4.0086838  -31.6293468 
C     2.8245114    2.8224860  -32.7975034 
N     1.9745417    1.7744285  -32.8574040 
H     1.8008380    1.2100720  -32.0279761 
H     1.7492622    1.3646688  -33.7711766 
N     3.0348564    3.5697815  -33.8819071 
H     3.5294609    4.4838075  -33.7574847 
H     2.3567530    3.5495834  -34.6457226 
H    12.0204305    0.3927007  -37.4443794 
C    11.5171442    1.0568036  -36.7033678 
H    11.7380355    2.1080455  -36.9737333 
H    10.4260658    0.9180122  -36.8214003 
C    11.9205259    0.7665611  -35.2431381 
H    11.0276916    0.8328168  -34.6007374 
H    12.3401706   -0.2515494  -35.1468440 
C    12.9768929    1.7529091  -34.7612294 
O    14.1159345    1.7677350  -35.2532884 
N    12.5640434    2.6016036  -33.8084579 
H    11.5929566    2.5538295  -33.4908821 
H    13.2010093    3.3444492  -33.4521432 
H     7.2910307    1.5500772  -41.6078762 
C     7.6342875    1.9832076  -40.6620108 
N     8.5155994    3.0374115  -40.6510040 
C     8.8189346    3.2387469  -39.3834561 
H     9.4954559    3.9940852  -38.9797243 
N     8.1596704    2.3587047  -38.5775355 
H     8.2737319    2.2840872  -37.5669994 
C     7.3914612    1.5494026  -39.3777897 
H     6.7311944    0.7902932  -38.9703762 
H     2.9732480    9.5582072  -40.1296187 
C     3.0970992    8.7011142  -39.4545029 
H     2.4771322    7.8529481  -39.7888545 
H     2.8180228    9.0112618  -38.4349166 
S     4.8919098    8.2982774  -39.5504988 
H     6.6348578    8.6432051  -42.9211875 
C     7.4290370    7.8461246  -42.9537747 
H     8.0017219    8.0284192  -43.8744051 
H     8.0895368    7.9818557  -42.0803882 
C     6.8392595    6.4281557  -43.0069981 
O     7.2693146    5.6489731  -43.8560726 
N     5.9245725    6.1314671  -42.0706871 
H     5.5742039    6.8539711  -41.4280344 
C     5.4029923    4.7770828  -41.9337321 
H     6.2558047    4.1064411  -42.1411859 
C     4.9420498    4.5319886  -40.5002222 
H     4.6307694    3.4740060  -40.4275145 
H     5.7882931    4.6814435  -39.7885353 
O     3.8337508    5.3229272  -40.1064315 
H     4.1802785    6.1736797  -39.7508242 
H     4.6133844    4.4994656  -42.6590364 
H    13.6352530   11.3468941  -31.9263178 
C    12.7313463   10.6625351  -31.9697667 
H    12.8858733    9.9618954  -31.1256577 
H    11.7417500   11.1936155  -31.7882709 
C    12.9301945    9.8104292  -33.2257985 
O    14.0666685    9.5545629  -33.6121641 
N    11.8323651    9.2706914  -33.7926434 
H    10.8791034    9.5198869  -33.4972683 
C    11.9583951    8.1639452  -34.7164023 
H    12.8889056    7.6240428  -34.4904622 
H    11.1003112    7.4956671  -34.5304510 
C    11.9972722    8.5294768  -36.2023855 
O    13.0006947    8.3826065  -36.8912015 
N    10.8127008    9.0030230  -36.6948650 
H     9.9764954    8.8765566  -36.1071807 
C    10.6267754    9.1857130  -38.1123750 
H    11.6141116    9.3773090  -38.5676803 
H    10.2429208    8.2640170  -38.5860418 
C     9.6708424   10.2823620  -38.5511388 
O     9.4822230   10.4641236  -39.7523678 
N     9.0825298   11.0320131  -37.5866050 
H     9.1740242   10.7361396  -36.6115018 
C     8.1133372   12.0574419  -37.9165672 
H     8.3392411   12.4172178  -38.9300775 
H     7.0501516   11.6576933  -37.9251393 
C     8.2037280   13.2422458  -36.9494839 
O     8.4564472   14.3786817  -37.3494496 
N     7.9255632   12.9193855  -35.6724715 
H     7.7600203   11.9377941  -35.4324955 
C     7.8417486   13.8910860  -34.5847733 
H     6.9967908   14.5751109  -34.8156940 
C     7.5147696   13.1345019  -33.2978678 
H     8.3018972   12.3793260  -33.1004416 
H     7.5358651   13.8525458  -32.4567508 
C     6.1537743   12.4307916  -33.3284742 
H     5.3474987   13.1924903  -33.3666259 
H     6.0441904   11.8039418  -34.2356492 
C     5.9430461   11.5254279  -32.1225052 
H     6.6635209   10.6830641  -32.1589206 
H     6.1325578   12.0978868  -31.1912351 
N     4.5742471   11.0270896  -32.1082269 
H     3.9652905   11.2067531  -32.9169643 
C     4.0138711   10.3632734  -31.0972518 
N     4.7070958   10.1344070  -29.9775570 
H     5.6540608   10.5014067  -29.8740912 
H     4.3655056    9.5035065  -29.2503841 
N     2.7418153    9.9379891  -31.2218759 
H     2.2544228   10.2138042  -32.0810385 
H     2.1556788    9.8617037  -30.3936719 
H     8.7293945   14.5615961  -34.4854298 
H    15.6705106    6.4021589  -34.2204682 
C    15.6324173    6.5824717  -33.1141232 
H    16.6359449    6.3441261  -32.7066811 
H    15.4297602    7.6467599  -32.9117385 
C    14.5955702    5.7044078  -32.3726830 
O    14.1334760    6.1620138  -31.2900323 
O    14.3138875    4.5738270  -32.8540660 
H    14.3516112    4.7940853  -38.3768997 
C    13.3622837    4.9399821  -37.8939582 
C    12.2584779    5.3891881  -38.6371098 
H    12.3245083    5.5106540  -39.7256514 
C    11.0625881    5.7109750  -37.9845444 
H    10.1898643    6.0714938  -38.5414753 
C    10.9722872    5.6045201  -36.5946912 
H    10.0454268    5.9012070  -36.0887909 
C    12.0562220    5.1153463  -35.8599494 
H    11.9877041    5.0140790  -34.7718628 
C    13.2434397    4.7611066  -36.5082851 
H    14.0655535    4.3555652  -35.9067686 
H     8.4140045    7.4567756  -28.1805514 
C     9.3713837    7.4895663  -28.7290041 
N     9.6151137    6.6933755  -29.8306977 
C    10.9177875    6.7903315  -30.0825197 
H    11.4700501    6.2897628  -30.8815916 
N    11.5124080    7.6214205  -29.2028435 
H    12.5162122    7.8648219  -29.2290320 
C    10.5557263    8.0705483  -28.3252217 
H    10.7957773    8.7917411  -27.5443236 
O    10.6651901    5.2512123  -25.6255959 
C    10.9350755    4.6087375  -26.6917222 
O    12.0689958    4.3554444  -27.1467699 
C     9.7153033    4.1895660  -27.5264928 
H     8.8375232    4.0767605  -26.8681306 
H     9.5097769    5.0668566  -28.1632950 
C     9.8482964    2.9980702  -28.4641033 
H    10.8396044    3.0267857  -28.9444205 
H     9.7994367    2.0384186  -27.9120214 
C     8.8026812    3.0638133  -29.6101600 
O     9.3001290    3.9350830  -30.5938297 
H    10.0942731    2.9641792  -31.3158113 
C     7.4842373    3.5994873  -29.0461846 
O     7.1348136    4.7426668  -29.4963090 
O     6.8379859    2.9582583  -28.1975580 
C     8.5185051    1.6983688  -30.2726436 
H     8.1066340    0.9654117  -29.5598914 
H     7.7613312    1.8691431  -31.0664202 
C     9.7455252    1.1179893  -30.9476253 
O    10.5266841    2.0093015  -31.5164964 
O     9.9649111   -0.0859329  -30.9635988 
Fe    5.4736653    7.8669102  -37.4003920 
Mo    8.1510058    5.5559974  -31.2571348 
Fe    7.0054074    6.2021398  -36.0142325 
Fe    4.8240827    7.0923956  -34.8115261 
Fe    7.8443051    5.1939508  -33.8518898 
Fe    7.0024298    8.5938213  -35.2239769 
Fe    8.1619211    7.5911806  -33.0591985 
Fe    5.8664473    6.2588094  -32.5660868 
C     6.7317670    6.8724361  -34.2421986 
S     7.7521446    7.9116319  -37.3668158 
S     9.8010294    5.9439528  -32.9332934 
S     4.8721569    5.6954097  -36.6806817 
S     8.6131679    9.6210754  -34.0449731 
S     6.5904110    4.0963448  -32.3383201 
S     4.8221229    9.2725598  -35.6029977 
S     6.9361974    7.6138016  -31.1157321 
S     3.6727618    6.5346268  -32.9286076 
C     7.9224007    3.9049626  -35.5195132 
O     7.9229833    4.5374037  -36.8230659 
C     9.1480029    3.1984571  -35.2097697 
O     9.3231506    2.4242637  -34.2614977 
H     9.9996324    3.4546447  -35.8937474 
H     6.9680284    3.4083610  -35.2972951 
H     7.2161430    4.1653838  -37.3903466 
O     4.5396728    5.5241853  -29.4369458 
H     5.4895450    5.2579956  -29.4918079 
H     4.4325584    6.2464107  -30.0820719 
O     1.1047212    8.3953688  -34.2127158 
H     1.9542072    8.0684005  -33.8485759 
H     0.5782889    8.6798580  -33.4175522 
