# Supplementary material for: Reaction Mechanism for CO Reduction by Mo-Nitrogenase Studied by QM/MM
Source: Inorg Chem. 2024 Aug 14;63(34):15951–63. doi: 10.1021/acs.inorgchem.4c02323 (PMC11351180; doi:10.1021/acs.inorgchem.4c02323)
Supplement: Supplementary file 2 — ic4c02323_si_002.zip [file ic4c02323_si_002.zip › Coordinates/E5/C1_5-C2_3-C2.xyz]

195
C1_5-C2_3-C2
H     4.4358467    0.2352262  -35.0656759 
C     5.2885683    0.7918185  -35.5396713 
H     5.7868471    0.0459136  -36.1678771 
C     4.8699508    1.9798607  -36.4121280 
H     5.7352345    2.3903597  -36.9598744 
H     4.1204378    1.7270450  -37.1847225 
H     4.4619118    2.8102272  -35.8097347 
C     6.2583984    1.1897070  -34.4170924 
H     7.2125144    1.5533119  -34.8286525 
H     5.8513115    2.0088316  -33.7958465 
H     6.5227970    0.3512753  -33.7470423 
H     3.5069204    2.2456469  -29.6900699 
C     3.9285293    2.1099186  -30.7089243 
H     5.0300127    2.1426252  -30.6106670 
H     3.6514640    1.1153105  -31.0903817 
N     3.5263052    3.1340560  -31.6504021 
H     4.0144084    4.0364088  -31.5780397 
C     2.8743849    2.8894596  -32.7940421 
N     2.0188371    1.8476946  -32.8868031 
H     1.8480653    1.2565690  -32.0761403 
H     1.7929430    1.4600339  -33.8105470 
N     3.0801526    3.6753320  -33.8509588 
H     3.6074528    4.5646657  -33.7082298 
H     2.4117712    3.6773104  -34.6228522 
H    12.0132625    0.4068511  -37.4559945 
C    11.4950935    1.0989326  -36.7450166 
H    11.7211460    2.1410704  -37.0453402 
H    10.4103774    0.9604211  -36.9067580 
C    11.8189413    0.8859032  -35.2570112 
H    10.9080522    1.0523502  -34.6546789 
H    12.1507520   -0.1525932  -35.0725052 
C    12.9261607    1.8162162  -34.7719976 
O    14.0815443    1.7167085  -35.2121142 
N    12.5482495    2.7296044  -33.8661063 
H    11.5523257    2.8657040  -33.6761186 
H    13.2312994    3.4350349  -33.5172211 
H     7.2884453    1.5451663  -41.6235691 
C     7.6312378    1.9740224  -40.6904814 
N     8.5251852    3.0158069  -40.6710895 
C     8.8245696    3.1937102  -39.3978809 
H     9.4855806    3.9547157  -38.9826747 
N     8.1754400    2.2968460  -38.6138422 
H     8.1488177    2.3190395  -37.6014415 
C     7.3824494    1.5258427  -39.4146058 
H     6.7071494    0.7751317  -39.0169570 
H     2.9839497    9.5583699  -40.1181136 
C     3.1244512    8.7099765  -39.4230511 
H     2.5489319    7.8353613  -39.7695465 
H     2.7821425    9.0256254  -38.4240702 
S     4.9386060    8.3553134  -39.4162286 
H     6.6339621    8.6426973  -42.9201434 
C     7.4269449    7.8439882  -42.9506843 
H     7.9979349    8.0223620  -43.8730633 
H     8.0889483    7.9811399  -42.0791560 
C     6.8312712    6.4276309  -43.0007037 
O     7.2492631    5.6510173  -43.8576015 
N     5.9208053    6.1333676  -42.0596162 
H     5.6006407    6.8494949  -41.3971391 
C     5.3930973    4.7798132  -41.9185855 
H     6.2448037    4.1046017  -42.1147646 
C     4.9305048    4.5467152  -40.4836057 
H     4.5903191    3.4979867  -40.4117099 
H     5.7740740    4.6717790  -39.7692317 
O     3.8375500    5.3713325  -40.0905218 
H     4.2085315    6.1930405  -39.6993615 
H     4.6085438    4.5004699  -42.6514179 
H    13.6349201   11.3471349  -31.9268367 
C    12.7320401   10.6612147  -31.9721933 
H    12.8874314    9.9583825  -31.1299175 
H    11.7422065   11.1928144  -31.7893091 
C    12.9391179    9.8134842  -33.2310143 
O    14.0793736    9.5632496  -33.6094607 
N    11.8485853    9.2741446  -33.8130763 
H    10.8937722    9.5094458  -33.5154773 
C    11.9905625    8.1703033  -34.7390467 
H    12.9307890    7.6475678  -34.5156464 
H    11.1482795    7.4833271  -34.5520623 
C    12.0116299    8.5273624  -36.2268743 
O    13.0059934    8.3756355  -36.9272965 
N    10.8193111    8.9913961  -36.7079818 
H     9.9952074    8.8834024  -36.0985663 
C    10.6128252    9.1658100  -38.1223942 
H    11.5941354    9.3472751  -38.5946366 
H    10.2141708    8.2433296  -38.5830285 
C     9.6606278   10.2673516  -38.5531338 
O     9.4704143   10.4565554  -39.7529591 
N     9.0652831   11.0057093  -37.5840701 
H     9.1734760   10.7221969  -36.6062808 
C     8.1113248   12.0472507  -37.9133636 
H     8.3422410   12.4045953  -38.9266516 
H     7.0486856   11.6544777  -37.9241856 
C     8.2056835   13.2329399  -36.9470210 
O     8.4571919   14.3683429  -37.3504748 
N     7.9265197   12.9139196  -35.6692716 
H     7.7656773   11.9321961  -35.4257489 
C     7.8435663   13.8883343  -34.5832923 
H     6.9973353   14.5708442  -34.8137850 
C     7.5193161   13.1311033  -33.2958084 
H     8.3016698   12.3682297  -33.1084036 
H     7.5535175   13.8447577  -32.4515895 
C     6.1507996   12.4414888  -33.3206799 
H     5.3526843   13.2124955  -33.3191822 
H     6.0182690   11.8470346  -34.2461749 
C     5.9521289   11.5003727  -32.1398689 
H     6.6536749   10.6452149  -32.2205339 
H     6.1749450   12.0391776  -31.1964890 
N     4.5734492   11.0302262  -32.1065115 
H     3.9633208   11.2121039  -32.9134534 
C     4.0134219   10.3655979  -31.0959003 
N     4.7105471   10.1208657  -29.9829997 
H     5.6647244   10.4705556  -29.8869189 
H     4.3676495    9.4872913  -29.2584046 
N     2.7339683    9.9576825  -31.2144395 
H     2.2438615   10.2557086  -32.0645680 
H     2.1532948    9.8875934  -30.3815727 
H     8.7301204   14.5605986  -34.4848623 
H    15.6738224    6.4042976  -34.2207258 
C    15.6428990    6.5890061  -33.1144422 
H    16.6518478    6.3579768  -32.7162133 
H    15.4352376    7.6525901  -32.9137354 
C    14.6211602    5.7041776  -32.3621574 
O    14.1483977    6.1673628  -31.2867036 
O    14.3635724    4.5615265  -32.8262871 
H    14.3486102    4.7958396  -38.3806577 
C    13.3537811    4.9447707  -37.9070833 
C    12.2593637    5.3829730  -38.6712672 
H    12.3383073    5.4902624  -39.7600627 
C    11.0527025    5.7063823  -38.0411018 
H    10.1856456    6.0488851  -38.6173069 
C    10.9396038    5.6043272  -36.6530375 
H    10.0051349    5.8899821  -36.1540358 
C    12.0103270    5.1234395  -35.8966182 
H    11.9068912    5.0232515  -34.8131696 
C    13.2123721    4.7758514  -36.5224317 
H    14.0294356    4.3804540  -35.9070230 
H     8.4146707    7.4673270  -28.1580474 
C     9.3844267    7.5199790  -28.6656209 
N     9.6840305    6.6813681  -29.7135427 
C    10.9964349    6.7842913  -29.9138287 
H    11.5946061    6.2634852  -30.6660379 
N    11.5387837    7.6653483  -29.0511669 
H    12.5368554    7.9311330  -29.0704206 
C    10.5399110    8.1409629  -28.2365594 
H    10.7322507    8.9092541  -27.4878000 
O    10.6744220    5.2525245  -25.6056316 
C    10.9466139    4.6041876  -26.6670670 
O    12.0795628    4.3691981  -27.1341322 
C     9.7262377    4.1541464  -27.4809690 
H     8.8617889    4.0102270  -26.8120230 
H     9.4866550    5.0322813  -28.1049171 
C     9.8758642    2.9748647  -28.4300019 
H    10.8696774    3.0159244  -28.9033086 
H     9.8268620    2.0075236  -27.8915123 
C     8.8453162    3.0633206  -29.5845573 
O     9.3703546    3.9381425  -30.5487411 
H    10.0823463    2.9654716  -31.3435018 
C     7.5213227    3.6064657  -29.0369495 
O     7.1806676    4.7486269  -29.4950520 
O     6.8571577    2.9664126  -28.2006948 
C     8.5362160    1.7029500  -30.2495053 
H     8.1408411    0.9704493  -29.5276727 
H     7.7549903    1.8830132  -31.0173089 
C     9.7330406    1.1178774  -30.9688563 
O    10.4732593    2.0020277  -31.5991297 
O     9.9563609   -0.0859399  -30.9784369 
Fe    7.0386417    5.9454673  -36.1495382 
Mo    8.2587244    5.6065955  -31.1949798 
Fe    5.3897389    7.8535233  -37.2288579 
Fe    4.9118012    7.2017866  -34.6389882 
Fe    8.2519608    7.6397722  -33.0750604 
Fe    7.1217790    8.3983351  -35.3042912 
Fe    8.2702125    5.1354537  -33.8097038 
Fe    6.0890055    6.2195766  -32.6242572 
C     6.8890761    6.7477606  -34.3211004 
S     7.7210499    7.6720831  -37.4294739 
S     9.9875268    6.1747621  -32.7163859 
S     4.6640790    5.8480515  -36.4831223 
S     8.6350507    9.6129789  -34.1680882 
S     6.8117367    4.0973981  -32.3761403 
S     4.9485362    9.3100172  -35.4515003 
S     7.0146608    7.6474660  -31.1511914 
S     3.8692383    6.5798373  -32.7672993 
C     7.6038424    3.9390180  -35.9692099 
O     7.2964633    4.3784504  -37.1669127 
C     8.9759083    3.3523702  -35.6908336 
O     9.4751593    3.8054807  -34.4970145 
H     8.8813361    2.2287771  -35.6906558 
H     6.7759077    3.5277647  -35.3547880 
H     9.6388961    3.6049409  -36.5522943 
O     4.5717408    5.4972242  -29.4759924 
H     5.5250734    5.2384253  -29.5053219 
H     4.4739862    6.1933252  -30.1530147 
O     1.1494614    8.3972363  -34.1800471 
H     2.0019056    8.1059317  -33.7972680 
H     0.6035740    8.6820070  -33.3976842 
