# Supplementary material for: Reaction Mechanism for CO Reduction by Mo-Nitrogenase Studied by QM/MM
Source: Inorg Chem. 2024 Aug 14;63(34):15951–63. doi: 10.1021/acs.inorgchem.4c02323 (PMC11351180; doi:10.1021/acs.inorgchem.4c02323)
Supplement: Supplementary file 2 — ic4c02323_si_002.zip [file ic4c02323_si_002.zip › Coordinates/E5/C1_3-C2_3-O2.xyz]

195
C1_3-C2_3-O2
H     4.4298886    0.2447072  -35.0681031 
C     5.2687617    0.8232906  -35.5449877 
H     5.8010701    0.1052550  -36.1792367 
C     4.8011921    2.0050749  -36.3932919 
H     5.6814757    2.5473327  -36.7729801 
H     4.1822558    1.7335896  -37.2681577 
H     4.2447685    2.7455553  -35.7973850 
C     6.2205404    1.3036572  -34.4456694 
H     7.0475764    1.8800360  -34.8903907 
H     5.7205235    1.9923037  -33.7391423 
H     6.6703601    0.4751547  -33.8670722 
H     3.4980952    2.2416137  -29.6891651 
C     3.9026054    2.0977780  -30.7107098 
H     5.0051429    2.1554066  -30.6412754 
H     3.6356777    1.0926544  -31.0720223 
N     3.4514708    3.1000289  -31.6531631 
H     3.9622217    3.9923770  -31.6377790 
C     2.8009973    2.8156824  -32.7889504 
N     1.9589082    1.7614553  -32.8511967 
H     1.7975044    1.1880670  -32.0254098 
H     1.7393730    1.3531534  -33.7672303 
N     2.9960508    3.5753448  -33.8645765 
H     3.4924844    4.4908796  -33.7452337 
H     2.3203206    3.5482059  -34.6297737 
H    12.0411718    0.3668127  -37.4161403 
C    11.5751451    0.9784204  -36.6171531 
H    11.7509136    2.0475314  -36.8389837 
H    10.4850769    0.8074134  -36.6635692 
C    12.1288033    0.6019066  -35.2126035 
H    11.3153531    0.4832493  -34.4753463 
H    12.6372592   -0.3774822  -35.2436699 
C    13.1435843    1.6344434  -34.7289125 
O    14.1994836    1.8152206  -35.3515298 
N    12.8144644    2.3267980  -33.6282440 
H    11.9719774    2.0958449  -33.0931271 
H    13.4216102    3.1140250  -33.3124350 
H     7.2628763    1.5777967  -41.6070292 
C     7.5349654    2.0758552  -40.6663046 
N     8.3688261    3.1703234  -40.7001391 
C     8.3224901    3.6902205  -39.4882959 
H     8.8469825    4.5804429  -39.1371517 
N     7.4971113    2.9788620  -38.6773274 
H     7.2433470    3.2507400  -37.7243016 
C     6.9709588    1.9454274  -39.4119879 
H     6.2584604    1.2404989  -38.9849014 
H     2.9779208    9.5603117  -40.1277916 
C     3.1112049    8.7076169  -39.4491125 
H     2.4768494    7.8630830  -39.7647228 
H     2.8666484    9.0231250  -38.4224813 
S     4.9004198    8.2926169  -39.5940446 
H     6.6353099    8.6432678  -42.9219101 
C     7.4295005    7.8454012  -42.9548620 
H     8.0025435    8.0289850  -43.8751788 
H     8.0897134    7.9814270  -42.0807819 
C     6.8388326    6.4263334  -43.0107419 
O     7.2709095    5.6486064  -43.8598358 
N     5.9203941    6.1337143  -42.0781002 
H     5.5694626    6.8612333  -41.4415152 
C     5.3882852    4.7836074  -41.9328311 
H     6.2391080    4.1037916  -42.1097932 
C     4.8865317    4.5699448  -40.5099276 
H     4.5808371    3.5125760  -40.4182855 
H     5.7004745    4.7497959  -39.7734691 
O     3.7567641    5.3631131  -40.1735359 
H     4.0966932    6.2186359  -39.8282445 
H     4.6083725    4.5016651  -42.6606069 
H    13.6346575   11.3449856  -31.9275099 
C    12.7291088   10.6597757  -31.9726092 
H    12.8844111    9.9599407  -31.1278878 
H    11.7410231   11.1926643  -31.7892505 
C    12.9235132    9.8051260  -33.2299466 
O    14.0602975    9.5518928  -33.6168289 
N    11.8267476    9.2602364  -33.7963228 
H    10.8728063    9.4992580  -33.4983861 
C    11.9560818    8.1495613  -34.7189132 
H    12.8875440    7.6127731  -34.4898190 
H    11.0992324    7.4801470  -34.5320851 
C    11.9982886    8.5100078  -36.2078074 
O    13.0090937    8.3753309  -36.8885576 
N    10.8112810    8.9649143  -36.7087428 
H     9.9757542    8.8395731  -36.1170684 
C    10.6297433    9.1630056  -38.1236903 
H    11.6168190    9.3661959  -38.5746222 
H    10.2508952    8.2454696  -38.6097267 
C     9.6711486   10.2613736  -38.5538772 
O     9.4972117   10.4656376  -39.7537641 
N     9.0595917   10.9866865  -37.5839563 
H     9.1421581   10.6797454  -36.6106201 
C     8.1136176   12.0363891  -37.9151339 
H     8.3488319   12.3892254  -38.9289118 
H     7.0494227   11.6510733  -37.9249069 
C     8.2110251   13.2243418  -36.9514539 
O     8.4606826   14.3599390  -37.3553139 
N     7.9331691   12.9058746  -35.6732910 
H     7.7703816   11.9237656  -35.4334936 
C     7.8454833   13.8769634  -34.5840900 
H     6.9946516   14.5551271  -34.8103708 
C     7.5232094   13.1050005  -33.3040104 
H     8.3147587   12.3513679  -33.1160178 
H     7.5414167   13.8121911  -32.4537855 
C     6.1641461   12.3954079  -33.3416866 
H     5.3568438   13.1564786  -33.3673048 
H     6.0543428   11.7808756  -34.2573128 
C     5.9575345   11.4746598  -32.1460179 
H     6.6645424   10.6220825  -32.2030191 
H     6.1667476   12.0331571  -31.2107295 
N     4.5812118   10.9959677  -32.1187073 
H     3.9676914   11.1849594  -32.9214155 
C     4.0120115   10.3579874  -31.0956886 
N     4.7018412   10.1391182  -29.9720074 
H     5.6536667   10.4947471  -29.8740871 
H     4.3528022    9.5221794  -29.2365062 
N     2.7340118    9.9481254  -31.2116853 
H     2.2509281   10.2087718  -32.0779668 
H     2.1446301    9.9024706  -30.3830213 
H     8.7304598   14.5560066  -34.4843311 
H    15.6698518    6.3984333  -34.2195916 
C    15.6317735    6.5721596  -33.1121174 
H    16.6421468    6.3502920  -32.7120824 
H    15.4112444    7.6321324  -32.9063259 
C    14.6190684    5.6734009  -32.3609466 
O    14.1326279    6.1398091  -31.2922382 
O    14.3826181    4.5209364  -32.8169510 
H    14.3575270    4.7895577  -38.3695747 
C    13.3774652    4.9255872  -37.8704449 
C    12.2661695    5.3969215  -38.5838429 
H    12.3202013    5.5654037  -39.6667245 
C    11.0769935    5.6835486  -37.9048120 
H    10.2071334    6.0833418  -38.4387844 
C    10.9941769    5.5059724  -36.5217297 
H    10.0677853    5.7637000  -35.9964630 
C    12.0880431    4.9947551  -35.8166128 
H    12.0272035    4.8420355  -34.7331627 
C    13.2757369    4.6940369  -36.4900621 
H    14.1127844    4.2848863  -35.9130592 
H     8.4120664    7.4622194  -28.1753997 
C     9.3697781    7.5054414  -28.7151594 
N     9.6108678    6.7365185  -29.8344474 
C    10.9147883    6.8425266  -30.0861345 
H    11.4655291    6.3671622  -30.9013841 
N    11.5084340    7.6541813  -29.1880265 
H    12.5129883    7.8952315  -29.2090998 
C    10.5517792    8.0830757  -28.3006932 
H    10.7884343    8.7942333  -27.5098686 
O    10.6771505    5.2533947  -25.6189960 
C    10.9530983    4.6004942  -26.6754113 
O    12.0865121    4.3477114  -27.1312940 
C     9.7376383    4.1652647  -27.5050307 
H     8.8573789    4.0563371  -26.8499050 
H     9.5291844    5.0348874  -28.1530322 
C     9.8790691    2.9570964  -28.4201336 
H    10.8720563    2.9771297  -28.8979217 
H     9.8304672    2.0048010  -27.8588362 
C     8.8369865    3.0124679  -29.5576146 
O     9.3440316    3.9508543  -30.5142505 
H     9.9465941    3.4002478  -31.1233372 
C     7.5174705    3.5768569  -29.0172757 
O     7.1971857    4.7334687  -29.4349012 
O     6.8532173    2.9240114  -28.1926832 
C     8.5679098    1.6818177  -30.2718833 
H     8.1817445    0.9327538  -29.5621135 
H     7.7762846    1.8689756  -31.0286546 
C     9.7741170    1.1161304  -31.0251595 
O    10.4566487    1.9899388  -31.7036158 
O     9.9893247   -0.0958971  -30.9873221 
Fe    5.5652272    7.6272180  -37.5502322 
Mo    8.1156100    5.6391752  -31.2112215 
Fe    7.0050428    5.8197225  -36.1474980 
Fe    4.8934853    6.9253960  -34.9400711 
Fe    8.1210269    7.4875871  -33.1645878 
Fe    7.1089736    8.2953933  -35.4213714 
Fe    7.9098989    4.9975410  -33.7880527 
Fe    5.8453405    6.2424640  -32.5999802 
C     6.7710423    6.6314405  -34.3570868 
S     7.8384822    7.4946768  -37.5391479 
S     9.8122006    5.9414872  -32.8666241 
S     4.8522497    5.5136294  -36.8042620 
S     8.5897564    9.4754633  -34.2118761 
S     6.5089687    4.1331667  -32.1978330 
S     4.9815998    9.0854735  -35.7859566 
S     6.9324836    7.6844077  -31.2078639 
S     3.6751870    6.5676137  -33.0453539 
C     9.0038577    3.2951085  -35.9111774 
O     8.0531678    4.2329292  -35.7655264 
C     9.4551042    2.6363450  -34.8300063 
O     8.9097003    2.9399174  -33.6214828 
H    10.2247504    1.8741927  -34.8498860 
H     9.4075769    3.1082081  -36.9131999 
H     9.4963779    2.6151750  -32.8791729 
O     4.5867515    5.5578591  -29.3899720 
H     5.5225725    5.2537856  -29.4500367 
H     4.5208789    6.3083626  -30.0078038 
O     1.0966096    8.3967313  -34.2212395 
H     1.9392673    8.0431563  -33.8629582 
H     0.5758254    8.6791360  -33.4221515 
