# Supplementary material for: Reaction Mechanism for CO Reduction by Mo-Nitrogenase Studied by QM/MM
Source: Inorg Chem. 2024 Aug 14;63(34):15951–63. doi: 10.1021/acs.inorgchem.4c02323 (PMC11351180; doi:10.1021/acs.inorgchem.4c02323)
Supplement: Supplementary file 2 — ic4c02323_si_002.zip [file ic4c02323_si_002.zip › Coordinates/E5/C1_3-C2_3-C1.xyz]

195
C1_3-C2_3-C1
H     4.4314410    0.2456656  -35.0626346 
C     5.2722303    0.8289676  -35.5262999 
H     5.8286029    0.1194225  -36.1521670 
C     4.8084040    2.0078052  -36.3792528 
H     5.6924093    2.5446716  -36.7581873 
H     4.1911249    1.7328766  -37.2542241 
H     4.2524800    2.7518201  -35.7873317 
C     6.1793089    1.3207072  -34.3895165 
H     6.8850699    2.0739063  -34.7714130 
H     5.6184923    1.8594609  -33.6039185 
H     6.7530624    0.5076544  -33.9071766 
H     3.5021919    2.2424129  -29.6885307 
C     3.9150795    2.0999396  -30.7078572 
H     5.0166265    2.1615421  -30.6266228 
H     3.6561517    1.0930801  -31.0700766 
N     3.4723207    3.0980249  -31.6588201 
H     3.9858674    3.9890634  -31.6504720 
C     2.8076364    2.8112683  -32.7852992 
N     1.9628682    1.7578933  -32.8353896 
H     1.8029296    1.1889490  -32.0061639 
H     1.7317008    1.3498464  -33.7482977 
N     2.9947866    3.5637645  -33.8679937 
H     3.4864288    4.4863398  -33.7547143 
H     2.3051552    3.5366191  -34.6207576 
H    12.0372812    0.3702922  -37.4158769 
C    11.5653791    0.9870968  -36.6196495 
H    11.7578680    2.0525288  -36.8470513 
H    10.4748153    0.8222513  -36.6893598 
C    12.0930184    0.6134105  -35.2066398 
H    11.2705062    0.5022240  -34.4795349 
H    12.6035890   -0.3651705  -35.2280173 
C    13.0964049    1.6508543  -34.7134993 
O    14.1597066    1.8255655  -35.3268415 
N    12.7366892    2.3612952  -33.6353518 
H    11.9107302    2.1118428  -33.0753040 
H    13.3538779    3.1359252  -33.3079576 
H     7.2577103    1.5848549  -41.6081683 
C     7.5170472    2.0979686  -40.6711007 
N     8.3883804    3.1636420  -40.7058165 
C     8.2764344    3.7560131  -39.5327741 
H     8.8037341    4.6495680  -39.1951522 
N     7.3703718    3.1220041  -38.7448275 
H     7.0266517    3.4875531  -37.8527022 
C     6.8601551    2.0636419  -39.4565284 
H     6.0866519    1.4153412  -39.0476580 
H     2.9776008    9.5603945  -40.1232214 
C     3.1081377    8.7102684  -39.4367468 
H     2.4679914    7.8692545  -39.7510995 
H     2.8536982    9.0342587  -38.4148992 
S     4.8933564    8.2767512  -39.5488889 
H     6.6345806    8.6424908  -42.9211972 
C     7.4275684    7.8431847  -42.9528814 
H     7.9997214    8.0229658  -43.8743820 
H     8.0890148    7.9806982  -42.0800794 
C     6.8333236    6.4252368  -43.0039788 
O     7.2642152    5.6427695  -43.8493110 
N     5.9123706    6.1385811  -42.0716400 
H     5.5687737    6.8674008  -41.4322170 
C     5.3743188    4.7906078  -41.9222760 
H     6.2243234    4.1044208  -42.0774191 
C     4.8456066    4.5987194  -40.5064410 
H     4.5415912    3.5417133  -40.4034136 
H     5.6435803    4.7951385  -39.7590067 
O     3.7097842    5.3938616  -40.2022343 
H     4.0471723    6.2517738  -39.8582074 
H     4.6027305    4.5039358  -42.6564850 
H    13.6342455   11.3450118  -31.9279688 
C    12.7285880   10.6595445  -31.9741727 
H    12.8839769    9.9581004  -31.1308620 
H    11.7408251   11.1924912  -31.7897844 
C    12.9234505    9.8082252  -33.2338609 
O    14.0608328    9.5567653  -33.6199918 
N    11.8289062    9.2637026  -33.8067727 
H    10.8735366    9.4956066  -33.5084865 
C    11.9686194    8.1542554  -34.7295717 
H    12.9035972    7.6248146  -34.4981249 
H    11.1175664    7.4771056  -34.5439875 
C    12.0069221    8.5077649  -36.2198131 
O    13.0115608    8.3554355  -36.9069971 
N    10.8215593    8.9687301  -36.7165478 
H     9.9890111    8.8602904  -36.1160782 
C    10.6339465    9.1654060  -38.1308149 
H    11.6186593    9.3686619  -38.5869826 
H    10.2523635    8.2474455  -38.6145360 
C     9.6732764   10.2635287  -38.5580796 
O     9.5008789   10.4701197  -39.7579767 
N     9.0591598   10.9848635  -37.5869754 
H     9.1374134   10.6750495  -36.6136873 
C     8.1135163   12.0357632  -37.9162940 
H     8.3483192   12.3895562  -38.9298793 
H     7.0494192   11.6507717  -37.9253332 
C     8.2117723   13.2234772  -36.9519532 
O     8.4606599   14.3591017  -37.3564515 
N     7.9339146   12.9053461  -35.6737711 
H     7.7747671   11.9226562  -35.4324630 
C     7.8457739   13.8772640  -34.5852899 
H     6.9951711   14.5554304  -34.8123080 
C     7.5230057   13.1061137  -33.3048955 
H     8.3128367   12.3503242  -33.1182993 
H     7.5444045   13.8128041  -32.4543833 
C     6.1618706   12.4005219  -33.3408868 
H     5.3567823   13.1640828  -33.3586648 
H     6.0470646   11.7924043  -34.2602403 
C     5.9577319   11.4735745  -32.1495646 
H     6.6597996   10.6175753  -32.2155722 
H     6.1752571   12.0254766  -31.2123817 
N     4.5792837   11.0016323  -32.1168319 
H     3.9634870   11.1933574  -32.9170227 
C     4.0139991   10.3559502  -31.0963569 
N     4.7062849   10.1317417  -29.9755900 
H     5.6577448   10.4881730  -29.8777638 
H     4.3616236    9.5069005  -29.2444656 
N     2.7363427    9.9444305  -31.2122797 
H     2.2510737   10.2093977  -32.0759829 
H     2.1491018    9.8948312  -30.3823631 
H     8.7305510   14.5561988  -34.4849926 
H    15.6696427    6.3988396  -34.2203584 
C    15.6306836    6.5731390  -33.1134969 
H    16.6391833    6.3480790  -32.7107202 
H    15.4131143    7.6337433  -32.9075413 
C    14.6113080    5.6770175  -32.3674678 
O    14.1321577    6.1400802  -31.2944531 
O    14.3636190    4.5314933  -32.8349331 
H    14.3561420    4.7874298  -38.3672751 
C    13.3751976    4.9187237  -37.8650298 
C    12.2615256    5.3841849  -38.5797260 
H    12.3182208    5.5587976  -39.6614842 
C    11.0686044    5.6593151  -37.9042809 
H    10.1991901    6.0599206  -38.4377389 
C    10.9830577    5.4785188  -36.5203684 
H    10.0539864    5.7361228  -35.9979979 
C    12.0792538    4.9740788  -35.8131984 
H    12.0249649    4.8301976  -34.7275963 
C    13.2716810    4.6819456  -36.4859967 
H    14.1094244    4.2798908  -35.9052586 
H     8.4116437    7.4597836  -28.1786794 
C     9.3679740    7.4985466  -28.7233385 
N     9.6157538    6.7132554  -29.8313398 
C    10.9215581    6.8130420  -30.0740683 
H    11.4792290    6.3221768  -30.8752052 
N    11.5106058    7.6363521  -29.1838788 
H    12.5149086    7.8781359  -29.2035132 
C    10.5487962    8.0784927  -28.3086920 
H    10.7823792    8.7962894  -27.5227667 
O    10.6727953    5.2570947  -25.6151480 
C    10.9530085    4.6182674  -26.6802978 
O    12.0902449    4.3667527  -27.1274551 
C     9.7439696    4.1970790  -27.5259245 
H     8.8564370    4.0937749  -26.8788796 
H     9.5484267    5.0678316  -28.1749990 
C     9.8927236    2.9907664  -28.4411113 
H    10.8831186    3.0145865  -28.9218608 
H     9.8481935    2.0411946  -27.8732554 
C     8.8525658    3.0144206  -29.5864613 
O     9.3507179    3.9010930  -30.5940768 
H     9.9581041    3.2610226  -31.1906404 
C     7.5377310    3.5823049  -29.0483147 
O     7.2100287    4.7356752  -29.4839516 
O     6.8766724    2.9502475  -28.2048136 
C     8.6071113    1.6518763  -30.2424016 
H     8.2307062    0.9200693  -29.5088628 
H     7.8216284    1.7864542  -31.0145527 
C     9.8435816    1.0891207  -30.9612181 
O    10.6035586    1.9616862  -31.5104636 
O     9.9811062   -0.1426010  -30.9949220 
Fe    5.5842425    7.5811317  -37.5089044 
Mo    8.1472361    5.6069979  -31.2524459 
Fe    7.0167352    5.7964965  -36.1900020 
Fe    4.9227358    6.9038126  -34.9979279 
Fe    8.1100557    7.5105225  -33.1800714 
Fe    7.1242508    8.2779262  -35.4798110 
Fe    7.9753556    5.0280011  -33.8325986 
Fe    5.8809759    6.2103559  -32.6558275 
C     6.7981556    6.6262644  -34.4043817 
S     7.8514060    7.4623264  -37.5884846 
S     9.8370743    6.0128405  -32.8819435 
S     4.8740980    5.4617364  -36.8464879 
S     8.5783025    9.4844407  -34.2561305 
S     6.5776457    4.0983484  -32.2761057 
S     4.9958860    9.0726789  -35.8107082 
S     6.9224428    7.6411658  -31.2134970 
S     3.7060643    6.5450555  -33.0987069 
C     8.8344053    3.0928524  -35.9781479 
O     8.0518427    4.1987775  -35.7600500 
C     9.2843723    2.5145281  -34.6691504 
O     9.1050701    3.1142159  -33.6285960 
H     9.7659808    1.5145205  -34.6587549 
H     8.3114913    2.2796866  -36.5366655 
H     9.7478579    3.3226724  -36.5789913 
O     4.6022554    5.5326711  -29.4149508 
H     5.5419250    5.2336319  -29.4676379 
H     4.5391026    6.2752792  -30.0424082 
O     1.1029906    8.3946905  -34.2189923 
H     1.9453179    8.0364111  -33.8638490 
H     0.5830811    8.6769470  -33.4195972 
