# Supplementary material for: Reaction Mechanism for CO Reduction by Mo-Nitrogenase Studied by QM/MM
Source: Inorg Chem. 2024 Aug 14;63(34):15951–63. doi: 10.1021/acs.inorgchem.4c02323 (PMC11351180; doi:10.1021/acs.inorgchem.4c02323)
Supplement: Supplementary file 2 — ic4c02323_si_002.zip [file ic4c02323_si_002.zip › Coordinates/E5/C1_3-C2_3-O1.xyz]

195
C1_3-C2_3-O1
H     4.4203107    0.2296808  -35.0702048 
C     5.2551792    0.7827489  -35.5553623 
H     5.7855043    0.0328674  -36.1516918 
C     4.8156620    1.9392915  -36.4598643 
H     5.6715109    2.3401290  -37.0243680 
H     4.0684653    1.6696146  -37.2279652 
H     4.3978607    2.7806508  -35.8804328 
C     6.1854656    1.2434188  -34.4284898 
H     7.1927628    1.4975498  -34.7959788 
H     5.7663609    2.1158103  -33.8896546 
H     6.3916305    0.4658163  -33.6694400 
H     3.5040650    2.2452424  -29.6906770 
C     3.9201023    2.1084656  -30.7112970 
H     5.0217631    2.1577561  -30.6230557 
H     3.6542350    1.1068239  -31.0825121 
N     3.4950856    3.1174449  -31.6595889 
H     3.9902906    4.0179902  -31.6201717 
C     2.8436000    2.8460003  -32.7978558 
N     1.9918807    1.7997777  -32.8673467 
H     1.8255469    1.2222186  -32.0457288 
H     1.7653806    1.3983928  -33.7849508 
N     3.0491257    3.6076963  -33.8724964 
H     3.5505276    4.5166294  -33.7420830 
H     2.3769351    3.5909707  -34.6413899 
H    12.0295244    0.3878009  -37.4322551 
C    11.5442234    1.0395433  -36.6681530 
H    11.7480333    2.0966519  -36.9278258 
H    10.4517335    0.8969121  -36.7415105 
C    12.0090066    0.7218875  -35.2279003 
H    11.1363524    0.7634271  -34.5559607 
H    12.4300154   -0.2993364  -35.1698853 
C    13.0797452    1.6952857  -34.7535225 
O    14.1693899    1.8065407  -35.3352328 
N    12.7477947    2.4361902  -33.6826207 
H    11.8713572    2.2516215  -33.1907817 
H    13.3851031    3.1859079  -33.3416535 
H     7.2821323    1.5617812  -41.6149115 
C     7.6015971    2.0260308  -40.6794087 
N     8.4448503    3.1103824  -40.7000381 
C     8.5790572    3.4720642  -39.4364188 
H     9.1736982    4.3079052  -39.0624893 
N     7.8685279    2.6657860  -38.6091123 
H     7.7305514    2.8287976  -37.5970517 
C     7.2210180    1.7403137  -39.3854967 
H     6.5527780    0.9939759  -38.9588276 
H     2.9790126    9.5583072  -40.1223937 
C     3.1107616    8.7059882  -39.4352854 
H     2.4832183    7.8590691  -39.7584289 
H     2.8377201    9.0278065  -38.4175802 
S     4.8991791    8.2745637  -39.5192808 
H     6.6350628    8.6436152  -42.9215256 
C     7.4297231    7.8465150  -42.9542914 
H     8.0025059    8.0306869  -43.8745361 
H     8.0897910    7.9818741  -42.0804955 
C     6.8385767    6.4281712  -43.0112340 
O     7.2657376    5.6540928  -43.8659222 
N     5.9244680    6.1315590  -42.0752647 
H     5.5819724    6.8529748  -41.4282721 
C     5.3999067    4.7775733  -41.9346019 
H     6.2524956    4.1050311  -42.1320505 
C     4.9286091    4.5422060  -40.5038289 
H     4.6252820    3.4834053  -40.4224577 
H     5.7621968    4.7072303  -39.7833301 
O     3.8050674    5.3289646  -40.1318569 
H     4.1448427    6.1870318  -39.7917631 
H     4.6125344    4.4996240  -42.6600471 
H    13.6347116   11.3511605  -31.9248058 
C    12.7328409   10.6683092  -31.9671129 
H    12.8878395    9.9638467  -31.1262511 
H    11.7419905   11.1957402  -31.7872552 
C    12.9399202    9.8268289  -33.2255485 
O    14.0787272    9.5619727  -33.5990207 
N    11.8450792    9.3076753  -33.8153296 
H    10.8902411    9.5450076  -33.5178987 
C    11.9829888    8.1973809  -34.7300887 
H    12.9259953    7.6794633  -34.5067537 
H    11.1406919    7.5169030  -34.5241434 
C    12.0040262    8.5474746  -36.2196303 
O    13.0034632    8.4043254  -36.9145333 
N    10.8085265    8.9964915  -36.7056943 
H     9.9845390    8.8846471  -36.0951803 
C    10.6007685    9.1651656  -38.1201418 
H    11.5819711    9.3350603  -38.5965731 
H    10.1859983    8.2466411  -38.5742637 
C     9.6556442   10.2698413  -38.5528254 
O     9.4713593   10.4633724  -39.7527887 
N     9.0531474   11.0004369  -37.5833117 
H     9.1625541   10.7182559  -36.6052692 
C     8.1064407   12.0480833  -37.9143925 
H     8.3404143   12.4029501  -38.9277973 
H     7.0463929   11.6549747  -37.9246399 
C     8.2053529   13.2331593  -36.9482028 
O     8.4589931   14.3682432  -37.3506495 
N     7.9283259   12.9118648  -35.6707181 
H     7.7586512   11.9305273  -35.4323589 
C     7.8441094   13.8820543  -34.5809580 
H     6.9952298   14.5628262  -34.8067818 
C     7.5215500   13.1139100  -33.2990616 
H     8.3101486   12.3573886  -33.1112886 
H     7.5442895   13.8231819  -32.4507467 
C     6.1594960   12.4104371  -33.3329745 
H     5.3553398   13.1749265  -33.3550290 
H     6.0439117   11.7979197  -34.2493132 
C     5.9520469   11.4887811  -32.1382721 
H     6.6576006   10.6352182  -32.1970231 
H     6.1636032   12.0448010  -31.2020755 
N     4.5752058   11.0125999  -32.1111200 
H     3.9605437   11.2068891  -32.9116229 
C     4.0107732   10.3586915  -31.0950416 
N     4.7054296   10.1246194  -29.9779738 
H     5.6568096   10.4809010  -29.8793352 
H     4.3632918    9.4929737  -29.2513147 
N     2.7326788    9.9504614  -31.2125602 
H     2.2453000   10.2253726  -32.0718431 
H     2.1484172    9.8845337  -30.3819600 
H     8.7301763   14.5579297  -34.4830578 
H    15.6721378    6.4016615  -34.2200539 
C    15.6379097    6.5811554  -33.1133149 
H    16.6480341    6.3553442  -32.7151692 
H    15.4233333    7.6427443  -32.9095136 
C    14.6224565    5.6888173  -32.3605088 
O    14.1402316    6.1540657  -31.2903532 
O    14.3780034    4.5401129  -32.8203964 
H    14.3649134    4.7868881  -38.3728525 
C    13.3923975    4.9238811  -37.8744038 
C    12.2804731    5.3945263  -38.5862185 
H    12.3126739    5.5020405  -39.6776507 
C    11.1301215    5.7741381  -37.8903745 
H    10.2536037    6.1684149  -38.4167889 
C    11.1086844    5.7148958  -36.4947013 
H    10.2541187    6.1334076  -35.9540526 
C    12.1821785    5.1607303  -35.7928513 
H    12.1678074    5.0928290  -34.6989262 
C    13.3187635    4.7406798  -36.4870637 
H    14.1477721    4.3047067  -35.9180092 
H     8.4143260    7.4632870  -28.1698161 
C     9.3775627    7.5088248  -28.6988317 
N     9.6487685    6.7068204  -29.7863589 
C    10.9559677    6.8125730  -30.0136457 
H    11.5306029    6.3123573  -30.7972139 
N    11.5244292    7.6578596  -29.1312452 
H    12.5257698    7.9113009  -29.1492844 
C    10.5471301    8.1070159  -28.2769151 
H    10.7625305    8.8433906  -27.5029907 
O    10.6758151    5.2559286  -25.6106086 
C    10.9478106    4.6113601  -26.6741551 
O    12.0814173    4.3624199  -27.1326586 
C     9.7299933    4.1830457  -27.5033166 
H     8.8512547    4.0714299  -26.8463199 
H     9.5230555    5.0554490  -28.1468281 
C     9.8690043    2.9854891  -28.4303679 
H    10.8638658    3.0092597  -28.9029809 
H     9.8115298    2.0289745  -27.8745602 
C     8.8376860    3.0597586  -29.5839241 
O     9.3564520    3.9446251  -30.5491354 
H    10.0764330    3.0503457  -31.2810413 
C     7.5122741    3.5966594  -29.0358938 
O     7.1692098    4.7415557  -29.4838104 
O     6.8538473    2.9526807  -28.1990695 
C     8.5609311    1.7037175  -30.2652185 
H     8.1826720    0.9516382  -29.5541789 
H     7.7788566    1.8718035  -31.0348434 
C     9.7768966    1.1566976  -30.9886840 
O    10.5117069    2.0771254  -31.5768761 
O    10.0128567   -0.0428180  -31.0224459 
Fe    5.5350142    7.6139020  -37.4401459 
Mo    8.2054306    5.5848288  -31.2128052 
Fe    6.8813142    5.7825183  -35.9794965 
Fe    4.8793169    7.0263295  -34.7927439 
Fe    8.0019701    5.2119206  -33.7675613 
Fe    8.1647679    7.5847513  -33.0670104 
Fe    7.1270505    8.3378290  -35.3738403 
Fe    5.9407521    6.2041858  -32.5533928 
C     6.7924929    6.7285174  -34.2764841 
S     7.8125743    7.3564027  -37.4219754 
S     9.8990653    6.0373988  -32.8361378 
S     4.7154676    5.5773899  -36.5946082 
S     8.6134367    9.5403977  -34.1858063 
S     6.7147232    4.0533524  -32.3402263 
S     5.0072416    9.1448313  -35.7175611 
S     6.9557651    7.6174608  -31.1221990 
S     3.7488232    6.5555330  -32.8831604 
C     8.5758893    4.1029939  -35.4146514 
O     7.4040348    3.5842434  -36.0745303 
C     9.4556491    3.1207371  -34.7946589 
O     9.1796534    1.9443372  -34.5722287 
H    10.4439543    3.5447794  -34.4915404 
H     9.1137075    4.6931083  -36.1716795 
H     6.8581195    3.1066678  -35.4161586 
O     4.5602907    5.5133184  -29.4544893 
H     5.5113442    5.2508479  -29.4955003 
H     4.4560036    6.2197607  -30.1187305 
O     1.1245759    8.3947263  -34.1959007 
H     1.9643482    8.0564470  -33.8201728 
H     0.5880891    8.6785886  -33.4070357 
