# Supplementary material for: Reaction Mechanism for CO Reduction by Mo-Nitrogenase Studied by QM/MM
Source: Inorg Chem. 2024 Aug 14;63(34):15951–63. doi: 10.1021/acs.inorgchem.4c02323 (PMC11351180; doi:10.1021/acs.inorgchem.4c02323)
Supplement: Supplementary file 2 — ic4c02323_si_002.zip [file ic4c02323_si_002.zip › Coordinates/E5/C1_3-C2_3-C2.xyz]

195
C1_3-C2_3-C2
H     4.4180946    0.2424857  -35.0735260 
C     5.2431517    0.8211788  -35.5619186 
H     5.7791759    0.1031934  -36.1930273 
C     4.7681436    1.9967812  -36.4198525 
H     5.6409505    2.5214191  -36.8391556 
H     4.1158648    1.7193565  -37.2687352 
H     4.2369428    2.7498231  -35.8158597 
C     6.1870121    1.3059074  -34.4625832 
H     6.9552554    1.9532558  -34.8983374 
H     5.6725650    1.9401210  -33.7160485 
H     6.6998334    0.4861807  -33.9267828 
H     3.4931164    2.2369720  -29.6878431 
C     3.8879448    2.0840272  -30.7096634 
H     4.9915238    2.1351957  -30.6540382 
H     3.6090174    1.0808078  -31.0660087 
N     3.4307777    3.0905359  -31.6455165 
H     3.9503754    3.9770811  -31.6227798 
C     2.7934376    2.8112854  -32.7886343 
N     1.9485277    1.7605966  -32.8629575 
H     1.7870885    1.1830327  -32.0401536 
H     1.7461335    1.3486591  -33.7817759 
N     2.9958952    3.5757890  -33.8596478 
H     3.5275777    4.4645801  -33.7504732 
H     2.3348370    3.5509593  -34.6370645 
H    12.0335114    0.3848862  -37.4263289 
C    11.5557039    1.0300546  -36.6521141 
H    11.7543543    2.0890117  -36.9056387 
H    10.4639722    0.8815407  -36.7244029 
C    12.0460467    0.6988859  -35.2202593 
H    11.1952608    0.6856551  -34.5181245 
H    12.4943503   -0.3114148  -35.1866196 
C    13.1075739    1.6894108  -34.7492152 
O    14.1814485    1.8165628  -35.3552878 
N    12.7967962    2.4153248  -33.6638305 
H    11.9230680    2.2431557  -33.1636266 
H    13.4283838    3.1803406  -33.3408671 
H     7.2754940    1.5664904  -41.6093671 
C     7.5789251    2.0401830  -40.6683952 
N     8.4260653    3.1230136  -40.6940709 
C     8.5023559    3.5344483  -39.4399871 
H     9.0790372    4.3843750  -39.0699273 
N     7.7493537    2.7670878  -38.6135282 
H     7.6068045    2.9812383  -37.6054377 
C     7.1365991    1.8096695  -39.3802104 
H     6.4484682    1.0819507  -38.9510582 
H     2.9799237    9.5584113  -40.1203904 
C     3.1132151    8.7075826  -39.4299797 
H     2.4924004    7.8563404  -39.7549524 
H     2.8321107    9.0293473  -38.4144977 
S     4.9043142    8.2880563  -39.5031153 
H     6.6350720    8.6436821  -42.9214592 
C     7.4298204    7.8464073  -42.9540356 
H     8.0023956    8.0304511  -43.8744338 
H     8.0898535    7.9818263  -42.0803522 
C     6.8379917    6.4281596  -43.0111044 
O     7.2638244    5.6547099  -43.8668542 
N     5.9240481    6.1320511  -42.0749313 
H     5.5857027    6.8529645  -41.4258270 
C     5.3975188    4.7785564  -41.9336677 
H     6.2496952    4.1042581  -42.1254700 
C     4.9195660    4.5483587  -40.5049864 
H     4.6120605    3.4913243  -40.4207669 
H     5.7489066    4.7130000  -39.7804385 
O     3.7965750    5.3419076  -40.1414127 
H     4.1394194    6.1935239  -39.7912742 
H     4.6117259    4.4999487  -42.6599476 
H    13.6347954   11.3498189  -31.9245945 
C    12.7320322   10.6672428  -31.9654599 
H    12.8862574    9.9650121  -31.1225761 
H    11.7416898   11.1955686  -31.7865335 
C    12.9307698    9.8222244  -33.2225418 
O    14.0651479    9.5630022  -33.6109164 
N    11.8309564    9.2920937  -33.7953980 
H    10.8809809    9.5254062  -33.4859452 
C    11.9618837    8.1832981  -34.7141715 
H    12.9002568    7.6569538  -34.4899948 
H    11.1123758    7.5079776  -34.5168400 
C    12.0009033    8.5500751  -36.2017309 
O    13.0100150    8.4194247  -36.8834913 
N    10.8111148    9.0064861  -36.6989002 
H     9.9805633    8.8723324  -36.1015517 
C    10.6155365    9.1773390  -38.1152030 
H    11.5990500    9.3530105  -38.5846014 
H    10.2118825    8.2572851  -38.5754418 
C     9.6646890   10.2751797  -38.5529515 
O     9.4783127   10.4656508  -39.7527095 
N     9.0551942   11.0031249  -37.5848978 
H     9.1826925   10.7343016  -36.6063722 
C     8.1066093   12.0489605  -37.9163852 
H     8.3392150   12.4031328  -38.9304246 
H     7.0465223   11.6552497  -37.9253467 
C     8.2068186   13.2341632  -36.9505872 
O     8.4661802   14.3682836  -37.3498418 
N     7.9286432   12.9108745  -35.6731482 
H     7.7360282   11.9321408  -35.4447240 
C     7.8450616   13.8759214  -34.5780741 
H     6.9927518   14.5550384  -34.7957955 
C     7.5280865   13.0958232  -33.3013967 
H     8.3176294   12.3374270  -33.1234734 
H     7.5555207   13.7965230  -32.4463412 
C     6.1638154   12.3952014  -33.3345321 
H     5.3628077   13.1630137  -33.3464157 
H     6.0407972   11.7912179  -34.2557480 
C     5.9574936   11.4644505  -32.1460897 
H     6.6518061   10.6026348  -32.2172480 
H     6.1840739   12.0111621  -31.2082013 
N     4.5754635   11.0036095  -32.1091780 
H     3.9587132   11.1998589  -32.9074234 
C     4.0081327   10.3592506  -31.0880677 
N     4.7010957   10.1302318  -29.9691347 
H     5.6507017   10.4904343  -29.8677574 
H     4.3527338    9.5112685  -29.2344961 
N     2.7287428    9.9542346  -31.2034881 
H     2.2439468   10.2196602  -32.0672647 
H     2.1411427    9.9047264  -30.3736725 
H     8.7304862   14.5554051  -34.4812984 
H    15.6726491    6.4018237  -34.2204136 
C    15.6398177    6.5818490  -33.1138689 
H    16.6510431    6.3568638  -32.7179844 
H    15.4246008    7.6432439  -32.9099873 
C    14.6274493    5.6876233  -32.3591497 
O    14.1349120    6.1568047  -31.2956653 
O    14.3971917    4.5326321  -32.8112386 
H    14.3638405    4.7899761  -38.3788925 
C    13.3866109    4.9345025  -37.8941039 
C    12.2950226    5.4038872  -38.6376061 
H    12.3459813    5.4830241  -39.7303886 
C    11.1384367    5.8160082  -37.9748156 
H    10.2746743    6.1999133  -38.5269760 
C    11.0851252    5.7830694  -36.5801392 
H    10.2171361    6.2158754  -36.0720802 
C    12.1287676    5.2091210  -35.8457054 
H    12.0678805    5.1287717  -34.7538056 
C    13.2780611    4.7693149  -36.5062482 
H    14.0890786    4.3278112  -35.9153523 
H     8.4131836    7.4593930  -28.1823530 
C     9.3688484    7.4969402  -28.7339409 
N     9.5981163    6.7250557  -29.8553598 
C    10.8987846    6.8203515  -30.1176153 
H    11.4381259    6.3296881  -30.9312065 
N    11.5064045    7.6291793  -29.2244185 
H    12.5129278    7.8607066  -29.2455709 
C    10.5593296    8.0651483  -28.3299146 
H    10.8102632    8.7681785  -27.5361858 
O    10.6683998    5.2543027  -25.6255757 
C    10.9373315    4.6106988  -26.6915516 
O    12.0716927    4.3528127  -27.1438034 
C     9.7190292    4.1968739  -27.5297137 
H     8.8338577    4.1083197  -26.8769545 
H     9.5309868    5.0653791  -28.1845128 
C     9.8405077    2.9886845  -28.4473876 
H    10.8298068    3.0031794  -28.9328148 
H     9.7870872    2.0380980  -27.8807597 
C     8.7909870    3.0531146  -29.5889681 
O     9.2731127    3.9523798  -30.5502965 
H    10.0780794    2.9926960  -31.3460659 
C     7.4680327    3.5711674  -29.0111117 
O     7.1321955    4.7312216  -29.4213802 
O     6.8138673    2.9153533  -28.1801282 
C     8.5305826    1.7036396  -30.2903238 
H     8.1110456    0.9480750  -29.6059408 
H     7.7970807    1.8952501  -31.1019574 
C     9.7641577    1.1466373  -30.9659337 
O    10.5434625    2.0562369  -31.5237444 
O    10.0008133   -0.0526233  -31.0008103 
Fe    5.5735042    7.5667243  -37.4598979 
Mo    8.1167605    5.5574803  -31.1817292 
Fe    6.8758325    5.6370264  -36.1544698 
Fe    4.9624579    6.9223067  -34.8967643 
Fe    7.9779554    4.6115570  -33.7954603 
Fe    8.1103677    7.4512205  -33.1650443 
Fe    7.1941977    8.1399935  -35.4614372 
Fe    5.9003040    6.1855635  -32.6050065 
C     6.8612409    6.4770543  -34.3523663 
S     7.8282119    7.2711524  -37.5431112 
S     9.7384854    5.8378632  -32.9241617 
S     4.7187848    5.5343526  -36.7388081 
S     8.5944428    9.3988430  -34.2346672 
S     6.4293375    4.0842881  -32.1444316 
S     5.1205553    9.0629766  -35.7328451 
S     6.9337327    7.6376196  -31.2050011 
S     3.7338495    6.5902936  -33.0348975 
C     8.8563328    3.8737945  -35.5026239 
O     7.6428027    3.8359745  -36.0984230 
C     9.3012279    2.6773958  -34.7057361 
O     8.6381104    2.8228753  -33.4919330 
H     9.0536305    1.7105919  -35.2122953 
H     9.6196242    4.4619230  -36.0206185 
H    10.4051957    2.7311066  -34.5890751 
O     4.5562102    5.5634926  -29.3862680 
H     5.4888375    5.2410769  -29.4448201 
H     4.5013697    6.3106521  -30.0069864 
O     1.1052581    8.3984740  -34.2126759 
H     1.9424490    8.0413444  -33.8474105 
H     0.5769558    8.6808744  -33.4180090 
