# Supplementary material for: Reaction Mechanism for CO Reduction by Mo-Nitrogenase Studied by QM/MM
Source: Inorg Chem. 2024 Aug 14;63(34):15951–63. doi: 10.1021/acs.inorgchem.4c02323 (PMC11351180; doi:10.1021/acs.inorgchem.4c02323)
Supplement: Supplementary file 2 — ic4c02323_si_002.zip [file ic4c02323_si_002.zip › Coordinates/E2/CO+CO.xyz]

192
CO+CO
H     4.4355099    0.2404560  -35.0688526 
C     5.2843215    0.8063327  -35.5487035 
H     5.7843313    0.0727392  -36.1891291 
C     4.8523417    2.0030412  -36.3964230 
H     5.7421548    2.4915015  -36.8277356 
H     4.1855760    1.7481407  -37.2408838 
H     4.3538177    2.7757187  -35.7891496 
C     6.2759117    1.2389889  -34.4627156 
H     7.1625465    1.6925068  -34.9358532 
H     5.8427973    2.0124300  -33.8012825 
H     6.6332071    0.4008888  -33.8361222 
H     3.4989613    2.2422229  -29.6893600 
C     3.9050357    2.0995797  -30.7106508 
H     5.0071813    2.1610056  -30.6388746 
H     3.6436074    1.0929012  -31.0711008 
N     3.4502547    3.0966529  -31.6575767 
H     3.9377102    4.0011053  -31.6319401 
C     2.8036710    2.8035114  -32.7935065 
N     1.9597824    1.7515283  -32.8496198 
H     1.7872685    1.1906109  -32.0174523 
H     1.7439340    1.3341138  -33.7627313 
N     3.0039847    3.5503035  -33.8775185 
H     3.5287386    4.4438899  -33.7748352 
H     2.3366910    3.5199036  -34.6499697 
H    12.0241495    0.3967889  -37.4390955 
C    11.5297203    1.0657792  -36.6915622 
H    11.7529061    2.1172214  -36.9544283 
H    10.4368103    0.9457599  -36.7998846 
C    11.9442503    0.7638746  -35.2356025 
H    11.0637602    0.8522528  -34.5789798 
H    12.3190003   -0.2727810  -35.1428678 
C    13.0465428    1.6971626  -34.7472861 
O    14.1540331    1.7471346  -35.3012365 
N    12.7254905    2.4616801  -33.6913133 
H    11.7988081    2.3778656  -33.2763584 
H    13.3787084    3.1977817  -33.3520316 
H     7.2730379    1.5567731  -41.6331313 
C     7.5808442    2.0190598  -40.7113603 
N     8.4323407    3.0944235  -40.7263852 
C     8.5562293    3.4460129  -39.4584755 
H     9.1654575    4.2585653  -39.0619816 
N     7.8194677    2.6498194  -38.6513125 
H     7.8026036    2.7697760  -37.6285686 
C     7.1766768    1.7312895  -39.4270143 
H     6.4991086    0.9887612  -39.0086486 
H     2.9926194    9.5569001  -40.1162939 
C     3.1482871    8.7082450  -39.4196854 
H     2.5489933    7.8417095  -39.7448553 
H     2.8526162    9.0285475  -38.4074028 
S     4.9582376    8.3222788  -39.4754485 
H     6.6344062    8.6428677  -42.9208781 
C     7.4284397    7.8447049  -42.9530007 
H     8.0006288    8.0273828  -43.8739169 
H     8.0893281    7.9812079  -42.0800863 
C     6.8353379    6.4264695  -43.0108916 
O     7.2567773    5.6559588  -43.8715247 
N     5.9235047    6.1278897  -42.0733235 
H     5.5946458    6.8452951  -41.4154609 
C     5.3965520    4.7736027  -41.9337418 
H     6.2486280    4.0992301  -42.1258425 
C     4.9231623    4.5448481  -40.5028587 
H     4.5981442    3.4925446  -40.4220264 
H     5.7588119    4.6916791  -39.7823486 
O     3.8156667    5.3576598  -40.1286466 
H     4.1760796    6.1929681  -39.7583438 
H     4.6100418    4.4939249  -42.6610163 
H    13.6343587   11.3438505  -31.9279396 
C    12.7275922   10.6590620  -31.9730903 
H    12.8832471    9.9589291  -31.1287123 
H    11.7403944   11.1925529  -31.7892750 
C    12.9145697    9.8032282  -33.2306006 
O    14.0477390    9.5503992  -33.6255609 
N    11.8139328    9.2528924  -33.7891833 
H    10.8633141    9.5038468  -33.4936168 
C    11.9455613    8.1446946  -34.7151905 
H    12.8819943    7.6143491  -34.4914586 
H    11.0973253    7.4638916  -34.5316612 
C    11.9768955    8.5109286  -36.2009246 
O    12.9858102    8.3968094  -36.8863335 
N    10.7792904    8.9522112  -36.6942461 
H     9.9448561    8.7846208  -36.1161429 
C    10.5881974    9.1343321  -38.1100757 
H    11.5756260    9.3151862  -38.5694463 
H    10.1879878    8.2152835  -38.5766061 
C     9.6446817   10.2430642  -38.5429172 
O     9.4517517   10.4314353  -39.7421097 
N     9.0570100   10.9893653  -37.5742909 
H     9.1821573   10.7176808  -36.5955017 
C     8.1126612   12.0401404  -37.9074651 
H     8.3486763   12.3939424  -38.9208487 
H     7.0489965   11.6523216  -37.9222285 
C     8.2077573   13.2285435  -36.9442294 
O     8.4570935   14.3629130  -37.3514145 
N     7.9275228   12.9150662  -35.6650396 
H     7.7735430   11.9336943  -35.4155619 
C     7.8413603   13.8952008  -34.5837980 
H     6.9968571   14.5772142  -34.8213347 
C     7.5099750   13.1434703  -33.2944942 
H     8.2967058   12.3887591  -33.0931492 
H     7.5303678   13.8636244  -32.4553373 
C     6.1481061   12.4399358  -33.3241909 
H     5.3429911   13.2024917  -33.3659165 
H     6.0415148   11.8107591  -34.2301008 
C     5.9357754   11.5394812  -32.1146168 
H     6.6563509   10.6974587  -32.1464389 
H     6.1243316   12.1161548  -31.1857878 
N     4.5679397   11.0378067  -32.0992682 
H     3.9532062   11.2271901  -32.9011966 
C     4.0077221   10.3743639  -31.0871514 
N     4.6996757   10.1489499  -29.9664875 
H     5.6430509   10.5241456  -29.8580229 
H     4.3594107    9.5163611  -29.2398055 
N     2.7371302    9.9441031  -31.2133664 
H     2.2518840   10.2127883  -32.0761593 
H     2.1468231    9.8799126  -30.3865279 
H     8.7292073   14.5678103  -34.4838655 
H    15.6714105    6.4016202  -34.2192809 
C    15.6365718    6.5815316  -33.1116768 
H    16.6466981    6.3547057  -32.7140413 
H    15.4230177    7.6435471  -32.9092336 
C    14.6206694    5.6898891  -32.3574909 
O    14.1238820    6.1627393  -31.2958162 
O    14.3910274    4.5344003  -32.8052569 
H    14.3549791    4.7882361  -38.3680048 
C    13.3722166    4.9202112  -37.8678244 
C    12.2577005    5.3790320  -38.5865012 
H    12.3180514    5.5546919  -39.6680173 
C    11.0562616    5.6349672  -37.9179061 
H    10.1827166    6.0173094  -38.4578771 
C    10.9582229    5.4370462  -36.5373633 
H    10.0244410    5.6783882  -36.0167172 
C    12.0591479    4.9509003  -35.8273010 
H    11.9977528    4.7952433  -34.7448477 
C    13.2616499    4.6785734  -36.4904667 
H    14.1006781    4.2819873  -35.9071614 
H     8.4131221    7.4615659  -28.1771744 
C     9.3706240    7.5021017  -28.7211989 
N     9.6052629    6.7158721  -29.8298028 
C    10.9078118    6.8076939  -30.0871806 
H    11.4572794    6.3106058  -30.8903124 
N    11.5096583    7.6281867  -29.2027358 
H    12.5153743    7.8651513  -29.2292293 
C    10.5588764    8.0752936  -28.3176607 
H    10.8055239    8.7901441  -27.5332867 
O    10.6670875    5.2571917  -25.6202514 
C    10.9284113    4.6232046  -26.6927329 
O    12.0585121    4.3663292  -27.1553840 
C     9.7026304    4.2178981  -27.5255758 
H     8.8231525    4.1148927  -26.8679385 
H     9.5070654    5.0939419  -28.1664504 
C     9.8326275    3.0245442  -28.4580608 
H    10.8271431    3.0520413  -28.9307840 
H     9.7824353    2.0671161  -27.9025588 
C     8.7876530    3.0808247  -29.6063279 
O     9.2777380    3.9531463  -30.5976593 
H    10.1794650    2.9704833  -31.1789767 
C     7.4680033    3.6030418  -29.0379423 
O     7.1167306    4.7504089  -29.4715985 
O     6.8268427    2.9499585  -28.1949183 
C     8.5244781    1.7098863  -30.2625793 
H     8.0757755    0.9854594  -29.5632470 
H     7.8012532    1.8736965  -31.0893127 
C     9.7803970    1.1193842  -30.8690654 
O    10.6266147    2.0141795  -31.3364488 
O     9.9718846   -0.0862245  -30.9282664 
Fe    5.5114679    7.6074200  -37.3573008 
Mo    8.1171736    5.6046595  -31.2217683 
Fe    6.9129115    5.8600844  -35.9159558 
Fe    4.8761193    6.9724310  -34.8402154 
Fe    7.0482718    8.3969344  -35.3735067 
Fe    5.8811965    6.2796503  -32.5734720 
Fe    7.9491004    4.9984212  -33.8248518 
Fe    8.0680671    7.6811349  -33.0592318 
C     6.7777167    6.7605086  -34.2141683 
S     7.8280364    7.3960848  -37.3404564 
S     9.7023415    6.1155821  -32.9151951 
S     4.7954911    5.5361625  -36.6754250 
S     8.5199265    9.6204370  -34.1555044 
S     6.5393797    4.1510877  -32.2909413 
S     4.8359777    9.0842971  -35.6740875 
S     6.8847329    7.6488088  -31.0963069 
S     3.6945896    6.5354827  -32.9742492 
C     7.8775199    4.3026771  -35.5778815 
O     8.3196520    3.3788863  -36.2166341 
C     8.8989470    3.5463210  -33.7129139 
O     9.5047779    2.5593517  -33.7261111 
O     4.5286029    5.5336413  -29.4210869 
H     5.4747819    5.2538043  -29.4679014 
H     4.4474937    6.2743916  -30.0479038 
O     1.1063319    8.3977251  -34.2148627 
H     1.9549561    8.0616245  -33.8578531 
H     0.5814135    8.6778418  -33.4174695 
