# Supplementary material for: Reaction Mechanism for CO Reduction by Mo-Nitrogenase Studied by QM/MM
Source: Inorg Chem. 2024 Aug 14;63(34):15951–63. doi: 10.1021/acs.inorgchem.4c02323 (PMC11351180; doi:10.1021/acs.inorgchem.4c02323)
Supplement: Supplementary file 2 — ic4c02323_si_002.zip [file ic4c02323_si_002.zip › Coordinates/E3/O2_3.xyz]

193
O2_3
H     4.4386863    0.2431749  -35.0702120 
C     5.2876096    0.8117570  -35.5506187 
H     5.7899855    0.0798080  -36.1900943 
C     4.8474229    2.0048051  -36.4002253 
H     5.7312451    2.4983897  -36.8414284 
H     4.1821694    1.7422312  -37.2425460 
H     4.3366490    2.7701544  -35.7933654 
C     6.2746112    1.2499244  -34.4617104 
H     7.1523513    1.7403449  -34.9215292 
H     5.8202128    1.9940205  -33.7809939 
H     6.6532774    0.4075233  -33.8544810 
H     3.4979965    2.2356663  -29.6863303 
C     3.9031831    2.0789623  -30.7038502 
H     5.0054152    2.1408151  -30.6353021 
H     3.6419193    1.0667245  -31.0475331 
N     3.4397711    3.0540521  -31.6696736 
H     3.8650238    3.9850919  -31.6319949 
C     2.7629019    2.7368150  -32.7822846 
N     1.9340847    1.6829613  -32.8087090 
H     1.7059895    1.1712915  -31.9551247 
H     1.6757698    1.2638154  -33.7113027 
N     2.9440944    3.4647177  -33.8888809 
H     3.5233309    4.3124508  -33.8366864 
H     2.2563026    3.4341578  -34.6442604 
H    12.0292651    0.3891926  -37.4297886 
C    11.5448033    1.0414631  -36.6646117 
H    11.7623747    2.0955963  -36.9244112 
H    10.4519586    0.9054041  -36.7514117 
C    12.0074075    0.7107656  -35.2271130 
H    11.1507119    0.7587176  -34.5320238 
H    12.3946909   -0.3240473  -35.1729427 
C    13.1096743    1.6524307  -34.7504117 
O    14.1311633    1.8654842  -35.4110379 
N    12.8763192    2.2673570  -33.5759033 
H    12.0622168    2.0127097  -33.0164533 
H    13.4990109    3.0371666  -33.2560101 
H     7.2686102    1.5494185  -41.6327651 
C     7.5676917    1.9928250  -40.7028675 
N     8.4452328    3.0442506  -40.6378733 
C     8.5757143    3.2960628  -39.3479089 
H     9.2082000    4.0582445  -38.8921862 
N     7.8121431    2.4540812  -38.6031904 
H     7.7717572    2.4685542  -37.5900806 
C     7.1484693    1.6183839  -39.4490976 
H     6.4490512    0.8643796  -39.0965635 
H     2.9844499    9.5568937  -40.1101217 
C     3.1224171    8.7109021  -39.4050448 
H     2.5419623    7.8383952  -39.7465086 
H     2.7894139    9.0354435  -38.4065573 
S     4.9312399    8.3259575  -39.4017297 
H     6.6340089    8.6427812  -42.9207364 
C     7.4283147    7.8459917  -42.9537508 
H     7.9993876    8.0312142  -43.8746311 
H     8.0893470    7.9814783  -42.0808852 
C     6.8444722    6.4262934  -43.0012927 
O     7.2844152    5.6371392  -43.8286740 
N     5.9231954    6.1307429  -42.0641610 
H     5.5474091    6.8644965  -41.4597617 
C     5.3973028    4.7768542  -41.9325592 
H     6.2486164    4.1085629  -42.1473306 
C     4.9537196    4.5206413  -40.4985968 
H     4.6139272    3.4732565  -40.4321764 
H     5.8120882    4.6436813  -39.7962065 
O     3.8620064    5.3291246  -40.0679514 
H     4.2178907    6.2023679  -39.8041421 
H     4.6096417    4.4991218  -42.6581514 
H    13.6353235   11.3450800  -31.9258707 
C    12.7328461   10.6640034  -31.9666684 
H    12.8891158    9.9661423  -31.1200585 
H    11.7425380   11.1943730  -31.7870036 
C    12.9217704    9.8077209  -33.2145318 
O    14.0445906    9.5306774  -33.6116759 
N    11.8134611    9.2711315  -33.7870898 
H    10.8732464    9.5234482  -33.4760979 
C    11.9606585    8.1643765  -34.7041170 
H    12.9041455    7.6486824  -34.4739804 
H    11.1218743    7.4727579  -34.5243687 
C    11.9865682    8.5104072  -36.1929931 
O    12.9689170    8.3312354  -36.8980292 
N    10.7987256    8.9969599  -36.6740644 
H     9.9711567    8.8860388  -36.0780104 
C    10.5921014    9.1481969  -38.0925256 
H    11.5642714    9.3762715  -38.5638080 
H    10.2456582    8.2050305  -38.5547957 
C     9.5848725   10.1988624  -38.5218033 
O     9.2771372   10.2798850  -39.7045448 
N     9.0619001   11.0109017  -37.5694449 
H     9.3736024   10.9193063  -36.6029166 
C     8.1086318   12.0535239  -37.9141137 
H     8.3332719   12.4125354  -38.9288338 
H     7.0476219   11.6567100  -37.9244649 
C     8.2076519   13.2381792  -36.9471992 
O     8.4826430   14.3630686  -37.3464312 
N     7.9234443   12.9171884  -35.6665708 
H     7.6774591   11.9512166  -35.4465291 
C     7.8391797   13.8950870  -34.5813651 
H     6.9993174   14.5824679  -34.8152198 
C     7.5080263   13.1516967  -33.2878480 
H     8.2924976   12.3963034  -33.0777801 
H     7.5363510   13.8805186  -32.4574572 
C     6.1381349   12.4618687  -33.3030773 
H     5.3453965   13.2332307  -33.3821471 
H     6.0276571   11.8011941  -34.1868898 
C     5.8980601   11.6142414  -32.0604209 
H     6.6229802   10.7765379  -32.0270988 
H     6.0642553   12.2320044  -31.1542133 
N     4.5352487   11.0959177  -32.0587747 
H     3.9065007   11.3335761  -32.8376751 
C     3.9671447   10.4418282  -31.0424087 
N     4.6780170   10.1795336  -29.9396571 
H     5.5624419   10.6647290  -29.7697752 
H     4.2730187    9.6684947  -29.1526978 
N     2.6912090   10.0226127  -31.1657614 
H     2.2037352   10.3273452  -32.0170751 
H     2.0938760    9.9957581  -30.3379941 
H     8.7289829   14.5634469  -34.4839596 
H    15.6602500    6.3972628  -34.2174867 
C    15.5998433    6.5665146  -33.1094505 
H    16.5819418    6.2865824  -32.6799333 
H    15.4369688    7.6355500  -32.8968035 
C    14.5113880    5.7262893  -32.4057598 
O    14.0543701    6.1646904  -31.3142677 
O    14.1554421    4.6295125  -32.9315130 
H    14.3590598    4.7797811  -38.3550707 
C    13.3890854    4.8970209  -37.8284624 
C    12.2416052    5.3332384  -38.5075907 
H    12.2612993    5.4834533  -39.5940789 
C    11.0692444    5.6086865  -37.7965527 
H    10.1720811    5.9664992  -38.3134065 
C    11.0507170    5.5006232  -36.4028552 
H    10.1542237    5.8190650  -35.8569862 
C    12.1826343    5.0224192  -35.7225200 
H    12.2792759    5.0491468  -34.6224619 
C    13.3392622    4.6838480  -36.4455531 
H    14.1968886    4.2971234  -35.8858785 
H     8.4113396    7.4582680  -28.1756541 
C     9.3678932    7.4916628  -28.7169200 
N     9.6160959    6.6692549  -29.7997352 
C    10.9292725    6.7417974  -30.0324079 
H    11.5045693    6.2160477  -30.7994882 
N    11.5153314    7.5853829  -29.1642178 
H    12.5242279    7.8206152  -29.1781627 
C    10.5538784    8.0655446  -28.3117608 
H    10.7936918    8.7928564  -27.5371798 
O    10.6584636    5.2666066  -25.6868212 
C    10.9127266    4.6204282  -26.7460636 
O    12.0250426    4.4262591  -27.2755706 
C     9.6676264    4.0975179  -27.4906247 
H     8.8967109    3.8006717  -26.7621825 
H     9.2752076    4.9930224  -28.0026258 
C     9.8694050    3.0113213  -28.5378993 
H    10.8558146    3.1542141  -29.0095354 
H     9.8898256    2.0042416  -28.0772931 
C     8.8145780    3.0885393  -29.6700920 
O     9.2868502    3.9807318  -30.6621656 
H    10.1121165    3.0008302  -31.3886881 
C     7.4992075    3.6097823  -29.0904717 
O     7.1434595    4.7644681  -29.5396998 
O     6.8568545    2.9728815  -28.2508130 
C     8.5305715    1.7298080  -30.3392014 
H     8.1277571    0.9968399  -29.6225595 
H     7.7645502    1.8857620  -31.1273855 
C     9.7550228    1.1521601  -31.0135378 
O    10.5194178    2.0574891  -31.6193153 
O     9.9953267   -0.0377323  -31.0298965 
Fe    5.4663595    7.6129322  -37.3296168 
Mo    8.1478103    5.6045087  -31.2257812 
Fe    6.9642274    5.8396166  -35.9599609 
Fe    4.8186316    7.0571320  -34.7624574 
Fe    7.0603806    8.4042543  -35.3503158 
Fe    8.0443086    7.7277692  -33.0356992 
Fe    8.0721147    5.0298497  -33.8638558 
Fe    5.9344591    6.2205899  -32.6158407 
C     6.8111621    6.7278449  -34.2460541 
S     7.7914190    7.4146130  -37.3215030 
S     9.7474460    6.2421100  -32.8633831 
S     4.7738945    5.5630310  -36.5430293 
S     8.4676284    9.6255597  -34.1129703 
S     6.6590361    4.1256004  -32.3793196 
S     4.8610654    9.1081487  -35.6356138 
S     6.8577797    7.6123416  -31.1106556 
S     3.7585725    6.5218331  -32.9143819 
C     8.0059570    4.3228593  -35.6753974 
O     8.5215556    3.4621524  -36.3196278 
C     9.3368295    3.9435424  -33.9655581 
O    10.3443721    3.2905894  -34.2509997 
H    11.0635532    3.7250100  -34.8595417 
O     4.5584266    5.5791613  -29.3918825 
H     5.5046221    5.3047545  -29.4357776 
H     4.5277070    6.4903232  -29.7296379 
O     1.1475392    8.4220153  -34.1631709 
H     1.9858954    8.1947837  -33.7209932 
H     0.5469019    8.7051964  -33.4153310 
