# Supplementary material for: Reaction Mechanism for CO Reduction by Mo-Nitrogenase Studied by QM/MM
Source: Inorg Chem. 2024 Aug 14;63(34):15951–63. doi: 10.1021/acs.inorgchem.4c02323 (PMC11351180; doi:10.1021/acs.inorgchem.4c02323)
Supplement: Supplementary file 2 — ic4c02323_si_002.zip [file ic4c02323_si_002.zip › Coordinates/E3/O1_Fe1.xyz]

193
O1_Fe1
H     4.4281727    0.2434717  -35.0752647 
C     5.2643502    0.8141044  -35.5691269 
H     5.7546477    0.0771577  -36.2123220 
C     4.8112792    2.0019616  -36.4237167 
H     5.6851601    2.4136215  -36.9538538 
H     4.0611561    1.7576673  -37.1983433 
H     4.4131241    2.8255497  -35.8069714 
C     6.2700239    1.2594851  -34.5034362 
H     7.1361379    1.7393902  -34.9885662 
H     5.8378545    2.0191894  -33.8266555 
H     6.6567580    0.4231936  -33.8921684 
H     3.5012521    2.2467980  -29.6907136 
C     3.9111385    2.1143710  -30.7128379 
H     5.0142866    2.1452733  -30.6310744 
H     3.6268109    1.1223458  -31.0952762 
N     3.4891446    3.1455799  -31.6371522 
H     3.9636071    4.0535537  -31.5498383 
C     2.8596284    2.9066764  -32.7951544 
N     2.0155432    1.8569522  -32.9080500 
H     1.8409955    1.2590817  -32.1036616 
H     1.8009362    1.4751717  -33.8368010 
N     3.0736520    3.7059712  -33.8379593 
H     3.5853889    4.6030612  -33.6808027 
H     2.4177803    3.7119679  -34.6205424 
H    12.0261714    0.3881671  -37.4304185 
C    11.5356430    1.0387483  -36.6650591 
H    11.7252402    2.0987789  -36.9213201 
H    10.4449857    0.8785784  -36.7429171 
C    11.9981349    0.7277651  -35.2233766 
H    11.1344801    0.7712314  -34.5422966 
H    12.4143210   -0.2948217  -35.1613371 
C    13.0791237    1.6953817  -34.7519000 
O    14.1754528    1.7724112  -35.3268586 
N    12.7537546    2.4515145  -33.6939770 
H    11.8383384    2.3386241  -33.2571520 
H    13.3967061    3.2011232  -33.3596675 
H     7.3043509    1.5477704  -41.6164054 
C     7.6792321    1.9759992  -40.6839298 
N     8.5095018    3.0684615  -40.6942154 
C     8.9410251    3.2009085  -39.4534631 
H     9.6274042    3.9605609  -39.0742547 
N     8.4340067    2.2259957  -38.6539817 
H     8.5948813    2.1584240  -37.6490440 
C     7.6063926    1.4474295  -39.4139441 
H     7.0330024    0.6283565  -38.9973078 
H     2.9826602    9.5564701  -40.1204656 
C     3.1188627    8.7031530  -39.4302356 
H     2.5009353    7.8520497  -39.7611221 
H     2.8186130    9.0281425  -38.4207832 
S     4.9159050    8.2731934  -39.4634600 
H     6.6348063    8.6432845  -42.9211090 
C     7.4288191    7.8460386  -42.9532231 
H     8.0009780    8.0277128  -43.8742859 
H     8.0894435    7.9817630  -42.0801839 
C     6.8365763    6.4289270  -43.0062410 
O     7.2613316    5.6513465  -43.8593310 
N     5.9230977    6.1337471  -42.0685475 
H     5.5873371    6.8530549  -41.4145246 
C     5.4008252    4.7790212  -41.9298918 
H     6.2539436    4.1079038  -42.1340453 
C     4.9396741    4.5400061  -40.4952997 
H     4.6304595    3.4818332  -40.4168370 
H     5.7874277    4.6951529  -39.7863912 
O     3.8309498    5.3315704  -40.1045023 
H     4.1769132    6.1879515  -39.7585330 
H     4.6121378    4.5001382  -42.6569498 
H    13.6346020   11.3443546  -31.9277737 
C    12.7284896   10.6592592  -31.9730707 
H    12.8833259    9.9591881  -31.1284368 
H    11.7407416   11.1924913  -31.7893977 
C    12.9206533    9.8036976  -33.2298808 
O    14.0560779    9.5510116  -33.6202550 
N    11.8226549    9.2537093  -33.7922267 
H    10.8697827    9.5073647  -33.5013868 
C    11.9575745    8.1475306  -34.7188364 
H    12.8983677    7.6235594  -34.4990648 
H    11.1149708    7.4601395  -34.5314131 
C    11.9777666    8.5106985  -36.2045351 
O    12.9786865    8.3809898  -36.9006722 
N    10.7802305    8.9609265  -36.6887068 
H     9.9464937    8.8056996  -36.1061204 
C    10.5821566    9.1389895  -38.1045292 
H    11.5688477    9.3127099  -38.5681779 
H    10.1737728    8.2213926  -38.5660966 
C     9.6433288   10.2506774  -38.5407885 
O     9.4546431   10.4346766  -39.7418767 
N     9.0641872   11.0053535  -37.5756311 
H     9.1634861   10.7170329  -36.5985776 
C     8.1116798   12.0470666  -37.9091420 
H     8.3458271   12.4038135  -38.9218361 
H     7.0488714   11.6544216  -37.9227271 
C     8.2046487   13.2330660  -36.9436710 
O     8.4571555   14.3679882  -37.3491753 
N     7.9238183   12.9167988  -35.6658342 
H     7.7625620   11.9363455  -35.4170152 
C     7.8392694   13.8976056  -34.5866857 
H     6.9994385   14.5838479  -34.8291323 
C     7.5029303   13.1596070  -33.2916366 
H     8.2867006   12.4051114  -33.0803686 
H     7.5237604   13.8894084  -32.4607004 
C     6.1403630   12.4593895  -33.3174522 
H     5.3355637   13.2219309  -33.3674715 
H     6.0335981   11.8226185  -34.2178690 
C     5.9249130   11.5686369  -32.1015304 
H     6.6544030   10.7338349  -32.1200951 
H     6.1011890   12.1541141  -31.1754070 
N     4.5623030   11.0555800  -32.0949717 
H     3.9500988   11.2406249  -32.9000005 
C     4.0075913   10.3741657  -31.0912696 
N     4.7049333   10.1369863  -29.9756625 
H     5.6493136   10.5098750  -29.8703203 
H     4.3735343    9.4868122  -29.2604818 
N     2.7391387    9.9470121  -31.2185299 
H     2.2484167   10.2119187  -32.0786154 
H     2.1584609    9.8251745  -30.3929613 
H     8.7285176   14.5642073  -34.4868724 
H    15.6715911    6.4010408  -34.2200695 
C    15.6370918    6.5800711  -33.1129570 
H    16.6476981    6.3552297  -32.7152983 
H    15.4208906    7.6413627  -32.9096172 
C    14.6230302    5.6856282  -32.3600031 
O    14.1309262    6.1544798  -31.2954273 
O    14.3910637    4.5315226  -32.8124541 
H    14.3499113    4.7895102  -38.3709210 
C    13.3602925    4.9226110  -37.8785143 
C    12.2514876    5.3846433  -38.6058457 
H    12.3237920    5.5716729  -39.6847634 
C    11.0404690    5.6334986  -37.9488807 
H    10.1727134    6.0192707  -38.4975383 
C    10.9247427    5.4198125  -36.5715718 
H     9.9818802    5.6465495  -36.0581544 
C    12.0216270    4.9338974  -35.8532252 
H    11.9473080    4.7692359  -34.7728613 
C    13.2346855    4.6750755  -36.5032564 
H    14.0696221    4.2818247  -35.9117700 
H     8.4140983    7.4591928  -28.1779934 
C     9.3725898    7.4962544  -28.7225030 
N     9.6151740    6.7057206  -29.8272300 
C    10.9177071    6.8034755  -30.0797176 
H    11.4704355    6.3072798  -30.8812140 
N    11.5131807    7.6303416  -29.1962798 
H    12.5171587    7.8730839  -29.2211003 
C    10.5568761    8.0760517  -28.3165728 
H    10.7970804    8.7951985  -27.5339532 
O    10.6656463    5.2512565  -25.6300176 
C    10.9370158    4.6117620  -26.6973144 
O    12.0718067    4.3561552  -27.1494981 
C     9.7189737    4.1981660  -27.5374141 
H     8.8402390    4.0794714  -26.8815774 
H     9.5134228    5.0792747  -28.1688118 
C     9.8560553    3.0123007  -28.4817692 
H    10.8493298    3.0445427  -28.9580682 
H     9.8052135    2.0503344  -27.9338993 
C     8.8113118    3.0764324  -29.6279479 
O     9.3075125    3.9445302  -30.6229801 
H    10.0638730    3.0353985  -31.2995219 
C     7.4923824    3.6107651  -29.0646819 
O     7.1349950    4.7466667  -29.5215624 
O     6.8582382    2.9685260  -28.2065840 
C     8.5312837    1.7103093  -30.2875642 
H     8.1334535    0.9729856  -29.5717819 
H     7.7615312    1.8776882  -31.0706849 
C     9.7579698    1.1460839  -30.9786073 
O    10.5137861    2.0548693  -31.5547027 
O     9.9858711   -0.0565140  -31.0040938 
Fe    5.3673629    7.8573306  -37.2412104 
Mo    8.1504904    5.6005714  -31.2685234 
Fe    6.9630692    8.6247091  -35.2071805 
Fe    4.7749379    7.2121683  -34.7077383 
Fe    6.7995066    6.1713622  -35.8714345 
Fe    5.9243973    6.2922642  -32.6148052 
Fe    8.0202106    5.0017521  -33.9646458 
Fe    8.1378748    7.7066648  -33.0285437 
C     6.8048819    6.9329777  -34.1846787 
S     7.7030189    7.7520182  -37.2317825 
S     9.7467298    6.0869828  -32.9452213 
S     4.6752598    5.7555642  -36.4890092 
S     8.5537378    9.7136944  -34.0339823 
S     6.6270842    4.1562910  -32.3981522 
S     4.7629194    9.3505459  -35.5998571 
S     6.9161149    7.6241865  -31.0935783 
S     3.6943862    6.6647968  -32.7897759 
C     7.6080978    4.6090238  -35.7162077 
O     7.7937742    3.5908710  -36.5569143 
C     8.9789008    3.5712303  -34.1240174 
O     9.6101670    2.6181611  -34.3423112 
H     7.2866862    3.7891011  -37.3729634 
O     4.5201938    5.4968675  -29.4901194 
H     5.4760187    5.2551349  -29.5383488 
H     4.3812181    6.1656513  -30.1884695 
O     1.1097603    8.3917184  -34.2003043 
H     1.9481645    8.0571065  -33.8148889 
H     0.5723205    8.6816083  -33.4139860 
