# Supplementary material for: Reaction Mechanism for CO Reduction by Mo-Nitrogenase Studied by QM/MM
Source: Inorg Chem. 2024 Aug 14;63(34):15951–63. doi: 10.1021/acs.inorgchem.4c02323 (PMC11351180; doi:10.1021/acs.inorgchem.4c02323)
Supplement: Supplementary file 2 — ic4c02323_si_002.zip [file ic4c02323_si_002.zip › Coordinates/E3/O1_3.xyz]

193
O1_3
H     4.4306215    0.2445192  -35.0754036 
C     5.2682178    0.8172410  -35.5691886 
H     5.7562498    0.0902225  -36.2245415 
C     4.7987194    2.0146529  -36.3970907 
H     5.6689545    2.5418671  -36.8233196 
H     4.1349477    1.7570120  -37.2430129 
H     4.2855221    2.7656675  -35.7755996 
C     6.2855067    1.2610826  -34.5153957 
H     7.1440335    1.7398039  -35.0184315 
H     5.8662700    2.0246851  -33.8350139 
H     6.6857785    0.4274506  -33.9094550 
H     3.5001084    2.2445817  -29.6890313 
C     3.9083828    2.1074055  -30.7099175 
H     5.0111493    2.1515844  -30.6322781 
H     3.6330467    1.1093171  -31.0833826 
N     3.4712336    3.1248619  -31.6418436 
H     3.9475020    4.0336090  -31.5779202 
C     2.8315119    2.8655935  -32.7896728 
N     1.9898240    1.8123540  -32.8804151 
H     1.8182735    1.2274886  -32.0654165 
H     1.7737026    1.4180392  -33.8035556 
N     3.0354498    3.6481337  -33.8463760 
H     3.5521019    4.5465400  -33.7103053 
H     2.3727149    3.6409568  -34.6230408 
H    12.0259894    0.3899988  -37.4305645 
C    11.5359348    1.0433042  -36.6662578 
H    11.7484542    2.0991926  -36.9248813 
H    10.4437000    0.8948620  -36.7604080 
C    11.9928369    0.7199137  -35.2242125 
H    11.1287606    0.7468384  -34.5428956 
H    12.4154201   -0.3003387  -35.1711865 
C    13.0678102    1.6901147  -34.7442513 
O    14.1628541    1.7752839  -35.3189455 
N    12.7349655    2.4448514  -33.6867278 
H    11.8307878    2.3108384  -33.2332674 
H    13.3759414    3.1950166  -33.3498916 
H     7.2656784    1.5571968  -41.6295742 
C     7.5555236    2.0204973  -40.7016154 
N     8.4140101    3.0911571  -40.6910386 
C     8.4719838    3.4687756  -39.4262234 
H     9.0621975    4.2854716  -39.0102377 
N     7.6790626    2.6938488  -38.6461600 
H     7.6174905    2.8075439  -37.6360082 
C     7.0747134    1.7616870  -39.4376348 
H     6.3720442    1.0305318  -39.0411760 
H     2.9902416    9.5549245  -40.1164646 
C     3.1390604    8.7023485  -39.4210525 
H     2.5073561    7.8556113  -39.7370094 
H     2.8658163    9.0318069  -38.4054097 
S     4.9331687    8.2513846  -39.4898830 
H     6.6349418    8.6434410  -42.9214198 
C     7.4293308    7.8458912  -42.9539688 
H     8.0018191    8.0289398  -43.8746084 
H     8.0896358    7.9817015  -42.0804277 
C     6.8369673    6.4276663  -43.0099413 
O     7.2635410    5.6532822  -43.8651009 
N     5.9228956    6.1327563  -42.0739449 
H     5.5870494    6.8539521  -41.4220191 
C     5.3961777    4.7793848  -41.9317814 
H     6.2482711    4.1044497  -42.1227061 
C     4.9158970    4.5505498  -40.5028573 
H     4.6091855    3.4929787  -40.4195456 
H     5.7442587    4.7163906  -39.7771536 
O     3.7920659    5.3415356  -40.1413413 
H     4.1349206    6.2041986  -39.8139903 
H     4.6111160    4.5002444  -42.6590034 
H    13.6346202   11.3449817  -31.9273179 
C    12.7284255   10.6611124  -31.9715647 
H    12.8836692    9.9603166  -31.1276824 
H    11.7406067   11.1933557  -31.7886854 
C    12.9163945    9.8071969  -33.2287703 
O    14.0494256    9.5469675  -33.6201133 
N    11.8138870    9.2674519  -33.7921160 
H    10.8636763    9.5195280  -33.4945892 
C    11.9390863    8.1556825  -34.7126696 
H    12.8717616    7.6195843  -34.4862975 
H    11.0843722    7.4845007  -34.5244956 
C    11.9741735    8.5173213  -36.1992878 
O    12.9846215    8.3994381  -36.8826165 
N    10.7779616    8.9578235  -36.6949464 
H     9.9423538    8.7958923  -36.1160189 
C    10.5877194    9.1381218  -38.1109105 
H    11.5756853    9.3139770  -38.5708854 
H    10.1812431    8.2208360  -38.5750025 
C     9.6481611   10.2489852  -38.5456593 
O     9.4656999   10.4436155  -39.7457617 
N     9.0535318   10.9884440  -37.5771241 
H     9.1614358   10.7033600  -36.6000117 
C     8.1105161   12.0399908  -37.9099335 
H     8.3476315   12.3939802  -38.9229337 
H     7.0480007   11.6522010  -37.9231313 
C     8.2076038   13.2264148  -36.9451892 
O     8.4583456   14.3613676  -37.3502500 
N     7.9289898   12.9092968  -35.6667009 
H     7.7666518   11.9283020  -35.4214647 
C     7.8424991   13.8863120  -34.5833651 
H     6.9972286   14.5683404  -34.8185217 
C     7.5122525   13.1320785  -33.2953644 
H     8.2991626   12.3773236  -33.0947091 
H     7.5320423   13.8511509  -32.4552275 
C     6.1505650   12.4284051  -33.3264034 
H     5.3459087   13.1914519  -33.3699343 
H     6.0443244   11.7986657  -34.2320779 
C     5.9354049   11.5293141  -32.1162068 
H     6.6526302   10.6842335  -32.1484962 
H     6.1274157   12.1060287  -31.1879460 
N     4.5655472   11.0344496  -32.1001129 
H     3.9483289   11.2319522  -32.8979872 
C     4.0062064   10.3648725  -31.0907034 
N     4.7021943   10.1307208  -29.9741089 
H     5.6468609   10.5027849  -29.8686918 
H     4.3671643    9.4877647  -29.2539720 
N     2.7343994    9.9442040  -31.2142271 
H     2.2464007   10.2055778  -32.0771180 
H     2.1498960    9.8515073  -30.3869843 
H     8.7295883   14.5596702  -34.4845499 
H    15.6709412    6.4005552  -34.2198520 
C    15.6348083    6.5782170  -33.1127482 
H    16.6438762    6.3510637  -32.7128053 
H    15.4204493    7.6397455  -32.9086205 
C    14.6164580    5.6862009  -32.3629352 
O    14.1298193    6.1526022  -31.2948041 
O    14.3742480    4.5364780  -32.8219898 
H    14.3577961    4.7868920  -38.3676819 
C    13.3787139    4.9182758  -37.8649690 
C    12.2620678    5.3804215  -38.5787796 
H    12.3129758    5.5375779  -39.6636322 
C    11.0764043    5.6704103  -37.8982053 
H    10.1985162    6.0526845  -38.4312582 
C    11.0038840    5.5159206  -36.5101753 
H    10.0887881    5.8082790  -35.9827508 
C    12.0980525    5.0058447  -35.8065800 
H    12.0532051    4.8786457  -34.7188221 
C    13.2817053    4.6899980  -36.4849275 
H    14.1201197    4.2829242  -35.9082312 
H     8.4135852    7.4609083  -28.1749138 
C     9.3730934    7.5011210  -28.7139428 
N     9.6228676    6.7017470  -29.8097083 
C    10.9267285    6.8010708  -30.0572851 
H    11.4858695    6.2991445  -30.8508416 
N    11.5148622    7.6378512  -29.1788439 
H    12.5183959    7.8827915  -29.2026548 
C    10.5533687    8.0886555  -28.3074111 
H    10.7874863    8.8157033  -27.5302130 
O    10.6724759    5.2574316  -25.6148041 
C    10.9371017    4.6184595  -26.6834573 
O    12.0684055    4.3648923  -27.1454118 
C     9.7142432    4.2022397  -27.5130905 
H     8.8339641    4.1010787  -26.8564388 
H     9.5162675    5.0731769  -28.1606380 
C     9.8468976    3.0014465  -28.4356403 
H    10.8407387    3.0245939  -28.9100931 
H     9.7963390    2.0481688  -27.8735593 
C     8.8063574    3.0569862  -29.5852080 
O     9.3122335    3.9253651  -30.5749230 
H    10.1257995    3.0178205  -31.1813494 
C     7.4858433    3.5949674  -29.0326212 
O     7.1445813    4.7418162  -29.4735960 
O     6.8343094    2.9487240  -28.1917698 
C     8.5415859    1.6905008  -30.2461097 
H     8.1257704    0.9530251  -29.5404005 
H     7.7901286    1.8528869  -31.0477504 
C     9.7869605    1.1261631  -30.9038192 
O    10.5895618    2.0362000  -31.4057623 
O     9.9879327   -0.0798700  -30.9687963 
Fe    5.4695308    7.5938574  -37.3419596 
Mo    8.1565812    5.5847990  -31.2226364 
Fe    4.8706112    7.0003636  -34.8135766 
Fe    7.0461810    8.3708939  -35.3185624 
Fe    6.9598553    5.8385457  -35.9001390 
Fe    5.9356394    6.2469088  -32.6162909 
Fe    8.0810603    4.8763820  -33.8521972 
Fe    8.1354965    7.6090859  -33.0578612 
C     6.8846985    6.7161430  -34.2240389 
S     7.8001494    7.4517956  -37.2977243 
S     9.7767738    6.0313369  -32.8891452 
S     4.7898112    5.5139581  -36.5429094 
S     8.5234571    9.5917967  -34.1192417 
S     6.6054568    4.1192424  -32.3021321 
S     4.8685585    9.1204495  -35.7435343 
S     6.9149099    7.6164728  -31.1160837 
S     3.7162265    6.6154848  -32.8896269 
C     8.0712206    4.4336305  -35.6636420 
O     8.7350644    3.5573283  -36.4202088 
C     8.9656059    3.4050032  -33.7987794 
O     9.5732855    2.4196780  -33.9736816 
H     9.4814536    3.1145579  -35.9546382 
O     4.5257889    5.5045510  -29.4778489 
H     5.4779678    5.2488831  -29.5138448 
H     4.4117525    6.1834074  -30.1700939 
O     1.1154195    8.3935753  -34.2043524 
H     1.9535217    8.0437823  -33.8314474 
H     0.5827078    8.6763773  -33.4130241 
