# Supplementary material for: Reaction Mechanism for CO Reduction by Mo-Nitrogenase Studied by QM/MM
Source: Inorg Chem. 2024 Aug 14;63(34):15951–63. doi: 10.1021/acs.inorgchem.4c02323 (PMC11351180; doi:10.1021/acs.inorgchem.4c02323)
Supplement: Supplementary file 2 — ic4c02323_si_002.zip [file ic4c02323_si_002.zip › Coordinates/E3/C1_3.xyz]

193
C1_3
H     4.4164448    0.2440610  -35.0818369 
C     5.2350910    0.8192966  -35.5921601 
H     5.7200632    0.0880273  -36.2437760 
C     4.7352634    1.9954088  -36.4399034 
H     5.5758975    2.4442555  -36.9843869 
H     3.9727975    1.7318572  -37.1965359 
H     4.3296982    2.8063320  -35.8127328 
C     6.2610233    1.2734397  -34.5528591 
H     7.1171708    1.7359972  -35.0672804 
H     5.8478683    2.0509973  -33.8839312 
H     6.6512889    0.4441213  -33.9339045 
H     3.5016920    2.2458008  -29.6914034 
C     3.9122472    2.1111094  -30.7139024 
H     5.0153046    2.1315416  -30.6305684 
H     3.6207683    1.1214910  -31.0971091 
N     3.5010830    3.1464652  -31.6390879 
H     3.9910666    4.0458793  -31.5565043 
C     2.8680742    2.9143025  -32.7979025 
N     2.0191655    1.8694930  -32.9147739 
H     1.8496832    1.2646437  -32.1145448 
H     1.8092790    1.4883942  -33.8454534 
N     3.0787775    3.7202924  -33.8345440 
H     3.6239206    4.5960602  -33.6927844 
H     2.4391517    3.7209589  -34.6301404 
H    12.0255416    0.3918429  -37.4346908 
C    11.5340869    1.0504714  -36.6773151 
H    11.7485493    2.1050770  -36.9365307 
H    10.4411695    0.9171547  -36.7719790 
C    11.9795513    0.7356335  -35.2310988 
H    11.1085204    0.7766556  -34.5592675 
H    12.3970417   -0.2861002  -35.1641881 
C    13.0525440    1.7057816  -34.7519795 
O    14.1597071    1.7741720  -35.3061440 
N    12.7032901    2.4851508  -33.7167329 
H    11.7877014    2.3663023  -33.2840288 
H    13.3458817    3.2295830  -33.3742041 
H     7.2770751    1.5633485  -41.6188456 
C     7.5856962    2.0346857  -40.6870989 
N     8.4359447    3.1133424  -40.7159703 
C     8.5084913    3.5280540  -39.4632027 
H     9.0884090    4.3780868  -39.0983311 
N     7.7545207    2.7640635  -38.6359277 
H     7.5232382    3.0270022  -37.6472532 
C     7.1387329    1.8103485  -39.4016704 
H     6.4442201    1.0876945  -38.9740445 
H     2.9874146    9.5559444  -40.1162922 
C     3.1315835    8.7048241  -39.4198304 
H     2.5187054    7.8484983  -39.7467009 
H     2.8325639    9.0306855  -38.4105242 
S     4.9314555    8.2812453  -39.4577694 
H     6.6345745    8.6432899  -42.9209626 
C     7.4284480    7.8452409  -42.9526989 
H     8.0003493    8.0267429  -43.8739929 
H     8.0894073    7.9814838  -42.0799281 
C     6.8343100    6.4276927  -43.0072383 
O     7.2565273    5.6540662  -43.8646858 
N     5.9222593    6.1327135  -42.0687026 
H     5.5904765    6.8521317  -41.4141572 
C     5.3944948    4.7793422  -41.9273717 
H     6.2462091    4.1040431  -42.1184710 
C     4.9177268    4.5498671  -40.4974670 
H     4.6021423    3.4948136  -40.4165489 
H     5.7508764    4.7043884  -39.7747908 
O     3.8032926    5.3514753  -40.1267670 
H     4.1534491    6.1981278  -39.7696700 
H     4.6099294    4.5002470  -42.6565065 
H    13.6350428   11.3481273  -31.9258010 
C    12.7317079   10.6647745  -31.9685402 
H    12.8868574    9.9625356  -31.1258371 
H    11.7417632   11.1945331  -31.7877108 
C    12.9304869    9.8166132  -33.2257046 
O    14.0655729    9.5541580  -33.6092531 
N    11.8305614    9.2877217  -33.8007174 
H    10.8812383    9.5334842  -33.4971807 
C    11.9558004    8.1770288  -34.7194256 
H    12.8903667    7.6434087  -34.4958095 
H    11.1035555    7.5058920  -34.5247194 
C    11.9861607    8.5374989  -36.2062061 
O    12.9943369    8.4175046  -36.8913353 
N    10.7893981    8.9797894  -36.7004174 
H     9.9557485    8.8229463  -36.1174748 
C    10.5971896    9.1582139  -38.1162199 
H    11.5835746    9.3365157  -38.5785321 
H    10.1937885    8.2407743  -38.5815987 
C     9.6513540   10.2626235  -38.5498470 
O     9.4611561   10.4509235  -39.7493708 
N     9.0577164   11.0021435  -37.5811350 
H     9.1830520   10.7303611  -36.6029272 
C     8.1082928   12.0475546  -37.9124306 
H     8.3415817   12.4031731  -38.9257838 
H     7.0472961   11.6547006  -37.9239350 
C     8.2059992   13.2327521  -36.9466833 
O     8.4634980   14.3669645  -37.3483155 
N     7.9264757   12.9128924  -35.6687989 
H     7.7433960   11.9341389  -35.4320717 
C     7.8425455   13.8854537  -34.5811176 
H     6.9957705   14.5678284  -34.8099210 
C     7.5169624   13.1245323  -33.2957609 
H     8.3028725   12.3663509  -33.1038819 
H     7.5432280   13.8382260  -32.4513078 
C     6.1519485   12.4267947  -33.3250209 
H     5.3509176   13.1944038  -33.3481867 
H     6.0321870   11.8133105  -34.2401344 
C     5.9420339   11.5086210  -32.1279869 
H     6.6490685   10.6560100  -32.1824260 
H     6.1517844   12.0679209  -31.1931641 
N     4.5663521   11.0305422  -32.1025304 
H     3.9507836   11.2253396  -32.9024029 
C     4.0054258   10.3642002  -31.0921751 
N     4.7040423   10.1211591  -29.9790207 
H     5.6466983   10.4969816  -29.8700554 
H     4.3620775    9.4880363  -29.2534666 
N     2.7292983    9.9541533  -31.2113334 
H     2.2417852   10.2229920  -32.0723554 
H     2.1453851    9.8732696  -30.3821156 
H     8.7296709   14.5592552  -34.4834266 
H    15.6714617    6.4016055  -34.2196294 
C    15.6362086    6.5811445  -33.1124400 
H    16.6445954    6.3503799  -32.7127254 
H    15.4263588    7.6436847  -32.9090084 
C    14.6148482    5.6933467  -32.3619535 
O    14.1287358    6.1615261  -31.2939460 
O    14.3692974    4.5447338  -32.8199569 
H    14.3608945    4.7886933  -38.3684072 
C    13.3858199    4.9262455  -37.8645796 
C    12.2735442    5.4079977  -38.5709432 
H    12.3119681    5.5437547  -39.6591035 
C    11.1110674    5.7518457  -37.8760885 
H    10.2356420    6.1489554  -38.4024217 
C    11.0655577    5.6377500  -36.4833273 
H    10.1872239    6.0014220  -35.9402196 
C    12.1442057    5.0850074  -35.7890188 
H    12.1100426    4.9736425  -34.6997119 
C    13.3003437    4.7113773  -36.4816311 
H    14.1315445    4.2776173  -35.9137352 
H     8.4163332    7.4608693  -28.1725190 
C     9.3805430    7.5018652  -28.7055496 
N     9.6491086    6.6933512  -29.7902870 
C    10.9537902    6.8014751  -30.0269340 
H    11.5259821    6.2974262  -30.8105539 
N    11.5254659    7.6519972  -29.1511212 
H    12.5270333    7.9049728  -29.1711406 
C    10.5521873    8.1030479  -28.2935533 
H    10.7725521    8.8399638  -27.5215521 
O    10.6728335    5.2568270  -25.6139577 
C    10.9394955    4.6136453  -26.6794435 
O    12.0709749    4.3660639  -27.1439339 
C     9.7171829    4.1852188  -27.5033298 
H     8.8406189    4.0756830  -26.8433375 
H     9.5093157    5.0559409  -28.1482759 
C     9.8541959    2.9865868  -28.4286050 
H    10.8486684    3.0119580  -28.9016156 
H     9.8025241    2.0309589  -27.8707565 
C     8.8191238    3.0518813  -29.5814254 
O     9.3346830    3.9252874  -30.5583555 
H    10.1383339    2.9895532  -31.2126964 
C     7.4965788    3.5933327  -29.0339003 
O     7.1592090    4.7396641  -29.4829634 
O     6.8387150    2.9523600  -28.1947411 
C     8.5446337    1.6907411  -30.2515745 
H     8.1240072    0.9527482  -29.5494267 
H     7.7951507    1.8629951  -31.0528994 
C     9.7813595    1.1181120  -30.9151795 
O    10.5795798    2.0219726  -31.4421500 
O     9.9860691   -0.0863437  -30.9659230 
Fe    4.9744977    7.1058229  -34.7359742 
Mo    8.2025410    5.5748918  -31.2134190 
Fe    6.8635121    5.8012697  -36.0298658 
Fe    5.4440134    7.6990978  -37.2917619 
Fe    7.0925743    8.3462329  -35.2953599 
Fe    8.2290614    7.5863126  -33.0706059 
Fe    8.0984711    4.9432591  -33.8602753 
Fe    6.0183483    6.2312972  -32.5958008 
C     6.9059682    6.6728640  -34.2256665 
S     7.7746624    7.4901836  -37.3276429 
S     9.8426923    5.9981431  -32.8804213 
S     4.5909286    5.7217531  -36.4966091 
S     8.5760095    9.5675378  -34.1220993 
S     6.6680045    4.1051835  -32.3242327 
S     4.9511030    9.2216856  -35.6390009 
S     7.0044190    7.6253626  -31.1440477 
S     3.8351136    6.6788299  -32.8234339 
C     8.2404129    4.4281240  -35.7950384 
O     7.2035248    3.8018567  -36.2567525 
C     8.9184844    3.4034920  -33.9366299 
O     9.4297052    2.3627382  -34.0312712 
H     9.2043191    4.2525995  -36.3218194 
O     4.5475737    5.5058028  -29.4848454 
H     5.4989996    5.2450470  -29.5187232 
H     4.4279133    6.1585701  -30.2015686 
O     1.1331672    8.3940114  -34.1926048 
H     1.9747873    8.0564808  -33.8194926 
H     0.5969850    8.6770603  -33.4037763 
