# Supplementary material for: Reaction Mechanism for CO Reduction by Mo-Nitrogenase Studied by QM/MM
Source: Inorg Chem. 2024 Aug 14;63(34):15951–63. doi: 10.1021/acs.inorgchem.4c02323 (PMC11351180; doi:10.1021/acs.inorgchem.4c02323)
Supplement: Supplementary file 2 — ic4c02323_si_002.zip [file ic4c02323_si_002.zip › Coordinates/E3/C2_5-C.xyz]

193
C2_5-C
H     4.4280316    0.2430383  -35.0761268 
C     5.2635855    0.8124080  -35.5724893 
H     5.7353972    0.0841953  -36.2364957 
C     4.8141695    2.0245601  -36.3916514 
H     5.6956268    2.5250908  -36.8289233 
H     4.1340234    1.7825264  -37.2291684 
H     4.3239994    2.7846183  -35.7614816 
C     6.2997813    1.2273471  -34.5271171 
H     7.1840808    1.6283846  -35.0526441 
H     5.9271921    2.0385264  -33.8736878 
H     6.6540518    0.3944014  -33.8926967 
H     3.4979155    2.2438801  -29.6887036 
C     3.9016996    2.1054334  -30.7100629 
H     5.0048828    2.1544766  -30.6397812 
H     3.6280577    1.1057537  -31.0802119 
N     3.4525334    3.1200742  -31.6396316 
H     3.9247247    4.0305432  -31.5758770 
C     2.8175229    2.8545543  -32.7882256 
N     1.9833682    1.7967387  -32.8790839 
H     1.8092322    1.2145982  -32.0624886 
H     1.7674477    1.4015337  -33.8020636 
N     3.0200934    3.6353611  -33.8477500 
H     3.5214846    4.5388785  -33.7121120 
H     2.3571651    3.6226319  -34.6244925 
H    12.0330830    0.3810770  -37.4326961 
C    11.5521569    1.0230190  -36.6642177 
H    11.7285212    2.0853690  -36.9111197 
H    10.4609941    0.8739610  -36.7241861 
C    12.0521389    0.6961163  -35.2372641 
H    11.2031837    0.7057983  -34.5382087 
H    12.5044926   -0.3123090  -35.1985045 
C    13.1137599    1.6838860  -34.7697957 
O    14.2298302    1.7440557  -35.3101716 
N    12.7592833    2.4668671  -33.7396859 
H    11.7851909    2.4514016  -33.4392407 
H    13.3869303    3.2304344  -33.4194953 
H     7.2795529    1.5624256  -41.6105459 
C     7.5950903    2.0281539  -40.6712017 
N     8.4515544    3.1015771  -40.7104012 
C     8.6029214    3.4737461  -39.4522740 
H     9.2210190    4.2923741  -39.0840075 
N     7.8873535    2.6905702  -38.6103326 
H     7.8186615    2.8951622  -37.6009578 
C     7.2197752    1.7629432  -39.3683998 
H     6.5451535    1.0306356  -38.9267827 
H     2.9845776    9.5557397  -40.1175741 
C     3.1235436    8.7031868  -39.4234700 
H     2.5044837    7.8516821  -39.7512225 
H     2.8284505    9.0298377  -38.4131753 
S     4.9198832    8.2708235  -39.4667458 
H     6.6350423    8.6436499  -42.9214090 
C     7.4297200    7.8463223  -42.9538604 
H     8.0022316    8.0302163  -43.8742779 
H     8.0898153    7.9818157  -42.0803516 
C     6.8369802    6.4286024  -43.0110698 
O     7.2588842    5.6559019  -43.8690733 
N     5.9249448    6.1318580  -42.0726394 
H     5.5928045    6.8511676  -41.4188823 
C     5.3990654    4.7779159  -41.9323304 
H     6.2512492    4.1045271  -42.1283835 
C     4.9284449    4.5430508  -40.5013970 
H     4.6179693    3.4864778  -40.4215958 
H     5.7643816    4.6999138  -39.7819350 
O     3.8101521    5.3367133  -40.1249107 
H     4.1551472    6.1945533  -39.7899726 
H     4.6120456    4.4997716  -42.6588603 
H    13.6347174   11.3440231  -31.9276674 
C    12.7284931   10.6593314  -31.9723141 
H    12.8842152    9.9593335  -31.1277930 
H    11.7407660   11.1926166  -31.7890130 
C    12.9162852    9.8030319  -33.2290995 
O    14.0485872    9.5508053  -33.6259255 
N    11.8145757    9.2515912  -33.7840908 
H    10.8652172    9.5089661  -33.4899025 
C    11.9406246    8.1432075  -34.7100363 
H    12.8731232    7.6059169  -34.4857427 
H    11.0878577    7.4673397  -34.5283915 
C    11.9775817    8.5127987  -36.1952736 
O    12.9877209    8.3984813  -36.8779527 
N    10.7832627    8.9618171  -36.6917755 
H     9.9466505    8.8008798  -36.1162559 
C    10.5976331    9.1456281  -38.1082993 
H    11.5863692    9.3328248  -38.5624424 
H    10.2081370    8.2254254  -38.5809219 
C     9.6487694   10.2488877  -38.5442163 
O     9.4534056   10.4314807  -39.7439985 
N     9.0635379   10.9990848  -37.5777618 
H     9.1835226   10.7250883  -36.5991963 
C     8.1129708   12.0433846  -37.9102577 
H     8.3464250   12.3995232  -38.9234139 
H     7.0493237   11.6532796  -37.9232000 
C     8.2064975   13.2297738  -36.9449939 
O     8.4570976   14.3648191  -37.3495036 
N     7.9263671   12.9124132  -35.6667221 
H     7.7661641   11.9312477  -35.4206942 
C     7.8409871   13.8904924  -34.5844476 
H     6.9980363   14.5745115  -34.8219585 
C     7.5084024   13.1424457  -33.2935559 
H     8.2937268   12.3872132  -33.0892901 
H     7.5299311   13.8656267  -32.4570183 
C     6.1453345   12.4413947  -33.3208467 
H     5.3416467   13.2052668  -33.3671000 
H     6.0381340   11.8088989  -34.2243302 
C     5.9296175   11.5474694  -32.1068445 
H     6.6517434   10.7065742  -32.1302655 
H     6.1151361   12.1299018  -31.1808431 
N     4.5628724   11.0434980  -32.0932747 
H     3.9456190   11.2390066  -32.8916884 
C     4.0021731   10.3799342  -31.0803131 
N     4.6952017   10.1545525  -29.9601843 
H     5.6407985   10.5248295  -29.8555391 
H     4.3599676    9.5133925  -29.2387194 
N     2.7317449    9.9550966  -31.2043394 
H     2.2454011   10.2079106  -32.0706453 
H     2.1441741    9.8691219  -30.3783266 
H     8.7291065   14.5613261  -34.4852781 
H    15.6722616    6.4035217  -34.2191700 
C    15.6392744    6.5873004  -33.1115748 
H    16.6489490    6.3566198  -32.7148522 
H    15.4311834    7.6508435  -32.9115030 
C    14.6206206    5.7013475  -32.3544742 
O    14.1226642    6.1787491  -31.2945991 
O    14.3893697    4.5455903  -32.7963511 
H    14.3529955    4.7912743  -38.3693241 
C    13.3679391    4.9287347  -37.8721073 
C    12.2575723    5.3996484  -38.5893991 
H    12.3193705    5.5811152  -39.6698528 
C    11.0554002    5.6580176  -37.9206305 
H    10.1869152    6.0482726  -38.4635343 
C    10.9521063    5.4485386  -36.5430271 
H    10.0171142    5.6809503  -36.0201789 
C    12.0512572    4.9567948  -35.8339994 
H    11.9814783    4.7866266  -34.7555135 
C    13.2531505    4.6833334  -36.4954344 
H    14.0887855    4.2771574  -35.9134027 
H     8.4134630    7.4622648  -28.1783916 
C     9.3707357    7.5040177  -28.7242137 
N     9.5996590    6.7274621  -29.8409254 
C    10.9015376    6.8179678  -30.1016988 
H    11.4476609    6.3255446  -30.9101752 
N    11.5087682    7.6286661  -29.2119132 
H    12.5155231    7.8620457  -29.2388459 
C    10.5620503    8.0708838  -28.3200990 
H    10.8133398    8.7788471  -27.5310763 
O    10.6660172    5.2555519  -25.6271828 
C    10.9325370    4.6201764  -26.6978253 
O    12.0643768    4.3592449  -27.1532654 
C     9.7109068    4.2183578  -27.5384110 
H     8.8294171    4.1138000  -26.8833041 
H     9.5175638    5.0969670  -28.1767136 
C     9.8364279    3.0260237  -28.4743658 
H    10.8240192    3.0546332  -28.9637673 
H     9.7931703    2.0685719  -27.9184502 
C     8.7763349    3.0851567  -29.6057927 
O     9.2475258    3.9631303  -30.5999492 
H    10.0173421    3.0312844  -31.3243584 
C     7.4564881    3.6031919  -29.0296840 
O     7.0910447    4.7430953  -29.4692375 
O     6.8220826    2.9456868  -28.1848849 
C     8.5009180    1.7135344  -30.2582014 
H     8.1288479    0.9738516  -29.5313782 
H     7.7091341    1.8641020  -31.0223360 
C     9.7163798    1.1577041  -30.9755625 
O    10.4443369    2.0697512  -31.5879663 
O     9.9622341   -0.0397274  -30.9974297 
Fe    4.7798442    7.0597816  -34.7738248 
Mo    8.0902933    5.6194523  -31.2114325 
Fe    6.8946834    5.8893399  -36.0042185 
Fe    5.4170051    7.6987731  -37.3025555 
Fe    7.0678226    8.4580631  -35.3235478 
Fe    8.0905296    7.7049577  -33.0103165 
Fe    7.8004869    5.3157228  -33.7609882 
Fe    5.7942804    6.2949223  -32.5900257 
C     6.8295639    6.8240655  -34.2484010 
S     7.7484847    7.6008965  -37.3385924 
S     9.6783821    6.0539306  -32.9262195 
S     4.6668755    5.6325198  -36.5351846 
S     8.5413217    9.6511944  -34.1185143 
S     6.5366166    4.1769299  -32.3248927 
S     4.8671652    9.1968017  -35.6674163 
S     6.8354623    7.6549700  -31.0970449 
S     3.5862517    6.6460443  -32.8950235 
C     8.0818421    4.0792425  -35.0361637 
O     7.8479176    4.1252854  -36.2934931 
C     8.9485099    3.0552752  -34.4022167 
O     9.9985440    2.6894316  -34.9129659 
H     8.6651470    2.7581086  -33.3633753 
O     4.5007881    5.5247315  -29.4522750 
H     5.4524115    5.2632813  -29.4887453 
H     4.4032782    6.2584952  -30.0864320 
O     1.0770886    8.3968903  -34.2230754 
H     1.9066781    8.0342021  -33.8431325 
H     0.5475380    8.6875811  -33.4314132 
