# Supplementary material for: Reaction Mechanism for CO Reduction by Mo-Nitrogenase Studied by QM/MM
Source: Inorg Chem. 2024 Aug 14;63(34):15951–63. doi: 10.1021/acs.inorgchem.4c02323 (PMC11351180; doi:10.1021/acs.inorgchem.4c02323)
Supplement: Supplementary file 2 — ic4c02323_si_002.zip [file ic4c02323_si_002.zip › Coordinates/E3/C2_3-C.xyz]

193
C2_3-C
H     4.4309802    0.2468586  -35.0731116 
C     5.2696862    0.8249128  -35.5599823 
H     5.7664339    0.1059967  -36.2189585 
C     4.8073752    2.0307042  -36.3822889 
H     5.6842767    2.5559639  -36.7980662 
H     4.1480718    1.7766017  -37.2329013 
H     4.2884048    2.7762911  -35.7579758 
C     6.2683217    1.2583001  -34.4835129 
H     7.1232506    1.7694033  -34.9589163 
H     5.8281862    1.9963066  -33.7882588 
H     6.6752302    0.4161915  -33.8944245 
H     3.5000044    2.2438995  -29.6883468 
C     3.9079769    2.1055644  -30.7085639 
H     5.0108280    2.1516448  -30.6322404 
H     3.6347452    1.1067944  -31.0813777 
N     3.4660515    3.1222875  -31.6389388 
H     3.9340990    4.0343082  -31.5674595 
C     2.8254994    2.8632729  -32.7857240 
N     1.9906361    1.8058459  -32.8795661 
H     1.8218102    1.2177639  -32.0661743 
H     1.7747818    1.4134038  -33.8037626 
N     3.0227279    3.6503988  -33.8413609 
H     3.5282314    4.5511973  -33.7034868 
H     2.3576843    3.6413314  -34.6161255 
H    12.0281172    0.3884034  -37.4418474 
C    11.5345643    1.0457152  -36.6944523 
H    11.7138947    2.1014611  -36.9748255 
H    10.4491751    0.8685316  -36.7961491 
C    11.9728370    0.7763973  -35.2399027 
H    11.1041145    0.8791686  -34.5692088 
H    12.3514510   -0.2576090  -35.1349113 
C    13.0789890    1.7210800  -34.7747280 
O    14.1962652    1.7375135  -35.3149697 
N    12.7466902    2.5161907  -33.7491576 
H    11.7731908    2.5222080  -33.4349171 
H    13.4023324    3.2521067  -33.4164640 
H     7.2757800    1.5629967  -41.6136476 
C     7.5828853    2.0323632  -40.6767615 
N     8.4419754    3.1038467  -40.7132037 
C     8.5449825    3.5083253  -39.4603651 
H     9.1418478    4.3421525  -39.0910269 
N     7.7973806    2.7473937  -38.6258018 
H     7.6770269    3.0004905  -37.6292504 
C     7.1571512    1.8013850  -39.3833144 
H     6.4658272    1.0806073  -38.9477918 
H     2.9834361    9.5561791  -40.1179791 
C     3.1205463    8.7039202  -39.4242198 
H     2.5045824    7.8511117  -39.7545530 
H     2.8195512    9.0300139  -38.4154627 
S     4.9177556    8.2764396  -39.4593777 
H     6.6347985    8.6434471  -42.9211678 
C     7.4290333    7.8457793  -42.9532381 
H     8.0012042    8.0283518  -43.8741076 
H     8.0895903    7.9816595  -42.0801255 
C     6.8356627    6.4282436  -43.0086117 
O     7.2579158    5.6542247  -43.8653636 
N     5.9231468    6.1327660  -42.0702436 
H     5.5914293    6.8523564  -41.4164140 
C     5.3962558    4.7791611  -41.9294768 
H     6.2481936    4.1048899  -42.1234762 
C     4.9235852    4.5467396  -40.4987129 
H     4.6103253    3.4909672  -40.4187093 
H     5.7592568    4.7020467  -39.7788775 
O     3.8078083    5.3438406  -40.1229077 
H     4.1550704    6.1986329  -39.7818516 
H     4.6106797    4.5001845  -42.6574369 
H    13.6348865   11.3449820  -31.9273019 
C    12.7297645   10.6600800  -31.9718645 
H    12.8850696    9.9597134  -31.1275599 
H    11.7412638   11.1927424  -31.7889599 
C    12.9231392    9.8057274  -33.2286277 
O    14.0574440    9.5547005  -33.6215866 
N    11.8243315    9.2561684  -33.7891995 
H    10.8731821    9.5074858  -33.4939272 
C    11.9540955    8.1484628  -34.7141449 
H    12.8899616    7.6167685  -34.4911157 
H    11.1047265    7.4692280  -34.5276570 
C    11.9842248    8.5133486  -36.2005886 
O    12.9885806    8.3848184  -36.8904342 
N    10.7903700    8.9680297  -36.6912223 
H     9.9570385    8.8228078  -36.1053906 
C    10.5967529    9.1477959  -38.1071708 
H    11.5831745    9.3295981  -38.5684619 
H    10.1992114    8.2280727  -38.5738531 
C     9.6491899   10.2518886  -38.5429383 
O     9.4553331   10.4345609  -39.7430210 
N     9.0630959   11.0014551  -37.5769232 
H     9.1802682   10.7264393  -36.5983092 
C     8.1120462   12.0448846  -37.9103104 
H     8.3456976   12.4007318  -38.9234830 
H     7.0489489   11.6537712  -37.9232139 
C     8.2060760   13.2310735  -36.9450456 
O     8.4579072   14.3659761  -37.3490210 
N     7.9265306   12.9128734  -35.6669029 
H     7.7620375   11.9321153  -35.4229013 
C     7.8418124   13.8891172  -34.5828091 
H     6.9974351   14.5724328  -34.8173304 
C     7.5122672   13.1367223  -33.2937113 
H     8.2972610   12.3796356  -33.0946249 
H     7.5366077   13.8563978  -32.4542574 
C     6.1480391   12.4380718  -33.3212018 
H     5.3456246   13.2038232  -33.3569337 
H     6.0348665   11.8143433  -34.2300548 
C     5.9353624   11.5333083  -32.1146994 
H     6.6518403   10.6878449  -32.1512749 
H     6.1306645   12.1058265  -31.1846407 
N     4.5649886   11.0395699  -32.0965436 
H     3.9486787   11.2340601  -32.8959312 
C     4.0047479   10.3743920  -31.0846364 
N     4.7006287   10.1416917  -29.9677087 
H     5.6461618   10.5119850  -29.8628882 
H     4.3630462    9.5038384  -29.2443964 
N     2.7322397    9.9553037  -31.2065659 
H     2.2442998   10.2145350  -32.0700760 
H     2.1472506    9.8656732  -30.3792255 
H     8.7294461   14.5607635  -34.4844469 
H    15.6738160    6.4042118  -34.2198729 
C    15.6438540    6.5893042  -33.1127615 
H    16.6556447    6.3623204  -32.7194367 
H    15.4322592    7.6521502  -32.9128420 
C    14.6314369    5.6991447  -32.3535197 
O    14.1306384    6.1749339  -31.2953439 
O    14.4088487    4.5405924  -32.7943892 
H    14.3525048    4.7900649  -38.3723332 
C    13.3651022    4.9265607  -37.8817295 
C    12.2622160    5.3888064  -38.6168256 
H    12.3329888    5.5487017  -39.6998330 
C    11.0597670    5.6733205  -37.9624970 
H    10.1986904    6.0639056  -38.5158656 
C    10.9497529    5.4993298  -36.5804035 
H    10.0205005    5.7735699  -36.0691721 
C    12.0339209    4.9960189  -35.8546319 
H    11.9549480    4.8497164  -34.7720948 
C    13.2380942    4.6978058  -36.5036823 
H    14.0669851    4.2947496  -35.9098983 
H     8.4141055    7.4598289  -28.1786179 
C     9.3724135    7.4976503  -28.7239861 
N     9.6125519    6.7047250  -29.8274081 
C    10.9153802    6.7971618  -30.0809722 
H    11.4664310    6.2956727  -30.8805282 
N    11.5131370    7.6242648  -29.1999244 
H    12.5183280    7.8631850  -29.2255042 
C    10.5589901    8.0747196  -28.3202930 
H    10.8025295    8.7933286  -27.5382576 
O    10.6626429    5.2537829  -25.6247506 
C    10.9262933    4.6163486  -26.6952611 
O    12.0575505    4.3655053  -27.1579896 
C     9.7010153    4.2002036  -27.5246788 
H     8.8259753    4.0868726  -26.8628072 
H     9.4941825    5.0781736  -28.1599886 
C     9.8319691    3.0114439  -28.4646658 
H    10.8238118    3.0416349  -28.9433136 
H     9.7844490    2.0505612  -27.9146463 
C     8.7856108    3.0771582  -29.6110792 
O     9.2762615    3.9516787  -30.5935754 
H    10.1501450    2.9311934  -31.2837757 
C     7.4626647    3.5995708  -29.0450385 
O     7.1001385    4.7365141  -29.5003191 
O     6.8242552    2.9541577  -28.1937243 
C     8.5087907    1.7082811  -30.2714086 
H     8.0602687    0.9870660  -29.5685363 
H     7.7830639    1.8804907  -31.0936806 
C     9.7546433    1.1059518  -30.8877621 
O    10.5873407    1.9829946  -31.4011027 
O     9.9525125   -0.1011458  -30.9118327 
Fe    5.4020019    7.7385968  -37.2832625 
Mo    8.1377887    5.5824003  -31.2337057 
Fe    7.0807302    8.4631089  -35.3087818 
Fe    4.7894659    7.0930086  -34.7377395 
Fe    6.8540828    5.8957629  -36.0140514 
Fe    5.8268256    6.2768050  -32.5904365 
Fe    7.8423441    5.3059446  -33.8115627 
Fe    8.1442035    7.6474258  -33.0093440 
C     6.8431279    6.8144282  -34.2605879 
S     7.7352776    7.6144800  -37.3346928 
S     9.7437473    6.0040695  -32.9327882 
S     4.6263985    5.6824823  -36.5088334 
S     8.5749961    9.6221812  -34.1038072 
S     6.5862962    4.1561312  -32.3771375 
S     4.8833904    9.2330543  -35.6264551 
S     6.8855479    7.6248611  -31.1046501 
S     3.6158213    6.6392544  -32.8507304 
C     8.3140009    4.1525762  -35.1695424 
O     7.7588533    4.1838457  -36.3491943 
C     9.3011181    3.0937717  -34.9485630 
O     9.8443131    2.8374231  -33.8793653 
H     9.5109354    2.4795667  -35.8653595 
O     4.5067760    5.5173899  -29.4674484 
H     5.4603664    5.2631387  -29.5113269 
H     4.3935463    6.2407420  -30.1113692 
O     1.0885139    8.3946065  -34.2132889 
H     1.9167919    8.0353215  -33.8283122 
H     0.5545230    8.6860169  -33.4247167 
