# Supplementary material for: Reaction Mechanism for CO Reduction by Mo-Nitrogenase Studied by QM/MM
Source: Inorg Chem. 2024 Aug 14;63(34):15951–63. doi: 10.1021/acs.inorgchem.4c02323 (PMC11351180; doi:10.1021/acs.inorgchem.4c02323)
Supplement: Supplementary file 2 — ic4c02323_si_002.zip [file ic4c02323_si_002.zip › Coordinates/E3/C1_5-C.xyz]

193
C1_5-C
H     4.4396478    0.2331918  -35.0649810 
C     5.2970344    0.7839322  -35.5402380 
H     5.7587983    0.0463581  -36.2012617 
C     4.8789520    1.9966188  -36.3748853 
H     5.7541472    2.4244249  -36.8919036 
H     4.1438726    1.7634493  -37.1677239 
H     4.4576866    2.8048200  -35.7535953 
C     6.3240803    1.1335801  -34.4518216 
H     7.2763131    1.4605947  -34.9042003 
H     5.9741240    1.9599304  -33.8050095 
H     6.5806211    0.2804164  -33.7987847 
H     3.5004257    2.2437846  -29.6891667 
C     3.9093564    2.1045720  -30.7097664 
H     5.0118439    2.1550082  -30.6318473 
H     3.6403093    1.1031282  -31.0787999 
N     3.4689242    3.1143757  -31.6494828 
H     3.9467208    4.0227034  -31.5947091 
C     2.8269450    2.8428200  -32.7925488 
N     1.9843885    1.7905650  -32.8703251 
H     1.8111353    1.2148919  -32.0487695 
H     1.7632570    1.3895543  -33.7894504 
N     3.0322627    3.6101110  -33.8629655 
H     3.5325805    4.5160244  -33.7321328 
H     2.3628058    3.5945133  -34.6342548 
H    12.0199330    0.4003155  -37.4442031 
C    11.5172512    1.0767111  -36.7072206 
H    11.7374179    2.1263517  -36.9807030 
H    10.4258201    0.9513381  -36.8270380 
C    11.9102806    0.8007971  -35.2427348 
H    11.0223654    0.9191236  -34.6008944 
H    12.2747053   -0.2367695  -35.1234625 
C    13.0156724    1.7325466  -34.7598261 
O    14.1489166    1.7155221  -35.2645663 
N    12.6663499    2.5611071  -33.7644137 
H    11.6852394    2.6076312  -33.4874234 
H    13.3283614    3.2905095  -33.4310067 
H     7.2780280    1.5589071  -41.6222229 
C     7.5929751    2.0243270  -40.6939897 
N     8.4509697    3.0948499  -40.7440579 
C     8.5762310    3.4970515  -39.4944195 
H     9.1712379    4.3328423  -39.1285287 
N     7.8479339    2.7298154  -38.6510727 
H     7.6982124    3.0489073  -37.6833278 
C     7.1889984    1.7887366  -39.3962396 
H     6.5052075    1.0662340  -38.9522974 
H     2.9831980    9.5563206  -40.1175641 
C     3.1202343    8.7046270  -39.4231011 
H     2.5146340    7.8463432  -39.7583995 
H     2.8101286    9.0277440  -38.4162409 
S     4.9209318    8.2942252  -39.4487621 
H     6.6346291    8.6433595  -42.9209619 
C     7.4287456    7.8455545  -42.9527203 
H     8.0007828    8.0278072  -43.8737242 
H     8.0895242    7.9815962  -42.0799279 
C     6.8346561    6.4283489  -43.0081623 
O     7.2539871    5.6552948  -43.8668887 
N     5.9236113    6.1320008  -42.0682197 
H     5.5931745    6.8506675  -41.4135091 
C     5.3966396    4.7783647  -41.9287428 
H     6.2482693    4.1044020  -42.1250980 
C     4.9282894    4.5426737  -40.4971453 
H     4.6085337    3.4884654  -40.4212621 
H     5.7668635    4.6891507  -39.7792947 
O     3.8181275    5.3458028  -40.1129378 
H     4.1720302    6.1897562  -39.7541951 
H     4.6106595    4.4999443  -42.6568764 
H    13.6347981   11.3445562  -31.9274536 
C    12.7295200   10.6592052  -31.9722587 
H    12.8850056    9.9590092  -31.1278367 
H    11.7411998   11.1923940  -31.7891363 
C    12.9230027    9.8041639  -33.2291459 
O    14.0576333    9.5554631  -33.6225648 
N    11.8251414    9.2518866  -33.7890489 
H    10.8743704    9.5020439  -33.4922052 
C    11.9575073    8.1470194  -34.7175604 
H    12.8911094    7.6122795  -34.4927968 
H    11.1075552    7.4665377  -34.5394019 
C    11.9934156    8.5174985  -36.2020171 
O    12.9977771    8.3874205  -36.8904418 
N    10.8029770    8.9825501  -36.6938207 
H     9.9672327    8.8289264  -36.1154859 
C    10.6143096    9.1623771  -38.1110270 
H    11.6013223    9.3527441  -38.5675531 
H    10.2303398    8.2389706  -38.5821675 
C     9.6596962   10.2609599  -38.5479253 
O     9.4629634   10.4406038  -39.7479122 
N     9.0729223   11.0113382  -37.5823522 
H     9.1906233   10.7359127  -36.6041527 
C     8.1142178   12.0481200  -37.9128057 
H     8.3437990   12.4064505  -38.9260872 
H     7.0501444   11.6547714  -37.9239787 
C     8.2057584   13.2339122  -36.9465421 
O     8.4564338   14.3693917  -37.3496709 
N     7.9255638   12.9153045  -35.6685493 
H     7.7652664   11.9340615  -35.4232132 
C     7.8405443   13.8932521  -34.5861903 
H     6.9985593   14.5781486  -34.8245616 
C     7.5075828   13.1478601  -33.2942094 
H     8.2930372   12.3935040  -33.0878368 
H     7.5284669   13.8730946  -32.4594140 
C     6.1451066   12.4462705  -33.3208440 
H     5.3406080   13.2093010  -33.3675601 
H     6.0381836   11.8131639  -34.2238603 
C     5.9302881   11.5525626  -32.1066554 
H     6.6537402   10.7127180  -32.1291785 
H     6.1140948   12.1354029  -31.1805554 
N     4.5642344   11.0466912  -32.0940965 
H     3.9479960   11.2399457  -32.8938764 
C     4.0059727   10.3778114  -31.0838663 
N     4.6999109   10.1500129  -29.9648887 
H     5.6435089   10.5248930  -29.8576503 
H     4.3636118    9.5107535  -29.2422152 
N     2.7365273    9.9483207  -31.2099812 
H     2.2496001   10.2097799  -32.0735881 
H     2.1489040    9.8639636  -30.3836707 
H     8.7289811   14.5624947  -34.4862821 
H    15.6730736    6.4036482  -34.2197016 
C    15.6414824    6.5875218  -33.1125138 
H    16.6516551    6.3580634  -32.7163210 
H    15.4321312    7.6507584  -32.9120419 
C    14.6238413    5.7002151  -32.3561685 
O    14.1315167    6.1737800  -31.2926325 
O    14.3884687    4.5471088  -32.8039198 
H    14.3523726    4.7917890  -38.3703878 
C    13.3661349    4.9303936  -37.8754824 
C    12.2556287    5.3935780  -38.5992593 
H    12.3197627    5.5643139  -39.6813465 
C    11.0514270    5.6540455  -37.9360483 
H    10.1794649    6.0314994  -38.4822259 
C    10.9482222    5.4611974  -36.5559086 
H    10.0073275    5.6852819  -36.0412149 
C    12.0462556    4.9790739  -35.8401078 
H    11.9734969    4.8253761  -34.7595367 
C    13.2494210    4.6971916  -36.4973405 
H    14.0842012    4.2969220  -35.9098563 
H     8.4141452    7.4642291  -28.1720848 
C     9.3756804    7.5103248  -28.7059566 
N     9.6291182    6.7184286  -29.8049210 
C    10.9345644    6.8148462  -30.0456325 
H    11.4977597    6.3155518  -30.8383081 
N    11.5193389    7.6458288  -29.1602456 
H    12.5234024    7.8897967  -29.1822932 
C    10.5549715    8.0946290  -28.2911570 
H    10.7860341    8.8199179  -27.5115564 
O    10.6660908    5.2530307  -25.6241547 
C    10.9341190    4.6119341  -26.6912354 
O    12.0663190    4.3634254  -27.1526025 
C     9.7113040    4.1887968  -27.5194897 
H     8.8397590    4.0619213  -26.8555030 
H     9.4930730    5.0704306  -28.1462226 
C     9.8461666    3.0066842  -28.4681399 
H    10.8356451    3.0435006  -28.9522824 
H     9.8018121    2.0417969  -27.9249668 
C     8.7951639    3.0818388  -29.6072524 
O     9.2837789    3.9665652  -30.5833512 
H    10.0674353    2.9805622  -31.3542049 
C     7.4737223    3.6026273  -29.0335399 
O     7.1147111    4.7450351  -29.4742312 
O     6.8317343    2.9485177  -28.1918417 
C     8.5059021    1.7195752  -30.2755380 
H     8.0985692    0.9858544  -29.5614277 
H     7.7399135    1.8958916  -31.0599481 
C     9.7238584    1.1387033  -30.9628667 
O    10.4831857    2.0306353  -31.5655106 
O     9.9560539   -0.0617651  -30.9700672 
Fe    4.8188626    7.0679304  -34.7710073 
Mo    8.1494731    5.6087330  -31.2025191 
Fe    6.9814583    6.0092153  -36.0298147 
Fe    5.4272095    7.7798037  -37.2750758 
Fe    7.0875415    8.5380777  -35.2783419 
Fe    8.1297395    7.6852140  -33.0044786 
Fe    7.9446665    5.2897047  -33.7491881 
Fe    5.8578579    6.2653636  -32.6166312 
C     6.8814685    6.8592743  -34.2843924 
S     7.7467257    7.7638332  -37.3307475 
S     9.7806969    6.0988043  -32.8614516 
S     4.7143831    5.6960732  -36.5550711 
S     8.5738689    9.6794311  -34.0696882 
S     6.6123935    4.1518592  -32.3312468 
S     4.8692741    9.2398939  -35.6034960 
S     6.8600043    7.6285607  -31.0991962 
S     3.6385736    6.5998285  -32.8918881 
C     7.6133228    4.0311068  -35.4325321 
O     7.8580850    4.4625903  -36.6810164 
C     8.7392306    3.8275536  -34.4997309 
O     9.6324173    3.0156193  -34.3968607 
H     6.6842552    3.4627912  -35.2767912 
O     4.5259249    5.5188507  -29.4489978 
H     5.4778208    5.2553101  -29.4876113 
H     4.4327861    6.2624346  -30.0719858 
O     1.0937535    8.3933953  -34.2107046 
H     1.9216482    8.0318076  -33.8275178 
H     0.5596311    8.6844230  -33.4221823 
