# Supplementary material for: Reaction Mechanism for CO Reduction by Mo-Nitrogenase Studied by QM/MM
Source: Inorg Chem. 2024 Aug 14;63(34):15951–63. doi: 10.1021/acs.inorgchem.4c02323 (PMC11351180; doi:10.1021/acs.inorgchem.4c02323)
Supplement: Supplementary file 2 — ic4c02323_si_002.zip [file ic4c02323_si_002.zip › Coordinates/E3/O2_3-C.xyz]

193
O2_3-C
H     4.4336184    0.2483398  -35.0726706 
C     5.2757351    0.8278446  -35.5576384 
H     5.7740708    0.1072578  -36.2141812 
C     4.8155630    2.0318099  -36.3845772 
H     5.6924528    2.5611108  -36.7966260 
H     4.1616626    1.7731649  -37.2380586 
H     4.2897344    2.7764677  -35.7643915 
C     6.2718952    1.2626424  -34.4778699 
H     7.1447912    1.7569129  -34.9416360 
H     5.8334854    2.0147119  -33.7961632 
H     6.6561279    0.4216009  -33.8715030 
H     3.5017880    2.2447930  -29.6902993 
C     3.9129879    2.1078254  -30.7116549 
H     5.0157758    2.1407900  -30.6288612 
H     3.6304735    1.1134481  -31.0896555 
N     3.4939663    3.1334581  -31.6433516 
H     3.9895618    4.0324400  -31.5804346 
C     2.8496277    2.8895260  -32.7918238 
N     2.0027326    1.8410103  -32.8933714 
H     1.8402511    1.2415093  -32.0873747 
H     1.7868506    1.4551972  -33.8203227 
N     3.0511379    3.6859159  -33.8391031 
H     3.5746326    4.5783408  -33.6955262 
H     2.3908963    3.6856699  -34.6176935 
H    12.0303258    0.3916061  -37.4306689 
C    11.5483141    1.0495253  -36.6667725 
H    11.7797077    2.0995241  -36.9360242 
H    10.4539557    0.9250623  -36.7577973 
C    12.0044959    0.7241392  -35.2238426 
H    11.1414489    0.7712206  -34.5390972 
H    12.4055012   -0.3047879  -35.1680920 
C    13.1013853    1.6730218  -34.7442327 
O    14.1891511    1.7592614  -35.3332401 
N    12.7967494    2.4081757  -33.6651284 
H    11.8756609    2.3155717  -33.2318497 
H    13.4405121    3.1603169  -33.3395163 
H     7.2790534    1.5512073  -41.6270889 
C     7.5986214    2.0020967  -40.6994215 
N     8.4706491    3.0617293  -40.7211341 
C     8.6125705    3.4094594  -39.4555238 
H     9.2133139    4.2323143  -39.0688074 
N     7.8869443    2.6148963  -38.6332851 
H     7.7129166    2.9160811  -37.6565799 
C     7.2063292    1.7190740  -39.4089726 
H     6.5094337    0.9966323  -38.9866490 
H     2.9806287    9.5566497  -40.1176489 
C     3.1126410    8.7049647  -39.4228599 
H     2.5073047    7.8476238  -39.7611635 
H     2.7932144    9.0290334  -38.4191768 
S     4.9111973    8.2917520  -39.4291795 
H     6.6344939    8.6433519  -42.9207732 
C     7.4282160    7.8454326  -42.9521809 
H     7.9997999    8.0264175  -43.8737280 
H     8.0893338    7.9816040  -42.0797003 
C     6.8338004    6.4283431  -43.0058202 
O     7.2543807    5.6545186  -43.8638105 
N     5.9226707    6.1327575  -42.0662299 
H     5.5944220    6.8503058  -41.4085070 
C     5.3963589    4.7785961  -41.9260295 
H     6.2483680    4.1046806  -42.1224088 
C     4.9291270    4.5438550  -40.4935077 
H     4.6101117    3.4893694  -40.4167303 
H     5.7694781    4.6897931  -39.7771093 
O     3.8204312    5.3469077  -40.1091228 
H     4.1727715    6.1922960  -39.7493693 
H     4.6103946    4.5000073  -42.6553872 
H    13.6351186   11.3455848  -31.9271483 
C    12.7304208   10.6610988  -31.9715785 
H    12.8852592    9.9609649  -31.1270476 
H    11.7414738   11.1930904  -31.7889179 
C    12.9266772    9.8062923  -33.2270439 
O    14.0622750    9.5477492  -33.6125787 
N    11.8280489    9.2646918  -33.7942345 
H    10.8758664    9.5209819  -33.5038884 
C    11.9553274    8.1541832  -34.7148618 
H    12.8895225    7.6206395  -34.4890325 
H    11.1028752    7.4794968  -34.5264308 
C    11.9879115    8.5129736  -36.2028210 
O    12.9920946    8.3732803  -36.8918855 
N    10.7979514    8.9723061  -36.6952288 
H     9.9626910    8.8368075  -36.1092088 
C    10.6072105    9.1563079  -38.1115641 
H    11.5937994    9.3440082  -38.5700304 
H    10.2142776    8.2368182  -38.5828667 
C     9.6567660   10.2598585  -38.5463414 
O     9.4684987   10.4448388  -39.7468021 
N     9.0683301   11.0075619  -37.5804484 
H     9.1730782   10.7235277  -36.6032314 
C     8.1123900   12.0470624  -37.9121554 
H     8.3443996   12.4042603  -38.9252020 
H     7.0493166   11.6543722  -37.9237822 
C     8.2065086   13.2328404  -36.9461508 
O     8.4627704   14.3672557  -37.3489516 
N     7.9252250   12.9145704  -35.6684138 
H     7.7477494   11.9355177  -35.4273194 
C     7.8411940   13.8904192  -34.5837862 
H     6.9970677   14.5743661  -34.8176990 
C     7.5120669   13.1387747  -33.2941551 
H     8.2958736   12.3801380  -33.0966114 
H     7.5395112   13.8585330  -32.4548270 
C     6.1462724   12.4433694  -33.3195587 
H     5.3453711   13.2111057  -33.3456058 
H     6.0258680   11.8263803  -34.2321248 
C     5.9370810   11.5300376  -32.1188091 
H     6.6521888   10.6837635  -32.1647144 
H     6.1366018   12.0952014  -31.1851707 
N     4.5659152   11.0395535  -32.0995942 
H     3.9531700   11.2276105  -32.9032704 
C     4.0070184   10.3663402  -31.0927675 
N     4.7017172   10.1286095  -29.9762130 
H     5.6481537   10.4962244  -29.8715569 
H     4.3665838    9.4826222  -29.2588908 
N     2.7348031    9.9460170  -31.2183635 
H     2.2469169   10.2177058  -32.0782036 
H     2.1505746    9.8521461  -30.3909369 
H     8.7291751   14.5612987  -34.4851208 
H    15.6723422    6.4013850  -34.2202045 
C    15.6388535    6.5804178  -33.1133320 
H    16.6495321    6.3546251  -32.7166158 
H    15.4232734    7.6416193  -32.9093011 
C    14.6251822    5.6856461  -32.3614326 
O    14.1330820    6.1525508  -31.2964380 
O    14.3919258    4.5325872  -32.8170215 
H    14.3546325    4.7868903  -38.3666495 
C    13.3728578    4.9171987  -37.8633884 
C    12.2514640    5.3715694  -38.5752436 
H    12.3020144    5.5324945  -39.6595088 
C    11.0602888    5.6477360  -37.8962752 
H    10.1820120    6.0272994  -38.4305556 
C    10.9856372    5.4912545  -36.5084724 
H    10.0686933    5.7719658  -35.9786371 
C    12.0925648    5.0032464  -35.8029207 
H    12.0621854    4.9013101  -34.7114029 
C    13.2783129    4.6946571  -36.4823474 
H    14.1207457    4.2990393  -35.9034538 
H     8.4154672    7.4642230  -28.1683840 
C     9.3801687    7.5108860  -28.6952667 
N     9.6445668    6.7056712  -29.7809163 
C    10.9487668    6.8114789  -30.0208976 
H    11.5178681    6.3063711  -30.8056399 
N    11.5237624    7.6591903  -29.1444403 
H    12.5255256    7.9108861  -29.1655001 
C    10.5528950    8.1103383  -28.2837563 
H    10.7754815    8.8476513  -27.5128951 
O    10.6752727    5.2564526  -25.6148294 
C    10.9430079    4.6115371  -26.6792708 
O    12.0752836    4.3645113  -27.1426174 
C     9.7216284    4.1812653  -27.5027530 
H     8.8463186    4.0681754  -26.8415366 
H     9.5097232    5.0531240  -28.1449375 
C     9.8562379    2.9846407  -28.4315312 
H    10.8476414    3.0113438  -28.9115698 
H     9.8070613    2.0279807  -27.8749754 
C     8.8144421    3.0555828  -29.5777866 
O     9.3184510    3.9401971  -30.5470414 
H    10.0748878    3.0029982  -31.2936033 
C     7.4903767    3.5868937  -29.0175953 
O     7.1495034    4.7370502  -29.4492982 
O     6.8333563    2.9351514  -28.1859767 
C     8.5343083    1.6958465  -30.2514094 
H     8.1377360    0.9522174  -29.5414821 
H     7.7629661    1.8704692  -31.0309793 
C     9.7533262    1.1334733  -30.9525810 
O    10.5072170    2.0406854  -31.5374294 
O     9.9840092   -0.0677166  -30.9860760 
Fe    4.9504758    7.1362364  -34.6813867 
Mo    8.1784949    5.5944069  -31.1747281 
Fe    6.8429444    5.9526391  -36.1408747 
Fe    5.3907123    7.8061080  -37.2363410 
Fe    7.0946264    8.4598360  -35.2819310 
Fe    8.1648357    7.6535295  -33.0456907 
Fe    7.9723316    5.1349553  -33.7724850 
Fe    5.9852208    6.2225189  -32.6019692 
C     6.8643954    6.7424912  -34.2884190 
S     7.7359516    7.7293931  -37.3499217 
S     9.7789016    6.0365016  -32.8595276 
S     4.5950851    5.7636397  -36.4744582 
S     8.5899910    9.6326864  -34.0787092 
S     6.6511428    4.0982257  -32.2752415 
S     4.9151483    9.2725733  -35.5503973 
S     6.9379670    7.6288766  -31.1226863 
S     3.7880977    6.6147823  -32.8169282 
C     8.1741071    4.2051107  -35.4785738 
O     7.6973573    4.2452455  -36.6795367 
C     8.9551751    3.7026195  -34.5591970 
O    10.0673103    2.9661278  -34.3821223 
H    10.6664687    3.1112749  -35.1465684 
O     4.5349567    5.5122423  -29.4679391 
H     5.4850505    5.2518836  -29.5156457 
H     4.3982654    6.1608274  -30.1848587 
O     1.1377440    8.3942517  -34.1980392 
H     1.9856540    8.0608848  -33.8348655 
H     0.6074829    8.6745649  -33.4049928 
