# Supplementary material for: Reaction Mechanism for CO Reduction by Mo-Nitrogenase Studied by QM/MM
Source: Inorg Chem. 2024 Aug 14;63(34):15951–63. doi: 10.1021/acs.inorgchem.4c02323 (PMC11351180; doi:10.1021/acs.inorgchem.4c02323)
Supplement: Supplementary file 2 — ic4c02323_si_002.zip [file ic4c02323_si_002.zip › Coordinates/E3/C1_3-C.xyz]

193
C1_3-C
H     4.4170717    0.2422599  -35.0822681 
C     5.2374468    0.8135100  -35.5935930 
H     5.7153588    0.0808319  -36.2477496 
C     4.7527599    1.9989754  -36.4334623 
H     5.6179195    2.5043002  -36.8894358 
H     4.0593407    1.7320418  -37.2525615 
H     4.2639383    2.7642811  -35.8089889 
C     6.2755983    1.2635024  -34.5693243 
H     7.1409581    1.6808196  -35.1048047 
H     5.8929603    2.0718726  -33.9182205 
H     6.6563507    0.4460829  -33.9301559 
H     3.4986325    2.2421871  -29.6881837 
C     3.9039435    2.1002182  -30.7086384 
H     5.0071001    2.1434844  -30.6377080 
H     3.6265455    1.1016134  -31.0786438 
N     3.4605489    3.1163907  -31.6394451 
H     3.9337592    4.0256822  -31.5732298 
C     2.8246311    2.8547834  -32.7885220 
N     1.9855331    1.8009687  -32.8820265 
H     1.8196632    1.2124435  -32.0684021 
H     1.7788633    1.4027491  -33.8061609 
N     3.0260790    3.6393845  -33.8444352 
H     3.5514723    4.5272887  -33.7153456 
H     2.3736955    3.6242695  -34.6294189 
H    12.0161785    0.4023568  -37.4478327 
C    11.5060824    1.0833647  -36.7195022 
H    11.7412367    2.1289772  -36.9987917 
H    10.4164111    0.9612102  -36.8618546 
C    11.8632762    0.8198869  -35.2436764 
H    10.9569457    0.9422011  -34.6254124 
H    12.2241674   -0.2165406  -35.1069116 
C    12.9553448    1.7634965  -34.7545354 
O    14.0868916    1.7650668  -35.2612914 
N    12.5872872    2.6005950  -33.7709607 
H    11.6438237    2.5400413  -33.3879977 
H    13.2484375    3.3217835  -33.4135015 
H     7.2782597    1.5617209  -41.6206965 
C     7.5912026    2.0305615  -40.6908943 
N     8.4406028    3.1093759  -40.7278909 
C     8.5407893    3.5104814  -39.4727672 
H     9.1245682    4.3567249  -39.1069579 
N     7.8056808    2.7381882  -38.6393961 
H     7.6346735    3.0059400  -37.6434835 
C     7.1722029    1.7920365  -39.3982035 
H     6.4871606    1.0651452  -38.9627403 
H     2.9875016    9.5551329  -40.1151528 
C     3.1309472    8.7033433  -39.4175578 
H     2.5028569    7.8552793  -39.7368537 
H     2.8480941    9.0343256  -38.4051443 
S     4.9238452    8.2541819  -39.4740736 
H     6.6352418    8.6437875  -42.9216756 
C     7.4303508    7.8466609  -42.9545237 
H     8.0030417    8.0319171  -43.8745852 
H     8.0900293    7.9819107  -42.0805746 
C     6.8382328    6.4283518  -43.0135940 
O     7.2608940    5.6573171  -43.8726588 
N     5.9261795    6.1312168  -42.0757343 
H     5.5947635    6.8510735  -41.4222894 
C     5.3993635    4.7775061  -41.9337690 
H     6.2512915    4.1032017  -42.1266090 
C     4.9243226    4.5463008  -40.5039472 
H     4.6191772    3.4889015  -40.4194684 
H     5.7553198    4.7121575  -39.7808225 
O     3.7988162    5.3352918  -40.1373066 
H     4.1382767    6.2032840  -39.8245668 
H     4.6124254    4.4995977  -42.6598432 
H    13.6349526   11.3487595  -31.9254886 
C    12.7318795   10.6655761  -31.9677649 
H    12.8869649    9.9632059  -31.1251339 
H    11.7417747   11.1948431  -31.7874338 
C    12.9309488    9.8182890  -33.2248536 
O    14.0660532    9.5572171  -33.6096564 
N    11.8313503    9.2879516  -33.7983815 
H    10.8806867    9.5344369  -33.4987870 
C    11.9589437    8.1790003  -34.7183081 
H    12.8953630    7.6486728  -34.4951092 
H    11.1078815    7.5053017  -34.5232125 
C    11.9908132    8.5419269  -36.2058448 
O    12.9965156    8.4137089  -36.8930799 
N    10.7960378    8.9921715  -36.6964146 
H     9.9681225    8.8561839  -36.0982009 
C    10.5901918    9.1551078  -38.1117200 
H    11.5724546    9.3166167  -38.5888115 
H    10.1699332    8.2355973  -38.5586431 
C     9.6498201   10.2619666  -38.5487850 
O     9.4575716   10.4478064  -39.7484329 
N     9.0548468   11.0015863  -37.5809075 
H     9.1811181   10.7321155  -36.6018772 
C     8.1076271   12.0482927  -37.9132241 
H     8.3411782   12.4034021  -38.9267125 
H     7.0469174   11.6550795  -37.9242973 
C     8.2052839   13.2333015  -36.9470901 
O     8.4586194   14.3683466  -37.3486578 
N     7.9279094   12.9114550  -35.6693062 
H     7.7568666   11.9304150  -35.4322593 
C     7.8439282   13.8813759  -34.5790169 
H     6.9950734   14.5622583  -34.8044068 
C     7.5213313   13.1133406  -33.2968650 
H     8.3090482   12.3557551  -33.1091158 
H     7.5461367   13.8226204  -32.4487290 
C     6.1576372   12.4124576  -33.3284230 
H     5.3554560   13.1787826  -33.3550699 
H     6.0424158   11.7975315  -34.2432045 
C     5.9462614   11.4966135  -32.1296874 
H     6.6516308   10.6424676  -32.1812375 
H     6.1568088   12.0578617  -31.1963111 
N     4.5695462   11.0200785  -32.1030683 
H     3.9504829   11.2238608  -32.8976788 
C     4.0049154   10.3654068  -31.0862376 
N     4.7016167   10.1294018  -29.9709451 
H     5.6502162   10.4922126  -29.8694891 
H     4.3593158    9.4992593  -29.2430400 
N     2.7271523    9.9606806  -31.2024845 
H     2.2393025   10.2220759  -32.0653723 
H     2.1433015    9.8819519  -30.3729876 
H     8.7301864   14.5575976  -34.4820314 
H    15.6716405    6.4025068  -34.2200705 
C    15.6361761    6.5835546  -33.1132735 
H    16.6421490    6.3474046  -32.7107250 
H    15.4320962    7.6474261  -32.9105148 
C    14.6063577    5.7022030  -32.3665769 
O    14.1298029    6.1670203  -31.2929948 
O    14.3447975    4.5615474  -32.8348191 
H    14.3594854    4.7904700  -38.3774424 
C    13.3780326    4.9337287  -37.8922488 
C    12.2815618    5.3919034  -38.6376771 
H    12.3383965    5.4819157  -39.7294134 
C    11.1106470    5.7732937  -37.9796244 
H    10.2461755    6.1504977  -38.5357110 
C    11.0425538    5.7211240  -36.5854244 
H    10.1583896    6.1219382  -36.0790510 
C    12.0989614    5.1739242  -35.8510227 
H    12.0377857    5.0915743  -34.7603010 
C    13.2636385    4.7629431  -36.5056580 
H    14.0778704    4.3352635  -35.9087725 
H     8.4158591    7.4629557  -28.1720319 
C     9.3794630    7.5073885  -28.7047213 
N     9.6409374    6.7087163  -29.7972886 
C    10.9446451    6.8147887  -30.0396230 
H    11.5106031    6.3130986  -30.8290864 
N    11.5224476    7.6564894  -29.1592956 
H    12.5252425    7.9046750  -29.1793662 
C    10.5542842    8.1028147  -28.2931885 
H    10.7800067    8.8333272  -27.5167635 
O    10.6717826    5.2569118  -25.6122495 
C    10.9355163    4.6140333  -26.6790793 
O    12.0660745    4.3667474  -27.1457553 
C     9.7107589    4.1874768  -27.5006422 
H     8.8343784    4.0842470  -26.8390277 
H     9.5058207    5.0570839  -28.1482904 
C     9.8405848    2.9864051  -28.4236911 
H    10.8327270    3.0085238  -28.9016178 
H     9.7899511    2.0315158  -27.8645743 
C     8.8001878    3.0554713  -29.5725394 
O     9.3059137    3.9467810  -30.5339569 
H    10.1657324    2.9539524  -31.2277828 
C     7.4755563    3.5810354  -29.0108051 
O     7.1357253    4.7352327  -29.4366298 
O     6.8160730    2.9279510  -28.1830024 
C     8.5331035    1.7008911  -30.2609748 
H     8.0863918    0.9631222  -29.5743264 
H     7.8136548    1.8857778  -31.0859434 
C     9.7785794    1.1172620  -30.8935212 
O    10.6078186    2.0113497  -31.3924953 
O     9.9792433   -0.0875228  -30.9395785 
Fe    4.8433008    7.0205672  -34.7456469 
Mo    8.1726633    5.5692125  -31.1732620 
Fe    6.8750189    5.6329732  -35.9008821 
Fe    5.4642450    7.5675947  -37.3449765 
Fe    7.1673613    8.2781968  -35.3815769 
Fe    8.1750343    7.5529901  -33.0681276 
Fe    7.9580359    5.0871492  -33.7027934 
Fe    5.8934741    6.2272403  -32.5864412 
C     6.8901112    6.6890349  -34.2682036 
S     7.7761084    7.3081294  -37.3615416 
S     9.8068157    5.9482385  -32.8669666 
S     4.6515248    5.5720145  -36.4765014 
S     8.5950045    9.5255516  -34.1835374 
S     6.5898293    4.1160785  -32.2366719 
S     4.9978927    9.1160201  -35.7196138 
S     6.9422752    7.6298426  -31.1384874 
S     3.6808405    6.6298659  -32.8379194 
C     8.5029867    4.0871380  -35.4820176 
O     7.4613302    3.8806600  -36.3113841 
C     8.6141942    3.4439960  -34.1789448 
O     9.0636767    2.4275361  -33.7001667 
H     9.4670808    4.3226946  -35.9633539 
O     4.5341213    5.5199515  -29.4476940 
H     5.4846820    5.2545756  -29.4828492 
H     4.4287757    6.2297709  -30.1077598 
O     1.1071320    8.3934313  -34.2002041 
H     1.9302909    8.0285998  -33.8102386 
H     0.5665452    8.6827354  -33.4153887 
