# Supplementary material for: Reaction Mechanism for CO Reduction by Mo-Nitrogenase Studied by QM/MM
Source: Inorg Chem. 2024 Aug 14;63(34):15951–63. doi: 10.1021/acs.inorgchem.4c02323 (PMC11351180; doi:10.1021/acs.inorgchem.4c02323)
Supplement: Supplementary file 2 — ic4c02323_si_002.zip [file ic4c02323_si_002.zip › Coordinates/E4/C1_3-C2_3.xyz]

194
C1_3-C2_3
H     4.4208633    0.2557543  -35.0700594 
C     5.2459535    0.8600924  -35.5425495 
H     5.8926715    0.1498269  -36.0777726 
C     4.7744204    1.9606299  -36.4970591 
H     5.6507216    2.5201290  -36.8662285 
H     4.2152755    1.6089344  -37.3812225 
H     4.1464797    2.7040934  -35.9787726 
C     6.0346291    1.4997093  -34.3963649 
H     6.7801782    2.1856543  -34.8151724 
H     5.3841436    2.1091619  -33.7417381 
H     6.5786076    0.7612806  -33.7796416 
H     3.4998789    2.2406384  -29.6901766 
C     3.9077379    2.0947305  -30.7117494 
H     5.0095867    2.1559405  -30.6385270 
H     3.6485518    1.0866745  -31.0698145 
N     3.4562521    3.0875093  -31.6645866 
H     3.9418335    3.9922041  -31.6427495 
C     2.7978590    2.7935160  -32.7941272 
N     1.9544270    1.7410136  -32.8430798 
H     1.7964237    1.1755915  -32.0110164 
H     1.7441579    1.3178833  -33.7552230 
N     2.9837314    3.5406651  -33.8792233 
H     3.5280632    4.4224088  -33.7938242 
H     2.3205986    3.4975698  -34.6539002 
H    12.0326001    0.3886427  -37.4335943 
C    11.5516899    1.0432858  -36.6714650 
H    11.7463003    2.1000795  -36.9389330 
H    10.4603192    0.8949913  -36.7279366 
C    12.0285509    0.7402438  -35.2322062 
H    11.1570473    0.7624917  -34.5567158 
H    12.4527878   -0.2797828  -35.1695280 
C    13.1025159    1.7150799  -34.7674553 
O    14.1849029    1.8302394  -35.3614307 
N    12.7922309    2.4526815  -33.6872956 
H    11.9226048    2.2737212  -33.1861992 
H    13.4342114    3.2014460  -33.3539820 
H     7.2809519    1.5619342  -41.6095215 
C     7.5982429    2.0258284  -40.6684033 
N     8.4379617    3.1138523  -40.6989245 
C     8.5824706    3.4719080  -39.4333552 
H     9.1774556    4.3036200  -39.0554310 
N     7.8835433    2.6680910  -38.5979679 
H     7.8319394    2.8533375  -37.5728077 
C     7.2334323    1.7393057  -39.3662256 
H     6.5746469    0.9901717  -38.9299964 
H     2.9794652    9.5581258  -40.1208792 
C     3.1120154    8.7066178  -39.4313639 
H     2.4949503    7.8539493  -39.7596677 
H     2.8269178    9.0273140  -38.4166056 
S     4.9046020    8.2926373  -39.5009941 
H     6.6350893    8.6438297  -42.9214986 
C     7.4300257    7.8466667  -42.9541284 
H     8.0026007    8.0314502  -43.8743639 
H     8.0899459    7.9818876  -42.0803837 
C     6.8379925    6.4283086  -43.0128709 
O     7.2617832    5.6577511  -43.8720255 
N     5.9258595    6.1304894  -42.0755112 
H     5.5886953    6.8504526  -41.4254158 
C     5.4000550    4.7764253  -41.9346709 
H     6.2524406    4.1031835  -42.1289929 
C     4.9279643    4.5415912  -40.5047551 
H     4.6181092    3.4851218  -40.4238079 
H     5.7610296    4.6992037  -39.7831091 
O     3.8074301    5.3371414  -40.1324280 
H     4.1538553    6.1857601  -39.7799675 
H     4.6127628    4.4992368  -42.6602374 
H    13.6350488   11.3476592  -31.9257673 
C    12.7320039   10.6633851  -31.9684469 
H    12.8872834    9.9622001  -31.1248869 
H    11.7419919   11.1939273  -31.7877651 
C    12.9321181    9.8134579  -33.2249768 
O    14.0678691    9.5603044  -33.6128360 
N    11.8348258    9.2732006  -33.7936198 
H    10.8826009    9.5113840  -33.4917711 
C    11.9650249    8.1676699  -34.7183074 
H    12.9001958    7.6352965  -34.4948936 
H    11.1117010    7.4944941  -34.5304717 
C    11.9999678    8.5359004  -36.2050224 
O    13.0053576    8.4038483  -36.8916787 
N    10.8085606    8.9954873  -36.6958950 
H     9.9793794    8.8593517  -36.0989862 
C    10.6091020    9.1642597  -38.1122931 
H    11.5919936    9.3407231  -38.5827483 
H    10.2074018    8.2413429  -38.5689286 
C     9.6584444   10.2631733  -38.5491568 
O     9.4680653   10.4514325  -39.7484252 
N     9.0562524   10.9986134  -37.5813221 
H     9.1841560   10.7309295  -36.6026269 
C     8.1087630   12.0453348  -37.9145611 
H     8.3424418   12.3984396  -38.9287326 
H     7.0473614   11.6539943  -37.9247050 
C     8.2078595   13.2315678  -36.9501359 
O     8.4655183   14.3656918  -37.3504989 
N     7.9290226   12.9103609  -35.6721024 
H     7.7402697   11.9317270  -35.4407716 
C     7.8448733   13.8782978  -34.5798714 
H     6.9938764   14.5579620  -34.8009487 
C     7.5259940   13.1036390  -33.3007132 
H     8.3140518   12.3445443  -33.1196559 
H     7.5534856   13.8077168  -32.4483651 
C     6.1612361   12.4047056  -33.3329634 
H     5.3605954   13.1728748  -33.3473621 
H     6.0384583   11.7981199  -34.2523948 
C     5.9540012   11.4773523  -32.1424295 
H     6.6499655   10.6165346  -32.2110935 
H     6.1782235   12.0266438  -31.2053849 
N     4.5725580   11.0147876  -32.1073904 
H     3.9565728   11.2112033  -32.9064379 
C     4.0079571   10.3615532  -31.0911449 
N     4.7037640   10.1247548  -29.9752621 
H     5.6451760   10.5035221  -29.8638620 
H     4.3540943    9.5074796  -29.2398738 
N     2.7300348    9.9509259  -31.2093991 
H     2.2447193   10.2254086  -32.0703381 
H     2.1422106    9.8996506  -30.3796366 
H     8.7304324   14.5564434  -34.4824035 
H    15.6729876    6.4029945  -34.2190232 
C    15.6414808    6.5856816  -33.1112775 
H    16.6538903    6.3605357  -32.7185137 
H    15.4278476    7.6478482  -32.9101633 
C    14.6318947    5.6932406  -32.3506730 
O    14.1270828    6.1708063  -31.2949884 
O    14.4152157    4.5315341  -32.7870042 
H    14.3579046    4.7920516  -38.3846377 
C    13.3710488    4.9385161  -37.9144593 
C    12.2865769    5.3812279  -38.6852855 
H    12.3605554    5.4583206  -39.7765463 
C    11.0995907    5.7577569  -38.0546633 
H    10.2415835    6.1216008  -38.6279340 
C    11.0006097    5.7068642  -36.6647866 
H    10.0902413    6.0955009  -36.1954802 
C    12.0484483    5.1770958  -35.9033865 
H    11.9652265    5.0885480  -34.8134699 
C    13.2328177    4.7793523  -36.5292360 
H    14.0398789    4.3604952  -35.9169292 
H     8.4144229    7.4617183  -28.1715498 
C     9.3770180    7.5042477  -28.7034273 
N     9.6440721    6.6946960  -29.7870740 
C    10.9502283    6.8007618  -30.0220977 
H    11.5234643    6.2954914  -30.8039703 
N    11.5219457    7.6511350  -29.1471981 
H    12.5241427    7.9030528  -29.1688066 
C    10.5487986    8.1048614  -28.2908969 
H    10.7690361    8.8430907  -27.5201151 
O    10.6776503    5.2604170  -25.6076141 
C    10.9452959    4.6141862  -26.6707071 
O    12.0760985    4.3675350  -27.1368553 
C     9.7236300    4.1800356  -27.4907338 
H     8.8465435    4.0749081  -26.8306476 
H     9.5154398    5.0460116  -28.1422295 
C     9.8603832    2.9741526  -28.4056559 
H    10.8528321    2.9967794  -28.8835090 
H     9.8113572    2.0227001  -27.8410860 
C     8.8248068    3.0390227  -29.5552622 
O     9.3425401    3.9225889  -30.5210343 
H    10.0892091    3.0076965  -31.2542955 
C     7.4987175    3.5787330  -29.0108592 
O     7.1656214    4.7310173  -29.4495317 
O     6.8306862    2.9350878  -28.1838320 
C     8.5524157    1.6793893  -30.2304694 
H     8.1709732    0.9305926  -29.5179292 
H     7.7720044    1.8380018  -31.0037704 
C     9.7691491    1.1266237  -30.9450301 
O    10.5146406    2.0428088  -31.5339401 
O    10.0017654   -0.0713393  -30.9833516 
Fe    5.5577269    7.5885662  -37.4450076 
Mo    8.1928460    5.5466030  -31.1873021 
Fe    6.9753665    5.6139805  -36.1021473 
Fe    4.9496181    6.9189777  -34.8671343 
Fe    8.1854172    7.4716908  -33.0873432 
Fe    7.1846263    8.2265759  -35.3822288 
Fe    7.9936770    5.0519194  -33.7469105 
Fe    5.9400102    6.1462918  -32.5954644 
C     6.8415104    6.5769465  -34.3160519 
S     7.8135587    7.3609576  -37.4623197 
S     9.8684003    5.9029075  -32.8189832 
S     4.7843869    5.5124465  -36.6923936 
S     8.6148334    9.4439292  -34.1640337 
S     6.6890498    3.9970967  -32.2563592 
S     5.0731833    9.0735402  -35.6888996 
S     6.9445439    7.5801139  -31.1585490 
S     3.7703822    6.5036679  -32.9563849 
C     8.7926296    3.8876274  -35.2111515 
O     7.9340469    3.9667990  -36.2700579 
C     9.2331426    2.6029069  -34.6859998 
O     8.8933132    1.4805072  -35.0411674 
H    10.0141056    2.7429991  -33.8916555 
H     9.7089066    4.4956940  -35.3180309 
O     4.5650526    5.5244732  -29.4323805 
H     5.5096698    5.2409399  -29.4769184 
H     4.4760606    6.2405535  -30.0866223 
O     1.1273228    8.3965495  -34.1958363 
H     1.9645825    8.0503972  -33.8237721 
H     0.5899815    8.6771676  -33.4064047 
