# Supplementary material for: Reaction Mechanism for CO Reduction by Mo-Nitrogenase Studied by QM/MM
Source: Inorg Chem. 2024 Aug 14;63(34):15951–63. doi: 10.1021/acs.inorgchem.4c02323 (PMC11351180; doi:10.1021/acs.inorgchem.4c02323)
Supplement: Supplementary file 2 — ic4c02323_si_002.zip [file ic4c02323_si_002.zip › Coordinates/E4/O1-O1.xyz]

194
O1-O1
H     4.4346152    0.2376434  -35.0647094 
C     5.2838088    0.8020896  -35.5373840 
H     5.7839661    0.0798455  -36.1905360 
C     4.8445567    2.0109308  -36.3596974 
H     5.7368855    2.5408626  -36.7256765 
H     4.2204506    1.7651773  -37.2390075 
H     4.3029002    2.7495275  -35.7482612 
C     6.2689655    1.2186562  -34.4401688 
H     7.1588443    1.6885744  -34.8904517 
H     5.8271300    1.9781842  -33.7699886 
H     6.6260860    0.3716168  -33.8261929 
H     3.4988331    2.2405977  -29.6885797 
C     3.9048686    2.0946297  -30.7090989 
H     5.0068544    2.1600979  -30.6388736 
H     3.6468782    1.0856596  -31.0653536 
N     3.4453827    3.0857663  -31.6592940 
H     3.9328903    3.9893919  -31.6408153 
C     2.7912142    2.7864899  -32.7892898 
N     1.9503135    1.7319698  -32.8359740 
H     1.7825439    1.1738787  -32.0007490 
H     1.7327771    1.3106810  -33.7468691 
N     2.9806096    3.5293278  -33.8774601 
H     3.5019825    4.4272861  -33.7869129 
H     2.3070153    3.4903670  -34.6439564 
H    12.0397610    0.3704484  -37.4169772 
C    11.5706043    0.9925908  -36.6234460 
H    11.7734795    2.0448046  -36.8681441 
H    10.4794788    0.8798313  -36.7005475 
C    12.0571309    0.6560705  -35.1970772 
H    11.2007916    0.6504916  -34.5032071 
H    12.5285142   -0.3426185  -35.1537408 
C    13.0897193    1.6744258  -34.7407036 
O    14.2073455    1.7507203  -35.2762331 
N    12.7006761    2.4938397  -33.7502251 
H    11.7470037    2.4257959  -33.3983536 
H    13.3201127    3.2636042  -33.4298965 
H     7.2583111    1.5914049  -41.6039301 
C     7.5147858    2.1158214  -40.6654560 
N     8.1434570    3.3407289  -40.7584296 
C     8.0234886    3.8925279  -39.5624720 
H     8.3618122    4.8881964  -39.2611993 
N     7.3664023    3.0778423  -38.7040066 
H     7.2535641    3.2894128  -37.7038585 
C     7.0243136    1.9382103  -39.3832017 
H     6.4657547    1.1310364  -38.9095378 
H     2.9762313    9.5605883  -40.1217781 
C     3.1037143    8.7115870  -39.4326139 
H     2.4768223    7.8643514  -39.7569383 
H     2.8264545    9.0358212  -38.4168473 
S     4.8936619    8.2926794  -39.5116154 
H     6.6336522    8.6419300  -42.9202832 
C     7.4253779    7.8410398  -42.9504391 
H     7.9964496    8.0180383  -43.8730868 
H     8.0883365    7.9799443  -42.0792174 
C     6.8264717    6.4237949  -43.0002777 
O     7.2503882    5.6445362  -43.8511039 
N     5.9071483    6.1390603  -42.0650029 
H     5.5687601    6.8687430  -41.4257602 
C     5.3623252    4.7926485  -41.9169737 
H     6.2104148    4.1070627  -42.0697451 
C     4.8305903    4.5992704  -40.5035935 
H     4.5184128    3.5443369  -40.4038057 
H     5.6250298    4.7870345  -39.7520141 
O     3.6995985    5.4055627  -40.1949433 
H     4.0451247    6.2532129  -39.8383394 
H     4.5967101    4.5046485  -42.6536247 
H    13.6348248   11.3454465  -31.9269154 
C    12.7297822   10.6609379  -31.9707748 
H    12.8856282    9.9600931  -31.1270079 
H    11.7412379   11.1931640  -31.7884517 
C    12.9209670    9.8084836  -33.2286421 
O    14.0540053    9.5565642  -33.6238061 
N    11.8202559    9.2630912  -33.7888744 
H    10.8706680    9.5069109  -33.4858219 
C    11.9445807    8.1556332  -34.7149177 
H    12.8727668    7.6119911  -34.4877036 
H    11.0846981    7.4891546  -34.5345469 
C    11.9913530    8.5270387  -36.2002626 
O    13.0046066    8.4061181  -36.8772476 
N    10.8023954    8.9817593  -36.7033275 
H     9.9652870    8.8339756  -36.1221620 
C    10.6237598    9.1743592  -38.1192442 
H    11.6124034    9.3690785  -38.5702971 
H    10.2419360    8.2573370  -38.6026936 
C     9.6674235   10.2706547  -38.5532988 
O     9.4811846   10.4632302  -39.7528053 
N     9.0621821   11.0017734  -37.5843041 
H     9.1785797   10.7212265  -36.6073591 
C     8.1107373   12.0455151  -37.9151053 
H     8.3429427   12.4001680  -38.9290536 
H     7.0484130   11.6540278  -37.9248773 
C     8.2076935   13.2318026  -36.9502444 
O     8.4616543   14.3668336  -37.3512090 
N     7.9291527   12.9108923  -35.6722796 
H     7.7535423   11.9305104  -35.4367428 
C     7.8442576   13.8808303  -34.5822053 
H     6.9950134   14.5613536  -34.8071503 
C     7.5218970   13.1113847  -33.3009840 
H     8.3102136   12.3541463  -33.1140926 
H     7.5459806   13.8195000  -32.4517900 
C     6.1588395   12.4094849  -33.3340254 
H     5.3559125   13.1750586  -33.3583018 
H     6.0427636   11.7950308  -34.2489972 
C     5.9501224   11.4913983  -32.1368249 
H     6.6543425   10.6365863  -32.1925101 
H     6.1620337   12.0507416  -31.2027095 
N     4.5729775   11.0154186  -32.1079988 
H     3.9576960   11.2080180  -32.9087459 
C     4.0077202   10.3675443  -31.0890375 
N     4.7013195   10.1406395  -29.9693753 
H     5.6424502   10.5205919  -29.8583275 
H     4.3494006    9.5300522  -29.2299532 
N     2.7317331    9.9504415  -31.2076952 
H     2.2481669   10.2161929  -32.0724125 
H     2.1409386    9.9071019  -30.3795077 
H     8.7302051   14.5574894  -34.4836103 
H    15.6713207    6.4033674  -34.2192557 
C    15.6363437    6.5869111  -33.1117153 
H    16.6438078    6.3526429  -32.7115329 
H    15.4319440    7.6512361  -32.9115809 
C    14.6108726    5.7053384  -32.3579991 
O    14.1243619    6.1791714  -31.2910429 
O    14.3631148    4.5571084  -32.8095954 
H    14.3557543    4.7978990  -38.3712283 
C    13.3740068    4.9509477  -37.8766852 
C    12.2858304    5.4663013  -38.5953648 
H    12.3489606    5.6273714  -39.6784708 
C    11.1001766    5.7858247  -37.9284831 
H    10.2356240    6.1823111  -38.4733041 
C    10.9947070    5.5950080  -36.5471192 
H    10.0673103    5.8652348  -36.0328050 
C    12.0609594    5.0300151  -35.8400401 
H    11.9818009    4.8600657  -34.7615256 
C    13.2472075    4.6974005  -36.5030848 
H    14.0620050    4.2471071  -35.9233811 
H     8.4123300    7.4572530  -28.1838163 
C     9.3665297    7.4904388  -28.7380810 
N     9.5987847    6.7025921  -29.8487505 
C    10.9016939    6.7938534  -30.1062727 
H    11.4488436    6.2955615  -30.9104065 
N    11.5058393    7.6134496  -29.2228688 
H    12.5122871    7.8485651  -29.2504526 
C    10.5567231    8.0614710  -28.3368104 
H    10.8059706    8.7733829  -27.5504400 
O    10.6652163    5.2557292  -25.6269277 
C    10.9351563    4.6150858  -26.6936651 
O    12.0680638    4.3581801  -27.1484647 
C     9.7152653    4.2010177  -27.5307772 
H     8.8356062    4.0921233  -26.8740198 
H     9.5141876    5.0772803  -28.1703831 
C     9.8470735    3.0065717  -28.4639453 
H    10.8361576    3.0355570  -28.9497406 
H     9.8026625    2.0494491  -27.9077594 
C     8.7951618    3.0667234  -29.6021931 
O     9.2834516    3.9394786  -30.5907891 
H    10.0413749    2.9838618  -31.3516398 
C     7.4752029    3.5986558  -29.0376867 
O     7.1202140    4.7394962  -29.4901470 
O     6.8309044    2.9547636  -28.1909552 
C     8.5112302    1.6977328  -30.2574126 
H     8.1327626    0.9605551  -29.5313575 
H     7.7241083    1.8529879  -31.0247511 
C     9.7206750    1.1300998  -30.9742072 
O    10.4541940    2.0293586  -31.5986513 
O     9.9615574   -0.0676794  -30.9832183 
Fe    6.9753202    5.8144256  -36.1409484 
Mo    8.1288132    5.5478920  -31.2562005 
Fe    5.5396668    7.6253379  -37.4455694 
Fe    4.8805096    6.9581857  -34.9584808 
Fe    8.1096007    7.5224554  -33.1177200 
Fe    7.0997923    8.3356735  -35.4189700 
Fe    7.8629713    5.0994570  -33.8739690 
Fe    5.8384268    6.2129404  -32.6502680 
C     6.7574646    6.6886896  -34.3430046 
S     7.7989177    7.5088971  -37.5071037 
S     9.7670059    5.9172599  -32.9289011 
S     4.8262665    5.5211022  -36.7833786 
S     8.5686999    9.4939503  -34.1835459 
S     6.5766484    4.0654677  -32.3250402 
S     4.9715167    9.1283234  -35.7448988 
S     6.8815109    7.5917944  -31.1764589 
S     3.6736198    6.5340231  -33.0631064 
C     8.0445809    4.2953061  -35.6863337 
O    10.3227568    2.8931821  -38.3375789 
C     8.9117237    3.4072277  -35.3001200 
O     9.6838678    2.5628931  -34.9660965 
H    10.3697567    3.6623054  -37.7409106 
H     9.9203381    3.2359505  -39.1530020 
O     4.5401020    5.5458030  -29.4169360 
H     5.4825278    5.2530520  -29.4716199 
H     4.4816669    6.3323710  -29.9870494 
O     1.0957773    8.3985491  -34.2168192 
H     1.9350090    8.0465989  -33.8526991 
H     0.5686915    8.6822985  -33.4215874 
