# Supplementary material for: Reaction Mechanism for CO Reduction by Mo-Nitrogenase Studied by QM/MM
Source: Inorg Chem. 2024 Aug 14;63(34):15951–63. doi: 10.1021/acs.inorgchem.4c02323 (PMC11351180; doi:10.1021/acs.inorgchem.4c02323)
Supplement: Supplementary file 2 — ic4c02323_si_002.zip [file ic4c02323_si_002.zip › Coordinates/E4/C1_3-C2_5.xyz]

194
C1_3-C2_5
H     4.3964934    0.2385684  -35.0963863 
C     5.1879631    0.8042176  -35.6415957 
H     5.6132821    0.0746926  -36.3265832 
C     4.7047380    2.0176380  -36.4428135 
H     5.5687395    2.5047302  -36.9235458 
H     3.9753523    1.7891289  -37.2420674 
H     4.2646466    2.7862074  -35.7883021 
C     6.2867438    1.2200017  -34.6839646 
H     7.1040415    1.6300168  -35.2935249 
H     5.9573777    2.0355542  -34.0134911 
H     6.6932019    0.3950309  -34.0709233 
H     3.4998068    2.2412945  -29.6880647 
C     3.9077908    2.0969496  -30.7077522 
H     5.0102521    2.1483158  -30.6328576 
H     3.6379482    1.0939995  -31.0719864 
N     3.4636066    3.1020470  -31.6503547 
H     3.9454449    4.0080626  -31.6060362 
C     2.8147539    2.8245497  -32.7886113 
N     1.9715554    1.7724998  -32.8585422 
H     1.8023558    1.1996275  -32.0340272 
H     1.7575230    1.3636522  -33.7762235 
N     3.0100401    3.5884251  -33.8612196 
H     3.5416537    4.4768673  -33.7532445 
H     2.3453150    3.5637494  -34.6357410 
H    12.0292342    0.4008927  -37.4384946 
C    11.5444984    1.0775632  -36.6904205 
H    11.7162540    2.1273605  -36.9996307 
H    10.4533303    0.9090575  -36.7513851 
C    12.0336432    0.8480563  -35.2449643 
H    11.1909418    0.9784143  -34.5470756 
H    12.4069027   -0.1862857  -35.1220593 
C    13.1621636    1.7943613  -34.8337537 
O    14.2874903    1.7491400  -35.3602021 
N    12.8428747    2.6589266  -33.8653874 
H    11.8570164    2.7491043  -33.5947787 
H    13.5307897    3.3650437  -33.5378777 
H     7.2764768    1.5680905  -41.6038583 
C     7.5816210    2.0430665  -40.6583865 
N     8.4314457    3.1235681  -40.6935304 
C     8.5274166    3.5323210  -39.4398469 
H     9.1171054    4.3743133  -39.0755621 
N     7.7844680    2.7702349  -38.6006701 
H     7.6761014    2.9911852  -37.5844171 
C     7.1579687    1.8141460  -39.3617842 
H     6.4745865    1.0859994  -38.9256163 
H     2.9799766    9.5581523  -40.1208984 
C     3.1132215    8.7066703  -39.4314463 
H     2.4908368    7.8565464  -39.7562280 
H     2.8342366    9.0288525  -38.4154580 
S     4.9037727    8.2826834  -39.5075352 
H     6.6349928    8.6436060  -42.9214666 
C     7.4296592    7.8462432  -42.9540311 
H     8.0022308    8.0303235  -43.8744139 
H     8.0897961    7.9817401  -42.0804186 
C     6.8377431    6.4279342  -43.0113239 
O     7.2630609    5.6549731  -43.8675778 
N     5.9243079    6.1313581  -42.0745833 
H     5.5845509    6.8525975  -41.4268615 
C     5.3979206    4.7777921  -41.9334078 
H     6.2501621    4.1039133  -42.1263633 
C     4.9223372    4.5452648  -40.5041266 
H     4.6151820    3.4880620  -40.4217221 
H     5.7531530    4.7079140  -39.7806921 
O     3.7993393    5.3374834  -40.1361693 
H     4.1423711    6.1907440  -39.7902346 
H     4.6117887    4.4996872  -42.6597154 
H    13.6347815   11.3476079  -31.9259508 
C    12.7314291   10.6632989  -31.9690483 
H    12.8873960    9.9602490  -31.1270782 
H    11.7417624   11.1939126  -31.7879063 
C    12.9291646    9.8166819  -33.2279031 
O    14.0637538    9.5695116  -33.6221862 
N    11.8320520    9.2717410  -33.7938786 
H    10.8803280    9.5048180  -33.4879381 
C    11.9682089    8.1678567  -34.7197428 
H    12.9071445    7.6417972  -34.4972992 
H    11.1211052    7.4871221  -34.5317212 
C    11.9974869    8.5347794  -36.2064300 
O    12.9992322    8.4012840  -36.8981967 
N    10.8034164    8.9927273  -36.6932049 
H     9.9772101    8.8610815  -36.0914013 
C    10.5974625    9.1568233  -38.1088237 
H    11.5792662    9.3253713  -38.5845029 
H    10.1867786    8.2346946  -38.5592984 
C     9.6510608   10.2585685  -38.5464436 
O     9.4566722   10.4423491  -39.7460204 
N     9.0541352   10.9985621  -37.5794948 
H     9.1872199   10.7365651  -36.5997087 
C     8.1080069   12.0462528  -37.9136471 
H     8.3423641   12.3996544  -38.9275552 
H     7.0470555   11.6544181  -37.9244534 
C     8.2068100   13.2321451  -36.9488139 
O     8.4636977   14.3663270  -37.3499810 
N     7.9282712   12.9109270  -35.6709784 
H     7.7435524   11.9316874  -35.4377204 
C     7.8443455   13.8798880  -34.5798122 
H     6.9943470   14.5601993  -34.8027516 
C     7.5238539   13.1084130  -33.2992447 
H     8.3120878   12.3504727  -33.1148210 
H     7.5495658   13.8151306  -32.4490051 
C     6.1599607   12.4079074  -33.3315569 
H     5.3582499   13.1748718  -33.3524085 
H     6.0410181   11.7960338  -34.2479892 
C     5.9509581   11.4868971  -32.1365321 
H     6.6513271   10.6292026  -32.1966793 
H     6.1683375   12.0422306  -31.2013457 
N     4.5717159   11.0175375  -32.1052434 
H     3.9553078   11.2149841  -32.9036571 
C     4.0071162   10.3654174  -31.0880169 
N     4.7032661   10.1300574  -29.9721473 
H     5.6474017   10.5031089  -29.8642719 
H     4.3552631    9.5108070  -29.2376570 
N     2.7290181    9.9559600  -31.2050101 
H     2.2428978   10.2281698  -32.0660249 
H     2.1422008    9.9014509  -30.3748991 
H     8.7302850   14.5570585  -34.4824307 
H    15.6786171    6.4102142  -34.2196343 
C    15.6592153    6.6076233  -33.1127998 
H    16.6784572    6.3892954  -32.7339921 
H    15.4440381    7.6711965  -32.9212432 
C    14.6689748    5.7154801  -32.3302688 
O    14.1346316    6.2089993  -31.2968814 
O    14.4969443    4.5338039  -32.7241775 
H    14.3574732    4.7930847  -38.3833954 
C    13.3710070    4.9408231  -37.9109178 
C    12.2844748    5.3899594  -38.6755386 
H    12.3564165    5.4773900  -39.7662306 
C    11.0983952    5.7599769  -38.0386221 
H    10.2413829    6.1312544  -38.6089992 
C    11.0003011    5.6945171  -36.6485172 
H    10.0903604    6.0655802  -36.1645449 
C    12.0512580    5.1623217  -35.8943781 
H    11.9580793    5.0578482  -34.8077552 
C    13.2351819    4.7726007  -36.5264107 
H    14.0471158    4.3506878  -35.9222908 
H     8.4147089    7.4603060  -28.1736959 
C     9.3764881    7.4995779  -28.7095772 
N     9.6382925    6.6873318  -29.7932779 
C    10.9444786    6.7861068  -30.0303756 
H    11.5142269    6.2762702  -30.8117054 
N    11.5217699    7.6352841  -29.1581065 
H    12.5249480    7.8835660  -29.1822086 
C    10.5523556    8.0944756  -28.3003236 
H    10.7781695    8.8309070  -27.5294538 
O    10.6673534    5.2588425  -25.6069131 
C    10.9269885    4.6196390  -26.6767891 
O    12.0554053    4.3774160  -27.1503741 
C     9.6979400    4.1894945  -27.4915621 
H     8.8262712    4.0779683  -26.8254647 
H     9.4841245    5.0600379  -28.1345622 
C     9.8369743    2.9937916  -28.4185691 
H    10.8319114    3.0259144  -28.8878514 
H     9.7925340    2.0362382  -27.8628283 
C     8.8035357    3.0524366  -29.5771776 
O     9.3136280    3.9237258  -30.5506227 
H    10.2964141    2.8237707  -31.1659789 
C     7.4784298    3.5841298  -29.0243901 
O     7.1401842    4.7354395  -29.4660281 
O     6.8166776    2.9425037  -28.1898655 
C     8.5306645    1.6810763  -30.2329945 
H     8.0336944    0.9784524  -29.5432775 
H     7.8416704    1.8538742  -31.0856761 
C     9.7897607    1.0397707  -30.7772083 
O    10.7073385    1.8797174  -31.1871352 
O     9.9370684   -0.1729234  -30.8303399 
Fe    5.5512217    7.5869665  -37.4451830 
Mo    8.1866898    5.5431160  -31.1993207 
Fe    6.9046545    5.6099229  -36.0460688 
Fe    8.1516382    7.5329627  -33.0716405 
Fe    4.9115169    6.9798965  -34.8522646 
Fe    7.1705746    8.2573744  -35.3932387 
Fe    5.9062546    6.2051485  -32.5829475 
Fe    7.9698741    5.1408152  -33.7577618 
C     6.7996145    6.6447072  -34.2987437 
S     7.8056327    7.2967710  -37.4370203 
S     9.8380550    5.9750056  -32.8447243 
S     4.7259781    5.5480236  -36.6553338 
S     8.5978620    9.4853535  -34.1791518 
S     6.6349600    4.0546214  -32.2934670 
S     5.0645185    9.1094381  -35.7213401 
S     6.9366385    7.5928024  -31.1285983 
S     3.7363116    6.5653617  -32.9405589 
C     8.7295052    3.8651958  -35.1935881 
O     7.6673547    3.8409580  -36.0624464 
C     8.9533318    2.8870847  -34.1438911 
O    10.0558419    2.7545953  -33.5901706 
H     8.1039082    2.2751672  -33.7858112 
H     9.6865566    4.1977577  -35.6242467 
O     4.5499440    5.5236516  -29.4370172 
H     5.4977763    5.2452245  -29.4726255 
H     4.4738603    6.2670271  -30.0617917 
O     1.1145068    8.3974127  -34.2023665 
H     1.9519660    8.0531567  -33.8280222 
H     0.5789378    8.6815804  -33.4127003 
