# Supplementary material for: Reaction Mechanism for CO Reduction by Mo-Nitrogenase Studied by QM/MM
Source: Inorg Chem. 2024 Aug 14;63(34):15951–63. doi: 10.1021/acs.inorgchem.4c02323 (PMC11351180; doi:10.1021/acs.inorgchem.4c02323)
Supplement: Supplementary file 2 — ic4c02323_si_002.zip [file ic4c02323_si_002.zip › Coordinates/E4/C2_5+O2_3.xyz]

194
C2_5+O2_3
H     4.4329232    0.2445904  -35.0742382 
C     5.2744162    0.8168801  -35.5644776 
H     5.7674732    0.0885839  -36.2150870 
C     4.8193181    2.0150853  -36.3992879 
H     5.6971768    2.5146320  -36.8436066 
H     4.1410057    1.7617791  -37.2350414 
H     4.3285300    2.7825263  -35.7795039 
C     6.2805650    1.2593586  -34.4985414 
H     7.1350530    1.7610980  -34.9858110 
H     5.8443729    2.0039090  -33.8079087 
H     6.6869920    0.4205562  -33.9036054 
H     3.4993333    2.2442827  -29.6893146 
C     3.9060012    2.1062831  -30.7106966 
H     5.0086190    2.1602475  -30.6366676 
H     3.6377153    1.1044622  -31.0794873 
N     3.4591835    3.1156896  -31.6472308 
H     3.9385116    4.0240575  -31.5997136 
C     2.8195876    2.8429143  -32.7919149 
N     1.9780307    1.7890813  -32.8707629 
H     1.8065155    1.2128224  -32.0493624 
H     1.7629306    1.3859586  -33.7903169 
N     3.0238955    3.6133125  -33.8580829 
H     3.5397875    4.5135693  -33.7280535 
H     2.3600691    3.5960396  -34.6336731 
H    12.0254141    0.3911345  -37.4332204 
C    11.5336151    1.0476308  -36.6735534 
H    11.7396593    2.1038551  -36.9331315 
H    10.4416488    0.9032168  -36.7695031 
C    11.9835583    0.7327346  -35.2285419 
H    11.1157438    0.7806236  -34.5520542 
H    12.3950462   -0.2915465  -35.1629894 
C    13.0662529    1.6941158  -34.7502440 
O    14.1715214    1.7566314  -35.3080497 
N    12.7320541    2.4637970  -33.7033234 
H    11.8008403    2.3779630  -33.2996119 
H    13.3740357    3.2125599  -33.3681033 
H     7.2708085    1.5573624  -41.6282030 
C     7.5721424    2.0199371  -40.7010629 
N     8.4323924    3.0891832  -40.7092709 
C     8.5309041    3.4567170  -39.4438628 
H     9.1364796    4.2685143  -39.0401864 
N     7.7676828    2.6764056  -38.6430155 
H     7.7294641    2.8256166  -37.6290956 
C     7.1348952    1.7519177  -39.4222346 
H     6.4419172    1.0198212  -39.0104317 
H     2.9770729    9.5573976  -40.1176917 
C     3.1024805    8.7061651  -39.4227227 
H     2.4844483    7.8564515  -39.7575637 
H     2.7967685    9.0336938  -38.4160651 
S     4.8902722    8.2716352  -39.4388425 
H     6.6342822    8.6432155  -42.9206474 
C     7.4278544    7.8450227  -42.9519147 
H     7.9993941    8.0257564  -43.8735414 
H     8.0892200    7.9814067  -42.0796444 
C     6.8330269    6.4279962  -43.0052482 
O     7.2553560    5.6533586  -43.8617202 
N     5.9202033    6.1333502  -42.0671102 
H     5.5876586    6.8520269  -41.4125310 
C     5.3935799    4.7792719  -41.9268014 
H     6.2462589    4.1054476  -42.1190032 
C     4.9183782    4.5468034  -40.4968799 
H     4.6071549    3.4902066  -40.4174096 
H     5.7516927    4.7035575  -39.7751773 
O     3.8008028    5.3431563  -40.1248154 
H     4.1476948    6.1928349  -39.7692814 
H     4.6095140    4.5002064  -42.6562324 
H    13.6348343   11.3453062  -31.9269212 
C    12.7296468   10.6607720  -31.9706921 
H    12.8844545    9.9613597  -31.1255584 
H    11.7411334   11.1930827  -31.7885176 
C    12.9223705    9.8054788  -33.2263824 
O    14.0565082    9.5527378  -33.6191907 
N    11.8228181    9.2570722  -33.7860374 
H    10.8722762    9.5039402  -33.4862514 
C    11.9508731    8.1476541  -34.7091619 
H    12.8871722    7.6163655  -34.4871305 
H    11.1010044    7.4704402  -34.5196859 
C    11.9811445    8.5126412  -36.1958910 
O    12.9889894    8.3942521  -36.8822712 
N    10.7849730    8.9580269  -36.6890803 
H     9.9526262    8.8084048  -36.1025046 
C    10.5939773    9.1403203  -38.1052289 
H    11.5814995    9.3238712  -38.5634378 
H    10.1987031    8.2209129  -38.5747385 
C     9.6476860   10.2455693  -38.5417602 
O     9.4589777   10.4325955  -39.7420325 
N     9.0568093   10.9917370  -37.5757392 
H     9.1702614   10.7145472  -36.5974439 
C     8.1113638   12.0406584  -37.9108076 
H     8.3478439   12.3938344  -38.9242423 
H     7.0484840   11.6524288  -37.9234403 
C     8.2086772   13.2279276  -36.9470232 
O     8.4650925   14.3617234  -37.3510166 
N     7.9279155   12.9107532  -35.6689016 
H     7.7458001   11.9321353  -35.4302531 
C     7.8426563   13.8850248  -34.5827971 
H     6.9957490   14.5667031  -34.8132233 
C     7.5167518   13.1257880  -33.2965282 
H     8.3045252   12.3704045  -33.1014771 
H     7.5393032   13.8415426  -32.4536617 
C     6.1544597   12.4232161  -33.3264509 
H     5.3506467   13.1875481  -33.3617495 
H     6.0415999   11.7985848  -34.2348890 
C     5.9416024   11.5166837  -32.1212724 
H     6.6546118   10.6683196  -32.1612280 
H     6.1396238   12.0862434  -31.1900362 
N     4.5693162   11.0286589  -32.1026408 
H     3.9566124   11.2193586  -32.9056353 
C     4.0076099   10.3628914  -31.0925061 
N     4.7012122   10.1281844  -29.9748524 
H     5.6492145   10.4922005  -29.8719236 
H     4.3644396    9.4859930  -29.2547509 
N     2.7338723    9.9450459  -31.2167868 
H     2.2462663   10.2203128  -32.0757711 
H     2.1489523    9.8616945  -30.3884804 
H     8.7296133   14.5591636  -34.4843405 
H    15.6712922    6.4015406  -34.2195040 
C    15.6359402    6.5811289  -33.1121682 
H    16.6449710    6.3520910  -32.7130386 
H    15.4243324    7.6434377  -32.9092902 
C    14.6168937    5.6915933  -32.3603579 
O    14.1245812    6.1616240  -31.2959405 
O    14.3795976    4.5391480  -32.8134446 
H    14.3568856    4.7880469  -38.3678869 
C    13.3768698    4.9211393  -37.8657334 
C    12.2599539    5.3853973  -38.5775285 
H    12.3105866    5.5467167  -39.6618440 
C    11.0722678    5.6693488  -37.8963955 
H    10.1947674    6.0506047  -38.4310344 
C    10.9965459    5.5044547  -36.5102248 
H    10.0815742    5.7867988  -35.9786161 
C    12.0935887    4.9987568  -35.8086642 
H    12.0452059    4.8627866  -34.7228348 
C    13.2789057    4.6901551  -36.4860071 
H    14.1178164    4.2827083  -35.9100667 
H     8.4130079    7.4590195  -28.1804104 
C     9.3690102    7.4951821  -28.7295568 
N     9.5998352    6.7056000  -29.8377546 
C    10.9007052    6.8001367  -30.1010695 
H    11.4468946    6.3014132  -30.9054079 
N    11.5063795    7.6230414  -29.2205581 
H    12.5118955    7.8601163  -29.2487720 
C    10.5586298    8.0700130  -28.3322016 
H    10.8084970    8.7848260  -27.5486694 
O    10.6766111    5.2629612  -25.6052893 
C    10.9366441    4.6303357  -26.6782759 
O    12.0659964    4.3669437  -27.1397564 
C     9.7128203    4.2316671  -27.5134044 
H     8.8231866    4.1600535  -26.8651575 
H     9.5407009    5.0924409  -28.1812261 
C     9.8350751    3.0132037  -28.4109041 
H    10.8306419    3.0217155  -28.8828260 
H     9.7811271    2.0722905  -27.8292320 
C     8.7953114    3.0551150  -29.5602361 
O     9.2988454    3.9155769  -30.5566510 
H    10.1522669    2.9995208  -31.1106681 
C     7.4692005    3.5922214  -29.0207432 
O     7.1229966    4.7326498  -29.4724478 
O     6.8170639    2.9449582  -28.1810367 
C     8.5398949    1.6745540  -30.1983802 
H     8.1390336    0.9431283  -29.4780421 
H     7.7742340    1.8103082  -30.9918609 
C     9.7802394    1.1075336  -30.8641177 
O    10.5910524    2.0148977  -31.3660930 
O     9.9716163   -0.0975774  -30.9477282 
Fe    5.5035870    7.6473353  -37.3288310 
Mo    8.1155532    5.5814950  -31.2303707 
Fe    6.9116474    5.9640895  -35.9244700 
Fe    4.7987421    7.0578201  -34.7994035 
Fe    8.1073385    7.5965880  -33.0738806 
Fe    7.0487000    8.4321263  -35.3114745 
Fe    7.9197144    4.9776682  -33.8744483 
Fe    5.9523800    6.2307405  -32.6037358 
C     6.7237235    6.7729275  -34.2494951 
S     7.7772558    7.5146546  -37.3473627 
S     9.7047608    6.0043354  -32.9385093 
S     4.7968335    5.5673723  -36.5677123 
S     8.5653378    9.5669290  -34.1224197 
S     6.5645529    4.1125812  -32.3242532 
S     4.9274746    9.2060927  -35.6548195 
S     6.9065740    7.6177094  -31.1285403 
S     3.7432988    6.5539709  -32.8645247 
C     8.0047702    4.5108181  -35.6406481 
O     8.5415857    3.6656955  -36.3679828 
C     8.9530277    3.4658069  -33.6573182 
O     9.6111229    2.6695316  -34.4370895 
H     9.3854341    2.9402409  -35.4140546 
H     9.1176994    3.1464212  -32.6196010 
O     4.5207569    5.5161888  -29.4618343 
H     5.4708987    5.2533824  -29.5008689 
H     4.4056198    6.1872059  -30.1606457 
O     1.1310925    8.3977605  -34.1943472 
H     1.9762384    8.0721274  -33.8187704 
H     0.5922070    8.6785508  -33.4061062 
