# Supplementary material for: Reaction Mechanism for CO Reduction by Mo-Nitrogenase Studied by QM/MM
Source: Inorg Chem. 2024 Aug 14;63(34):15951–63. doi: 10.1021/acs.inorgchem.4c02323 (PMC11351180; doi:10.1021/acs.inorgchem.4c02323)
Supplement: Supplementary file 2 — ic4c02323_si_002.zip [file ic4c02323_si_002.zip › Coordinates/E4/C1_3+O2.xyz]

194
C1_3+O2
H     4.4339788    0.2452819  -35.0673056 
C     5.2792508    0.8232820  -35.5410981 
H     5.8016557    0.1060774  -36.1844615 
C     4.8233647    2.0184172  -36.3793237 
H     5.7063128    2.5666068  -36.7461392 
H     4.2086263    1.7499178  -37.2583916 
H     4.2579783    2.7482887  -35.7777365 
C     6.2373977    1.2723212  -34.4318236 
H     7.0961266    1.8211160  -34.8577909 
H     5.7489309    1.9811540  -33.7375617 
H     6.6436978    0.4302105  -33.8408287 
H     3.5011496    2.2419652  -29.6888821 
C     3.9116418    2.0990422  -30.7088585 
H     5.0138149    2.1501251  -30.6301651 
H     3.6435865    1.0962655  -31.0749897 
N     3.4723707    3.1047936  -31.6528167 
H     3.9574974    4.0095744  -31.6100314 
C     2.8189914    2.8308501  -32.7893866 
N     1.9746464    1.7790659  -32.8590891 
H     1.8115185    1.2018501  -32.0365027 
H     1.7585882    1.3724109  -33.7770918 
N     3.0107842    3.5980921  -33.8600044 
H     3.5363615    4.4918982  -33.7470493 
H     2.3410399    3.5764886  -34.6301818 
H    12.0310485    0.3892892  -37.4304745 
C    11.5472459    1.0436365  -36.6666376 
H    11.7458349    2.0987891  -36.9373177 
H    10.4574130    0.8881423  -36.7536891 
C    11.9969407    0.7417191  -35.2191839 
H    11.1322845    0.8350261  -34.5397212 
H    12.3621968   -0.2993026  -35.1384231 
C    13.1178814    1.6667525  -34.7457222 
O    14.1886315    1.7726543  -35.3592921 
N    12.8525221    2.3654313  -33.6299047 
H    11.9647727    2.2310762  -33.1408780 
H    13.5011201    3.1156745  -33.3065323 
H     7.2681780    1.5621631  -41.6324451 
C     7.5607763    2.0408845  -40.7127484 
N     8.4123561    3.1164958  -40.7556245 
C     8.4058286    3.6011241  -39.5273921 
H     8.9570055    4.4694925  -39.1655128 
N     7.5929929    2.8908668  -38.7137053 
H     7.3995403    3.2419023  -37.7428956 
C     7.0283398    1.8909046  -39.4493108 
H     6.3111979    1.1895178  -39.0234431 
H     2.9771327    9.5588001  -40.1195637 
C     3.1049660    8.7088460  -39.4270538 
H     2.5022055    7.8500971  -39.7664998 
H     2.7928141    9.0290971  -38.4202061 
S     4.9015161    8.3125830  -39.4519094 
H     6.6340240    8.6428783  -42.9204551 
C     7.4269750    7.8438855  -42.9511765 
H     7.9979757    8.0230397  -43.8734229 
H     8.0889372    7.9810342  -42.0793874 
C     6.8304278    6.4270590  -43.0031839 
O     7.2507917    5.6519658  -43.8598781 
N     5.9174832    6.1347404  -42.0643420 
H     5.5861493    6.8553240  -41.4116835 
C     5.3856549    4.7828063  -41.9212989 
H     6.2366918    4.1041314  -42.1015472 
C     4.8984459    4.5624766  -40.4940596 
H     4.5779932    3.5089700  -40.4107162 
H     5.7260944    4.7173434  -39.7674622 
O     3.7857230    5.3727964  -40.1321136 
H     4.1407790    6.2040697  -39.7466228 
H     4.6061019    4.5013940  -42.6539079 
H    13.6349862   11.3462461  -31.9266986 
C    12.7307472   10.6614401  -31.9706859 
H    12.8855751    9.9616631  -31.1259125 
H    11.7415617   11.1931919  -31.7886553 
C    12.9294053    9.8075950  -33.2262725 
O    14.0663915    9.5536001  -33.6118600 
N    11.8331018    9.2636986  -33.7937058 
H    10.8788318    9.5059599  -33.4977663 
C    11.9639704    8.1542162  -34.7146501 
H    12.9009830    7.6252238  -34.4908990 
H    11.1140628    7.4775163  -34.5233766 
C    11.9932170    8.5138941  -36.2029641 
O    12.9974896    8.3804094  -36.8928438 
N    10.8001598    8.9671177  -36.6938075 
H     9.9696402    8.8346499  -36.0989096 
C    10.6054425    9.1480970  -38.1096066 
H    11.5904522    9.3365531  -38.5712561 
H    10.2135738    8.2266681  -38.5784577 
C     9.6531568   10.2494031  -38.5439475 
O     9.4662490   10.4391292  -39.7439913 
N     9.0573863   10.9906768  -37.5768161 
H     9.1671568   10.7108356  -36.5987862 
C     8.1116582   12.0396485  -37.9113361 
H     8.3479766   12.3928130  -38.9247739 
H     7.0486109   11.6520587  -37.9236774 
C     8.2091326   13.2267627  -36.9473490 
O     8.4653750   14.3607639  -37.3508563 
N     7.9285197   12.9090867  -35.6692967 
H     7.7465268   11.9301556  -35.4315223 
C     7.8435842   13.8822118  -34.5818487 
H     6.9951714   14.5628650  -34.8097919 
C     7.5200655   13.1182177  -33.2976510 
H     8.3068807   12.3600482  -33.1087511 
H     7.5460908   13.8297025  -32.4512853 
C     6.1559880   12.4187234  -33.3280182 
H     5.3538294   13.1853238  -33.3487343 
H     6.0363038   11.8056991  -34.2434266 
C     5.9485779   11.4978551  -32.1326610 
H     6.6539836   10.6441646  -32.1910833 
H     6.1598779   12.0546206  -31.1968694 
N     4.5719005   11.0212981  -32.1053451 
H     3.9601851   11.2080104  -32.9100538 
C     4.0073092   10.3668042  -31.0902341 
N     4.6988314   10.1380971  -29.9699028 
H     5.6465530   10.5024341  -29.8660649 
H     4.3555047    9.5081010  -29.2424751 
N     2.7315439    9.9505514  -31.2114317 
H     2.2473068   10.2223605  -32.0736201 
H     2.1428166    9.8950870  -30.3828783 
H     8.7299264   14.5580473  -34.4837500 
H    15.6724986    6.4008740  -34.2201280 
C    15.6393862    6.5788791  -33.1132460 
H    16.6522171    6.3589778  -32.7186885 
H    15.4182190    7.6388746  -32.9088429 
C    14.6336332    5.6784295  -32.3575157 
O    14.1388638    6.1459054  -31.2941942 
O    14.4101432    4.5210891  -32.8079359 
H    14.3567483    4.7872650  -38.3697002 
C    13.3759335    4.9200591  -37.8710081 
C    12.2559568    5.3640359  -38.5902852 
H    12.3044870    5.5007116  -39.6779718 
C    11.0688458    5.6620465  -37.9148327 
H    10.1908606    6.0309313  -38.4564247 
C    10.9979098    5.5436784  -36.5234396 
H    10.0804051    5.8360442  -36.0025395 
C    12.1042471    5.0650448  -35.8098103 
H    12.0815515    4.9987494  -34.7148885 
C    13.2825642    4.7269241  -36.4856905 
H    14.1236858    4.3347150  -35.9027816 
H     8.4138586    7.4653309  -28.1655711 
C     9.3780671    7.5138362  -28.6883931 
N     9.6441159    6.7039558  -29.7690837 
C    10.9505730    6.8053046  -30.0028445 
H    11.5215194    6.2964992  -30.7836922 
N    11.5230745    7.6560230  -29.1285301 
H    12.5247173    7.9087044  -29.1509182 
C    10.5496049    8.1138134  -28.2741347 
H    10.7692788    8.8562228  -27.5073029 
O    10.6750381    5.2567415  -25.6114451 
C    10.9409690    4.6118765  -26.6762536 
O    12.0721178    4.3657401  -27.1424194 
C     9.7175877    4.1801061  -27.4962182 
H     8.8443079    4.0642007  -26.8327942 
H     9.5020755    5.0521901  -28.1368231 
C     9.8539024    2.9851944  -28.4262279 
H    10.8456512    3.0145249  -28.9048863 
H     9.8060645    2.0273880  -27.8713717 
C     8.8141562    3.0565664  -29.5748031 
O     9.3206538    3.9413098  -30.5416995 
H    10.1224437    2.9749129  -31.2796853 
C     7.4881653    3.5821813  -29.0137162 
O     7.1452347    4.7345920  -29.4396588 
O     6.8285012    2.9279186  -28.1864704 
C     8.5379845    1.6949549  -30.2470177 
H     8.1227448    0.9577079  -29.5409425 
H     7.7824836    1.8664606  -31.0423423 
C     9.7657280    1.1182299  -30.9184719 
O    10.5535057    2.0144695  -31.4741282 
O     9.9798189   -0.0856435  -30.9566437 
Fe    5.5364982    7.7115206  -37.3497388 
Mo    8.1752216    5.5888217  -31.1628954 
Fe    6.9328506    5.7984282  -36.0679597 
Fe    8.1272560    7.5741078  -33.0295218 
Fe    4.9280702    7.0304023  -34.8212578 
Fe    7.1471605    8.3395932  -35.3280631 
Fe    5.9103315    6.1973349  -32.5745962 
Fe    8.0161370    5.1181532  -33.7102957 
C     6.8276908    6.6661342  -34.2718925 
S     7.7867278    7.5095044  -37.4243987 
S     9.8184810    6.0578013  -32.7898273 
S     4.7443570    5.6435584  -36.6546014 
S     8.6081220    9.5287456  -34.1203651 
S     6.6655300    4.0649998  -32.2716750 
S     5.0337831    9.1958429  -35.6106288 
S     6.8879560    7.6071257  -31.1034978 
S     3.7367961    6.5585216  -32.9322962 
C     8.7184657    3.4999203  -35.9053471 
O     7.7197095    4.1294556  -36.5035595 
C     9.0774699    3.7868902  -34.6226958 
O    10.1962913    3.1901581  -34.0940313 
H    10.9344397    3.2588956  -34.7324489 
H     9.2360227    2.7344677  -36.5188996 
O     4.5500566    5.5209774  -29.4314317 
H     5.4968108    5.2411401  -29.4675596 
H     4.4764676    6.2641196  -30.0573173 
O     1.1154335    8.3955226  -34.2030267 
H     1.9551406    8.0529528  -33.8318574 
H     0.5829168    8.6803045  -33.4117143 
