# Supplementary material for: Reaction Mechanism for CO Reduction by Mo-Nitrogenase Studied by QM/MM
Source: Inorg Chem. 2024 Aug 14;63(34):15951–63. doi: 10.1021/acs.inorgchem.4c02323 (PMC11351180; doi:10.1021/acs.inorgchem.4c02323)
Supplement: Supplementary file 2 — ic4c02323_si_002.zip [file ic4c02323_si_002.zip › Coordinates/E4/O1+O1.xyz]

194
O1+O1
H     4.4269063    0.2460788  -35.0812949 
C     5.2565417    0.8183306  -35.5870495 
H     5.7238847    0.0862723  -36.2482827 
C     4.7991407    2.0190305  -36.4200596 
H     5.6739631    2.4905408  -36.9013520 
H     4.0889869    1.7733987  -37.2305514 
H     4.3372830    2.7970832  -35.7904426 
C     6.3050493    1.2508737  -34.5634372 
H     7.1563388    1.7027825  -35.1043122 
H     5.9156909    2.0268061  -33.8767963 
H     6.7067569    0.4155269  -33.9618902 
H     3.4913878    2.2312342  -29.6856619 
C     3.8837809    2.0652876  -30.7046515 
H     4.9854357    2.1464910  -30.6582142 
H     3.6305895    1.0449719  -31.0300700 
N     3.3850960    3.0196675  -31.6748503 
H     3.8362848    3.9376059  -31.6833180 
C     2.7147328    2.6695884  -32.7806990 
N     1.8960476    1.6092013  -32.7828207 
H     1.6726494    1.1131224  -31.9183066 
H     1.6403993    1.1749201  -33.6784188 
N     2.8914007    3.3685957  -33.9067755 
H     3.4400273    4.2370828  -33.8732653 
H     2.2003137    3.3096511  -34.6578624 
H    12.0332292    0.3724613  -37.4396466 
C    11.5444739    1.0066383  -36.6843570 
H    11.7828635    2.0557419  -36.9397351 
H    10.4587608    0.8754119  -36.8150950 
C    11.9545330    0.6823996  -35.2295302 
H    11.0659688    0.6745992  -34.5716107 
H    12.4016014   -0.3261111  -35.1644026 
C    12.9768557    1.6950423  -34.7309801 
O    14.0551298    1.8542520  -35.3085784 
N    12.5852128    2.4492196  -33.6824522 
H    11.7841751    2.1593754  -33.1208161 
H    13.2185914    3.1968135  -33.3304772 
H     7.2740203    1.5631219  -41.6100155 
C     7.5763267    2.0276287  -40.6673635 
N     8.4044972    3.1237774  -40.6640169 
C     8.5351541    3.4597792  -39.3953878 
H     9.1261731    4.2903207  -39.0073444 
N     7.8194521    2.6359397  -38.5852911 
H     7.8410393    2.6653856  -37.5660343 
C     7.1937303    1.7105575  -39.3805331 
H     6.5401886    0.9417822  -38.9727963 
H     2.9755818    9.5592711  -40.1203343 
C     3.1019307    8.7097785  -39.4310589 
H     2.5035605    7.8477684  -39.7672925 
H     2.8103363    9.0268860  -38.4179104 
S     4.9005069    8.3238487  -39.5104734 
H     6.6346734    8.6432198  -42.9216360 
C     7.4300315    7.8473441  -42.9560824 
H     8.0023476    8.0364333  -43.8755292 
H     8.0898682    7.9818556  -42.0818075 
C     6.8498305    6.4260921  -43.0076707 
O     7.2958363    5.6380288  -43.8323792 
N     5.9270594    6.1283245  -42.0723485 
H     5.5307766    6.8669671  -41.4876217 
C     5.4020326    4.7744573  -41.9426435 
H     6.2535849    4.1088395  -42.1629870 
C     4.9605407    4.5108953  -40.5101645 
H     4.6312247    3.4603349  -40.4446049 
H     5.8156815    4.6430593  -39.8059457 
O     3.8585373    5.3052434  -40.0795130 
H     4.2006406    6.1882371  -39.8340061 
H     4.6121454    4.4983031  -42.6634048 
H    13.6359402   11.3432092  -31.9253837 
C    12.7325313   10.6620866  -31.9638878 
H    12.8873300    9.9684162  -31.1138091 
H    11.7424578   11.1938802  -31.7859532 
C    12.9123981    9.7985149  -33.2084818 
O    14.0301139    9.5321420  -33.6261624 
N    11.7987383    9.2453320  -33.7527405 
H    10.8656397    9.4831076  -33.4125424 
C    11.9302140    8.1397202  -34.6753117 
H    12.8627913    7.6026685  -34.4477657 
H    11.0768642    7.4627195  -34.5037710 
C    11.9762956    8.5129415  -36.1585295 
O    12.9685504    8.3558990  -36.8526634 
N    10.7937536    9.0143005  -36.6475786 
H     9.9575561    8.8629005  -36.0741874 
C    10.6049448    9.1663039  -38.0696879 
H    11.5803246    9.4056934  -38.5283835 
H    10.2805733    8.2205289  -38.5405483 
C     9.5866230   10.2008968  -38.5096077 
O     9.2667579   10.2649982  -39.6903976 
N     9.0633076   11.0200102  -37.5631276 
H     9.4018440   10.9549855  -36.6038562 
C     8.1076865   12.0578919  -37.9142514 
H     8.3322324   12.4162450  -38.9293818 
H     7.0473971   11.6582421  -37.9245938 
C     8.2067706   13.2418527  -36.9472125 
O     8.4889066   14.3656739  -37.3424662 
N     7.9242429   12.9161308  -35.6665812 
H     7.6414148   11.9574792  -35.4613365 
C     7.8400368   13.8883411  -34.5754947 
H     6.9959715   14.5735239  -34.8005992 
C     7.5163991   13.1324119  -33.2869416 
H     8.3044902   12.3781751  -33.0845739 
H     7.5442782   13.8545375  -32.4507304 
C     6.1482243   12.4385178  -33.3033343 
H     5.3546494   13.2078256  -33.3939268 
H     6.0414339   11.7693947  -34.1816079 
C     5.9002527   11.6011181  -32.0549794 
H     6.6246779   10.7633321  -32.0072111 
H     6.0596247   12.2276857  -31.1535321 
N     4.5375889   11.0825591  -32.0591400 
H     3.9092398   11.3234770  -32.8373317 
C     3.9647325   10.4367536  -31.0392324 
N     4.6724479   10.1811223  -29.9333247 
H     5.5618411   10.6584563  -29.7683040 
H     4.2648675    9.6764053  -29.1438608 
N     2.6887482   10.0203408  -31.1627779 
H     2.2022231   10.3160945  -32.0176635 
H     2.0896980    9.9922032  -30.3364368 
H     8.7292497   14.5605932  -34.4807851 
H    15.6625804    6.3981044  -34.2184000 
C    15.6078105    6.5697586  -33.1108599 
H    16.5941911    6.2964344  -32.6871916 
H    15.4360640    7.6379069  -32.9003314 
C    14.5313488    5.7217575  -32.4076892 
O    14.0380851    6.1731347  -31.3333369 
O    14.2157592    4.6019129  -32.8995890 
H    14.3531584    4.7903864  -38.3692830 
C    13.3693772    4.9283676  -37.8729684 
C    12.2606711    5.3821207  -38.6019847 
H    12.3201593    5.5214746  -39.6877956 
C    11.0702000    5.6934107  -37.9354698 
H    10.2072391    6.0786874  -38.4899054 
C    10.9866213    5.5665940  -36.5434083 
H    10.0727543    5.8789640  -36.0230529 
C    12.0738856    5.0521780  -35.8244705 
H    12.0270610    4.9391320  -34.7352026 
C    13.2580930    4.7178090  -36.4899989 
H    14.0873448    4.3105305  -35.9010277 
H     8.4154160    7.4608880  -28.1787131 
C     9.3750365    7.5009547  -28.7223236 
N     9.6336776    6.7037273  -29.8244814 
C    10.9421536    6.8110486  -30.0738948 
H    11.5144467    6.3090289  -30.8596155 
N    11.5168607    7.6476500  -29.1923884 
H    12.5241619    7.8894818  -29.1985998 
C    10.5540849    8.0901323  -28.3207717 
H    10.7880031    8.8075146  -27.5353975 
O    10.6692366    5.2753071  -25.6693693 
C    10.9173372    4.6330936  -26.7320878 
O    12.0292537    4.4220049  -27.2568694 
C     9.6731958    4.1464720  -27.4977591 
H     8.8445426    3.9633253  -26.7950756 
H     9.3784731    5.0214033  -28.1006662 
C     9.8497771    2.9762616  -28.4498481 
H    10.8361209    3.0651731  -28.9327223 
H     9.8609559    2.0100442  -27.9093400 
C     8.7903961    2.9875083  -29.5827603 
O     9.2592594    3.8424797  -30.6080425 
H    10.2122516    2.8745113  -31.1648259 
C     7.4808241    3.5383903  -29.0206248 
O     7.1909046    4.7239913  -29.4242430 
O     6.7905913    2.9039078  -28.2175474 
C     8.5442847    1.6096059  -30.2105078 
H     8.1476292    0.8800793  -29.4862250 
H     7.7830189    1.7224290  -31.0099584 
C     9.7920316    1.0376195  -30.8544300 
O    10.6418704    1.9340099  -31.3341544 
O     9.9761596   -0.1592353  -30.9463887 
Fe    7.9612752    7.4586971  -33.1030393 
Mo    8.2258225    5.5440410  -31.1015975 
Fe    5.6325588    6.2834054  -32.6701833 
Fe    6.9947763    8.4861917  -35.2684052 
Fe    5.5672854    7.7067282  -37.5010617 
Fe    6.8905333    5.7662811  -36.0862728 
Fe    7.9101290    4.8613968  -33.8435413 
Fe    4.8165742    6.9701941  -35.0024526 
C     6.6932896    6.7010647  -34.3342477 
S     7.8216772    7.5362360  -37.2659330 
S     9.6702672    5.9691734  -32.9649659 
S     4.8282955    5.5913079  -36.8461933 
S     8.4550204    9.4694755  -33.9736669 
S     6.4273582    4.1946679  -32.2403029 
S     4.8986475    9.1439467  -35.7544410 
S     6.7749371    7.5437571  -31.1586001 
S     3.5325274    6.5365878  -33.2221544 
C     7.9235522    4.4627307  -35.4863587 
O     9.4785013    3.0082480  -36.3116940 
C     8.6773137    3.3017124  -33.6099117 
O     9.1634177    2.2589529  -33.5550342 
H    10.0862801    2.7186701  -35.6053624 
H     9.9788348    3.7137116  -36.7789863 
O     4.6017094    5.6286734  -29.3388001 
H     5.5314455    5.3021798  -29.3781873 
H     4.6478711    6.5731210  -29.5664364 
O     1.0658872    8.4286946  -34.2172637 
H     1.9002047    8.1477968  -33.7971996 
H     0.4925488    8.7188152  -33.4507594 
