# Supplementary material for: Reaction Mechanism for CO Reduction by Mo-Nitrogenase Studied by QM/MM
Source: Inorg Chem. 2024 Aug 14;63(34):15951–63. doi: 10.1021/acs.inorgchem.4c02323 (PMC11351180; doi:10.1021/acs.inorgchem.4c02323)
Supplement: Supplementary file 2 — ic4c02323_si_002.zip [file ic4c02323_si_002.zip › Coordinates/E4/C1_5-C2_5.xyz]

194
C1_5-C2_5
H     4.4383880    0.2268546  -35.0580206 
C     5.2994111    0.7684162  -35.5220807 
H     5.7333950    0.0437897  -36.2143138 
C     4.9261053    2.0269526  -36.3042723 
H     5.8214571    2.4528878  -36.7886710 
H     4.1918762    1.8493334  -37.1124886 
H     4.5239752    2.8181780  -35.6500662 
C     6.3458208    1.0471986  -34.4336626 
H     7.3071907    1.2949307  -34.9077163 
H     6.0546089    1.9037484  -33.7965807 
H     6.5547517    0.1942931  -33.7645919 
H     3.4945296    2.2414619  -29.6885684 
C     3.8921058    2.0975589  -30.7107476 
H     4.9948930    2.1595908  -30.6488175 
H     3.6261079    1.0914886  -31.0692662 
N     3.4248632    3.0971539  -31.6491037 
H     3.9035974    4.0051529  -31.6131097 
C     2.7900400    2.8048150  -32.7918371 
N     1.9557396    1.7467746  -32.8570931 
H     1.7754444    1.1862344  -32.0263296 
H     1.7385725    1.3345878  -33.7722677 
N     2.9949774    3.5573382  -33.8719225 
H     3.4973619    4.4637121  -33.7593505 
H     2.3329088    3.5226721  -34.6490614 
H    12.0290589    0.3914920  -37.4377833 
C    11.5421698    1.0520852  -36.6828948 
H    11.7226461    2.1099927  -36.9475357 
H    10.4503299    0.9047191  -36.7561465 
C    12.0162878    0.7591274  -35.2433963 
H    11.1618932    0.8325949  -34.5534725 
H    12.4220247   -0.2672273  -35.1638661 
C    13.1151706    1.7125489  -34.7847928 
O    14.2447520    1.7052543  -35.2996065 
N    12.7731308    2.5300571  -33.7775925 
H    11.7722640    2.6428903  -33.6023628 
H    13.4256556    3.2765048  -33.4718328 
H     7.2783128    1.5682548  -41.6116504 
C     7.5911547    2.0479700  -40.6774833 
N     8.4515006    3.1153308  -40.7561840 
C     8.5826025    3.5529716  -39.5185619 
H     9.1948981    4.3883477  -39.1801406 
N     7.8504689    2.8216419  -38.6489990 
H     7.7691524    3.1477400  -37.6626053 
C     7.1904548    1.8562759  -39.3675060 
H     6.5100091    1.1447164  -38.9000011 
H     2.9751715    9.5583934  -40.1221624 
C     3.1002860    8.7062501  -39.4342071 
H     2.4971974    7.8484903  -39.7754017 
H     2.7934123    9.0231132  -38.4247086 
S     4.8967430    8.3146079  -39.4733578 
H     6.6345102    8.6433534  -42.9209280 
C     7.4285376    7.8453238  -42.9524890 
H     8.0005377    8.0272695  -43.8736408 
H     8.0894425    7.9814839  -42.0798344 
C     6.8337345    6.4282719  -43.0082289 
O     7.2524971    5.6560802  -43.8679578 
N     5.9229559    6.1317087  -42.0681512 
H     5.5887705    6.8507044  -41.4161110 
C     5.3949289    4.7784294  -41.9291525 
H     6.2465808    4.1037422  -42.1220122 
C     4.9213761    4.5441471  -40.4995672 
H     4.6007670    3.4902407  -40.4236493 
H     5.7560958    4.6902896  -39.7783553 
O     3.8106571    5.3507339  -40.1208471 
H     4.1663692    6.1823262  -39.7375920 
H     4.6102001    4.4999865  -42.6574787 
H    13.6350234   11.3443597  -31.9269577 
C    12.7294315   10.6594317  -31.9702852 
H    12.8853738    9.9601649  -31.1251459 
H    11.7411474   11.1926878  -31.7883176 
C    12.9174390    9.8026608  -33.2263606 
O    14.0488732    9.5560531  -33.6287793 
N    11.8153426    9.2463903  -33.7739152 
H    10.8671104    9.4971079  -33.4719316 
C    11.9365101    8.1397246  -34.7021822 
H    12.8648825    7.5951823  -34.4782456 
H    11.0778384    7.4706041  -34.5248222 
C    11.9815108    8.5174985  -36.1859595 
O    12.9963671    8.4121800  -36.8616857 
N    10.7895328    8.9694875  -36.6880487 
H     9.9509872    8.8020881  -36.1171712 
C    10.6139031    9.1569859  -38.1059488 
H    11.6048298    9.3539917  -38.5512192 
H    10.2409895    8.2344074  -38.5873542 
C     9.6587006   10.2540859  -38.5454110 
O     9.4647603   10.4368654  -39.7451738 
N     9.0677762   11.0025054  -37.5797784 
H     9.1883407   10.7280651  -36.6019304 
C     8.1141154   12.0436288  -37.9128671 
H     8.3463392   12.3987137  -38.9266608 
H     7.0499031   11.6533348  -37.9241043 
C     8.2084114   13.2305170  -36.9485164 
O     8.4630205   14.3652854  -37.3502906 
N     7.9277999   12.9118078  -35.6702138 
H     7.7493596   11.9326083  -35.4320803 
C     7.8425629   13.8858000  -34.5840562 
H     6.9963643   14.5681933  -34.8146414 
C     7.5159949   13.1275502  -33.2974610 
H     8.3034161   12.3719901  -33.1015417 
H     7.5386310   13.8439920  -32.4551666 
C     6.1534752   12.4252704  -33.3271112 
H     5.3495723   13.1892426  -33.3660904 
H     6.0425772   11.7978118  -34.2337578 
C     5.9402378   11.5228760  -32.1190032 
H     6.6567221   10.6773065  -32.1531233 
H     6.1327948   12.0974502  -31.1897674 
N     4.5696911   11.0281394  -32.1013942 
H     3.9578781   11.2139222  -32.9063530 
C     4.0042411   10.3782462  -31.0838759 
N     4.6946453   10.1576738  -29.9608874 
H     5.6377917   10.5333889  -29.8515921 
H     4.3449924    9.5426501  -29.2240658 
N     2.7312851    9.9536594  -31.2066458 
H     2.2484519   10.2176222  -32.0722867 
H     2.1387889    9.9034708  -30.3801560 
H     8.7296121   14.5595456  -34.4849202 
H    15.6745423    6.4068284  -34.2186854 
C    15.6462053    6.5969484  -33.1111104 
H    16.6588692    6.3700311  -32.7197424 
H    15.4373626    7.6612084  -32.9157866 
C    14.6360162    5.7111256  -32.3439977 
O    14.1252934    6.1960512  -31.2929689 
O    14.4235346    4.5464376  -32.7674774 
H    14.3581906    4.7941556  -38.3734114 
C    13.3779141    4.9390122  -37.8797661 
C    12.2653326    5.4058412  -38.5949428 
H    12.3168356    5.5646714  -39.6796118 
C    11.0718191    5.6794556  -37.9164288 
H    10.1918687    6.0492643  -38.4551115 
C    10.9878854    5.5010825  -36.5346849 
H    10.0484457    5.7130298  -36.0161504 
C    12.0926933    5.0226340  -35.8274257 
H    12.0303425    4.8711395  -34.7468907 
C    13.2795591    4.7210424  -36.4978478 
H    14.1184322    4.3119493  -35.9223992 
H     8.4127723    7.4601721  -28.1792465 
C     9.3686472    7.4977343  -28.7271636 
N     9.5938142    6.7135429  -29.8400641 
C    10.8963456    6.7992951  -30.1036189 
H    11.4397067    6.3013074  -30.9104823 
N    11.5059862    7.6138122  -29.2200730 
H    12.5133669    7.8460177  -29.2516762 
C    10.5622118    8.0632362  -28.3287300 
H    10.8169854    8.7735287  -27.5429628 
O    10.6625877    5.2535495  -25.6295500 
C    10.9297069    4.6143677  -26.6978356 
O    12.0609339    4.3584166  -27.1563600 
C     9.7062228    4.2022940  -27.5318160 
H     8.8313243    4.0855637  -26.8703079 
H     9.4986549    5.0835033  -28.1621590 
C     9.8341912    3.0159949  -28.4758307 
H    10.8184313    3.0526528  -28.9714877 
H     9.7991090    2.0545204  -27.9262882 
C     8.7684883    3.0782853  -29.6028941 
O     9.2352933    3.9579856  -30.5928294 
H    10.0111713    2.9868264  -31.3741027 
C     7.4530933    3.5985785  -29.0181236 
O     7.0975875    4.7497924  -29.4420079 
O     6.8103107    2.9397051  -28.1825899 
C     8.4840654    1.7083913  -30.2571833 
H     8.1067963    0.9712765  -29.5304595 
H     7.6935517    1.8647317  -31.0209932 
C     9.6931874    1.1409346  -30.9747171 
O    10.4194586    2.0377992  -31.6112600 
O     9.9415993   -0.0556095  -30.9780593 
Fe    5.5124186    7.7462031  -37.3704252 
Mo    8.0838738    5.5981346  -31.1993866 
Fe    7.0142341    5.9283941  -36.0958925 
Fe    4.8431729    7.0360664  -34.9037152 
Fe    7.7506084    5.1917918  -33.7352699 
Fe    8.0894824    7.5926359  -33.0476072 
Fe    7.0544401    8.4449618  -35.3136946 
Fe    5.7808305    6.3121881  -32.5757394 
C     6.7152812    6.7764140  -34.2757219 
S     7.7616272    7.6844071  -37.4121685 
S     9.7016523    5.9542889  -32.8969152 
S     4.8388220    5.6165949  -36.7286820 
S     8.5619974    9.5611480  -34.1001082 
S     6.4733228    4.1445427  -32.2408380 
S     4.9159549    9.2187152  -35.6507885 
S     6.8595201    7.6567847  -31.1100786 
S     3.6214297    6.5809888  -33.0210118 
C     7.9008543    3.8066872  -35.2361857 
O     8.0331976    4.3468602  -36.4752259 
C     8.9806631    3.1154066  -34.5530641 
O    10.1596992    3.0338171  -34.8916073 
H     8.6336244    2.6280632  -33.5991794 
H     6.9104163    3.3595118  -35.0320598 
O     4.5216864    5.5557699  -29.4040185 
H     5.4653103    5.2651143  -29.4465583 
H     4.4727607    6.3589421  -29.9515169 
O     1.0828951    8.4014407  -34.2248353 
H     1.9266232    8.0620850  -33.8589048 
H     0.5571885    8.6873632  -33.4291498 
