# Supplementary material for: Reaction Mechanism for CO Reduction by Mo-Nitrogenase Studied by QM/MM
Source: Inorg Chem. 2024 Aug 14;63(34):15951–63. doi: 10.1021/acs.inorgchem.4c02323 (PMC11351180; doi:10.1021/acs.inorgchem.4c02323)
Supplement: Supplementary file 2 — ic4c02323_si_002.zip [file ic4c02323_si_002.zip › Coordinates/E4/C1_5-C2_3.xyz]

194
C1_5-C2_3
H     4.4451258    0.2274498  -35.0532064 
C     5.3158879    0.7694639  -35.5054229 
H     5.7655580    0.0433445  -36.1882486 
C     4.9511524    2.0255082  -36.2941161 
H     5.8562595    2.4585185  -36.7533364 
H     4.2372591    1.8455367  -37.1199962 
H     4.5304760    2.8128393  -35.6467191 
C     6.3352112    1.0615800  -34.3918069 
H     7.3226064    1.3001423  -34.8143172 
H     6.0246305    1.9261488  -33.7759285 
H     6.5204518    0.2183292  -33.7031753 
H     3.4978708    2.2416607  -29.6887721 
C     3.9019456    2.0980118  -30.7098871 
H     5.0044809    2.1563367  -30.6411139 
H     3.6369291    1.0924572  -31.0707419 
N     3.4459551    3.0985549  -31.6526862 
H     3.9311770    4.0032525  -31.6184832 
C     2.8032957    2.8105651  -32.7919325 
N     1.9635562    1.7560020  -32.8553455 
H     1.7942513    1.1885607  -32.0270023 
H     1.7462347    1.3438941  -33.7705301 
N     3.0037791    3.5649730  -33.8713488 
H     3.5117891    4.4688411  -33.7596085 
H     2.3405981    3.5298517  -34.6473251 
H    12.0196079    0.3945673  -37.4454454 
C    11.5154785    1.0619179  -36.7067785 
H    11.7539082    2.1111624  -36.9682908 
H    10.4239449    0.9464495  -36.8407137 
C    11.9035065    0.7526184  -35.2457947 
H    11.0081556    0.8106410  -34.6047573 
H    12.3187442   -0.2680343  -35.1560916 
C    12.9583136    1.7289705  -34.7434329 
O    14.0985218    1.7547512  -35.2312047 
N    12.5404254    2.5600878  -33.7755285 
H    11.5656246    2.5014577  -33.4617971 
H    13.1725385    3.3046490  -33.4214469 
H     7.2763113    1.5678304  -41.6149209 
C     7.5853273    2.0486357  -40.6834942 
N     8.4500381    3.1125667  -40.7604766 
C     8.5572611    3.5654233  -39.5263683 
H     9.1581539    4.4087476  -39.1870458 
N     7.8059512    2.8473069  -38.6622163 
H     7.7042678    3.2023748  -37.6845108 
C     7.1576108    1.8753083  -39.3800181 
H     6.4651797    1.1725239  -38.9169421 
H     2.9751723    9.5586022  -40.1218481 
C     3.1002107    8.7068984  -39.4333206 
H     2.4968968    7.8491126  -39.7741250 
H     2.7922499    9.0243377  -38.4243359 
S     4.8966857    8.3151741  -39.4704252 
H     6.6344702    8.6433241  -42.9208315 
C     7.4282798    7.8452483  -42.9522098 
H     8.0001940    8.0266104  -43.8735231 
H     8.0893597    7.9814767  -42.0797152 
C     6.8334857    6.4280743  -43.0070088 
O     7.2537910    5.6549339  -43.8653211 
N     5.9218390    6.1325803  -42.0676821 
H     5.5872616    6.8522962  -41.4161793 
C     5.3932971    4.7794518  -41.9278090 
H     6.2449172    4.1041291  -42.1185101 
C     4.9171921    4.5478935  -40.4985501 
H     4.5963745    3.4941379  -40.4212753 
H     5.7508002    4.6951390  -39.7762641 
O     3.8063984    5.3550739  -40.1231186 
H     4.1618006    6.1883179  -39.7428159 
H     4.6094820    4.5003329  -42.6568323 
H    13.6352510   11.3464877  -31.9262729 
C    12.7313482   10.6621557  -31.9693557 
H    12.8865823    9.9619348  -31.1249569 
H    11.7418095   11.1935135  -31.7880846 
C    12.9282990    9.8089141  -33.2251300 
O    14.0630501    9.5530762  -33.6136771 
N    11.8287543    9.2677240  -33.7893806 
H    10.8785276    9.5158957  -33.4895554 
C    11.9515705    8.1586159  -34.7120968 
H    12.8816311    7.6177726  -34.4866237 
H    11.0932497    7.4914492  -34.5264757 
C    11.9921766    8.5262795  -36.1982278 
O    13.0022852    8.4037008  -36.8797452 
N    10.8016123    8.9819088  -36.6964244 
H     9.9661698    8.8345839  -36.1138017 
C    10.6186099    9.1663738  -38.1135137 
H    11.6067467    9.3594625  -38.5664095 
H    10.2378489    8.2445359  -38.5898350 
C     9.6638062   10.2641671  -38.5503128 
O     9.4760361   10.4528145  -39.7501094 
N     9.0666537   11.0049062  -37.5831832 
H     9.1808453   10.7248729  -36.6060293 
C     8.1124225   12.0458376  -37.9145885 
H     8.3439450   12.4012831  -38.9284345 
H     7.0492179   11.6540299  -37.9246767 
C     8.2078405   13.2322566  -36.9496270 
O     8.4619212   14.3672715  -37.3508412 
N     7.9290387   12.9120021  -35.6714834 
H     7.7502765   11.9324497  -35.4350390 
C     7.8435183   13.8837227  -34.5830564 
H     6.9955039   14.5649072  -34.8108139 
C     7.5197165   13.1197318  -33.2991460 
H     8.3075532   12.3631388  -33.1083995 
H     7.5436667   13.8318267  -32.4532395 
C     6.1568028   12.4181064  -33.3302080 
H     5.3533493   13.1830302  -33.3572970 
H     6.0409291   11.8008597  -34.2432414 
C     5.9477112   11.5029269  -32.1309202 
H     6.6575280   10.6524049  -32.1804544 
H     6.1520836   12.0659685  -31.1972482 
N     4.5732488   11.0195315  -32.1071304 
H     3.9609056   11.2063259  -32.9114832 
C     4.0083031   10.3690819  -31.0897739 
N     4.7015076   10.1416448  -29.9698931 
H     5.6447148   10.5169335  -29.8610653 
H     4.3501624    9.5293194  -29.2315877 
N     2.7327096    9.9515432  -31.2095892 
H     2.2483019   10.2214009  -32.0725009 
H     2.1430989    9.9002811  -30.3811499 
H     8.7299313   14.5586907  -34.4842744 
H    15.6695500    6.4020307  -34.2193998 
C    15.6293860    6.5817842  -33.1122627 
H    16.6306278    6.3376804  -32.7026832 
H    15.4329322    7.6472132  -32.9096963 
C    14.5853802    5.7095724  -32.3722239 
O    14.1238072    6.1707549  -31.2892816 
O    14.2967330    4.5823093  -32.8538889 
H    14.3574871    4.7938801  -38.3745464 
C    13.3759020    4.9402111  -37.8839527 
C    12.2663400    5.3966640  -38.6118447 
H    12.3187301    5.5211818  -39.7007396 
C    11.0790007    5.7096335  -37.9424636 
H    10.2002881    6.0702822  -38.4879777 
C    11.0029064    5.5942564  -36.5533425 
H    10.0732877    5.8672457  -36.0426172 
C    12.0985214    5.1100688  -35.8333259 
H    12.0516284    5.0085014  -34.7441407 
C    13.2757299    4.7562926  -36.4980613 
H    14.1039142    4.3461734  -35.9083017 
H     8.4138204    7.4592033  -28.1783259 
C     9.3721143    7.4959805  -28.7230031 
N     9.6170346    6.6977606  -29.8218437 
C    10.9208479    6.7914835  -30.0719081 
H    11.4772770    6.2863969  -30.8656725 
N    11.5135747    7.6245331  -29.1937274 
H    12.5183645    7.8656861  -29.2197257 
C    10.5562962    8.0775248  -28.3190712 
H    10.7958401    8.8006870  -27.5399403 
O    10.6640127    5.2543392  -25.6224095 
C    10.9270676    4.6119486  -26.6899204 
O    12.0573576    4.3643173  -27.1563940 
C     9.7003020    4.1863686  -27.5119118 
H     8.8293121    4.0691029  -26.8457203 
H     9.4850382    5.0631610  -28.1461959 
C     9.8326409    2.9973057  -28.4513364 
H    10.8241330    3.0290884  -28.9301349 
H     9.7872570    2.0354872  -27.9032352 
C     8.7874074    3.0658627  -29.5982430 
O     9.2840077    3.9499894  -30.5691867 
H    10.1739631    2.9234747  -31.2581950 
C     7.4677107    3.5926606  -29.0303666 
O     7.1222463    4.7444810  -29.4652837 
O     6.8162557    2.9454291  -28.1922078 
C     8.5132680    1.7058803  -30.2761071 
H     8.0537465    0.9795505  -29.5855456 
H     7.8017026    1.8878831  -31.1081748 
C     9.7631335    1.1040914  -30.8839347 
O    10.6091926    1.9828183  -31.3766389 
O     9.9583793   -0.1021941  -30.9114673 
Fe    5.5207005    7.7409802  -37.3682051 
Mo    8.1423720    5.5596385  -31.2158858 
Fe    7.0214046    5.9044648  -36.1118671 
Fe    4.8857790    7.0159239  -34.8870246 
Fe    8.1477306    7.5436292  -33.0746170 
Fe    7.0876081    8.4163164  -35.3200205 
Fe    7.8517846    5.1376761  -33.7704481 
Fe    5.8537544    6.2641383  -32.5877567 
C     6.7664784    6.7288234  -34.2949860 
S     7.7694582    7.6689997  -37.4318180 
S     9.7866700    5.9239112  -32.8956216 
S     4.8421478    5.6121832  -36.7256518 
S     8.5980950    9.5334531  -34.1113481 
S     6.5488222    4.1018565  -32.2714562 
S     4.9498445    9.2021317  -35.6303159 
S     6.9264690    7.6257776  -31.1333078 
S     3.6841996    6.5638113  -32.9953840 
C     8.0831843    3.7893881  -35.3013741 
O     8.0615029    4.3655760  -36.5436084 
C     9.3181673    3.1999525  -34.8163307 
O     9.4157459    2.4116380  -33.8648667 
H    10.2267697    3.5075059  -35.3905178 
H     7.1732259    3.2223359  -35.0379067 
O     4.5395027    5.5429417  -29.4184991 
H     5.4839568    5.2550090  -29.4677506 
H     4.4744463    6.3216546  -29.9989193 
O     1.1013926    8.3995433  -34.2144947 
H     1.9454118    8.0619971  -33.8479688 
H     0.5723088    8.6833516  -33.4206114 
