# Supplementary material for: Reaction Mechanism for CO Reduction by Mo-Nitrogenase Studied by QM/MM
Source: Inorg Chem. 2024 Aug 14;63(34):15951–63. doi: 10.1021/acs.inorgchem.4c02323 (PMC11351180; doi:10.1021/acs.inorgchem.4c02323)
Supplement: Supplementary file 2 — ic4c02323_si_002.zip [file ic4c02323_si_002.zip › Coordinates/E4/C2+C2.xyz]

194
C2+C2
H     4.4227186    0.2439424  -35.0754019 
C     5.2531703    0.8211087  -35.5654098 
H     5.8016172    0.0902805  -36.1706690 
C     4.8002570    1.9844286  -36.4510473 
H     5.6855580    2.4876591  -36.8773756 
H     4.1556991    1.6987666  -37.3022622 
H     4.2728157    2.7583793  -35.8701209 
C     6.1799666    1.3299011  -34.4627351 
H     6.9934610    1.9084563  -34.9220112 
H     5.6560139    2.0227312  -33.7780402 
H     6.6499930    0.5220861  -33.8750330 
H     3.4992598    2.2420661  -29.6896434 
C     3.9056250    2.0994192  -30.7111196 
H     5.0082248    2.1552941  -30.6398756 
H     3.6398977    1.0950594  -31.0745433 
N     3.4554795    3.1017771  -31.6540761 
H     3.9354059    4.0091377  -31.6136840 
C     2.8116581    2.8194980  -32.7939657 
N     1.9685615    1.7672943  -32.8615723 
H     1.8008551    1.1963294  -32.0354272 
H     1.7570159    1.3546975  -33.7780941 
N     3.0115695    3.5785154  -33.8697356 
H     3.5349901    4.4711287  -33.7588102 
H     2.3455119    3.5535546  -34.6431169 
H    12.0393322    0.3803202  -37.4190578 
C    11.5750246    1.0149514  -36.6282293 
H    11.7503809    2.0790348  -36.8757888 
H    10.4828774    0.8510994  -36.6468070 
C    12.1335075    0.6636655  -35.2236245 
H    11.3032438    0.5843911  -34.5065139 
H    12.6108467   -0.3337375  -35.2353453 
C    13.1837237    1.6599320  -34.7565832 
O    14.2380838    1.8390090  -35.3837850 
N    12.8966649    2.3351934  -33.6292630 
H    12.0551122    2.1139551  -33.0971023 
H    13.5155417    3.1077859  -33.3053941 
H     7.2788622    1.5611518  -41.6141853 
C     7.5941211    2.0238236  -40.6769777 
N     8.4448694    3.1023004  -40.6997004 
C     8.6083581    3.4427047  -39.4335854 
H     9.2305813    4.2522810  -39.0510713 
N     7.8992130    2.6365934  -38.6069624 
H     7.9052202    2.7323253  -37.5833939 
C     7.2330603    1.7228996  -39.3797411 
H     6.5684948    0.9759527  -38.9487677 
H     2.9782047    9.5586973  -40.1235366 
C     3.1091157    8.7062732  -39.4380858 
H     2.4838791    7.8582122  -39.7625371 
H     2.8362922    9.0271179  -38.4200196 
S     4.8990954    8.2816583  -39.5278226 
H     6.6351901    8.6437758  -42.9217056 
C     7.4300789    7.8467076  -42.9546538 
H     8.0030537    8.0315542  -43.8746364 
H     8.0899107    7.9819041  -42.0806616 
C     6.8391116    6.4281198  -43.0129428 
O     7.2656830    5.6553017  -43.8688385 
N     5.9256167    6.1306707  -42.0765965 
H     5.5833486    6.8522322  -41.4304479 
C     5.4004994    4.7768345  -41.9354472 
H     6.2528196    4.1041220  -42.1325018 
C     4.9296206    4.5408178  -40.5048436 
H     4.6245651    3.4827545  -40.4239331 
H     5.7627477    4.7033116  -39.7836840 
O     3.8062784    5.3293938  -40.1317946 
H     4.1476936    6.1865691  -39.7936457 
H     4.6128447    4.4993602  -42.6605062 
H    13.6348858   11.3444333  -31.9272980 
C    12.7295720   10.6591697  -31.9715543 
H    12.8846254    9.9606358  -31.1257504 
H    11.7412303   11.1924193  -31.7889017 
C    12.9220128    9.8016683  -33.2269993 
O    14.0561256    9.5536317  -33.6222238 
N    11.8233594    9.2463414  -33.7819165 
H    10.8725613    9.4932167  -33.4832086 
C    11.9508623    8.1372593  -34.7067332 
H    12.8863024    7.6044753  -34.4845370 
H    11.1003250    7.4595731  -34.5190506 
C    11.9828827    8.5041965  -36.1936769 
O    12.9914087    8.3864838  -36.8791492 
N    10.7877218    8.9506793  -36.6887477 
H     9.9550986    8.8039826  -36.1019005 
C    10.5986353    9.1371241  -38.1046229 
H    11.5861972    9.3258389  -38.5608326 
H    10.2080403    8.2178808  -38.5785011 
C     9.6486958   10.2402613  -38.5398820 
O     9.4574645   10.4268477  -39.7397442 
N     9.0565850   10.9859590  -37.5735950 
H     9.1758496   10.7134905  -36.5943125 
C     8.1131933   12.0369381  -37.9098551 
H     8.3507883   12.3892204  -38.9233474 
H     7.0492489   11.6512577  -37.9231559 
C     8.2097134   13.2248970  -36.9468459 
O     8.4625453   14.3590892  -37.3518924 
N     7.9297347   12.9082571  -35.6683544 
H     7.7563141   11.9285067  -35.4274374 
C     7.8431786   13.8833967  -34.5830389 
H     6.9959280   14.5643234  -34.8144905 
C     7.5165867   13.1234321  -33.2973252 
H     8.3050576   12.3687846  -33.1018686 
H     7.5372066   13.8387420  -32.4540318 
C     6.1550996   12.4190079  -33.3292805 
H     5.3503302   13.1822277  -33.3667174 
H     6.0451830   11.7933937  -34.2374478 
C     5.9419258   11.5139835  -32.1229748 
H     6.6552091   10.6658531  -32.1614318 
H     6.1398051   12.0852741  -31.1928099 
N     4.5696385   11.0248652  -32.1031689 
H     3.9549735   11.2184801  -32.9040923 
C     4.0055922   10.3686498  -31.0880618 
N     4.6986787   10.1397438  -29.9685974 
H     5.6423927   10.5138972  -29.8605058 
H     4.3556260    9.5114780  -29.2394802 
N     2.7316846    9.9501689  -31.2100741 
H     2.2461346   10.2152919  -32.0734870 
H     2.1434814    9.8819423  -30.3823285 
H     8.7297552   14.5585300  -34.4843048 
H    15.6723045    6.4012852  -34.2190644 
C    15.6398534    6.5809169  -33.1112145 
H    16.6535203    6.3602113  -32.7190325 
H    15.4208850    7.6417407  -32.9087433 
C    14.6354261    5.6828892  -32.3494515 
O    14.1262625    6.1617108  -31.2963981 
O    14.4278541    4.5172513  -32.7814500 
H    14.3565628    4.7887809  -38.3673104 
C    13.3764238    4.9218653  -37.8644748 
C    12.2607521    5.3938789  -38.5717803 
H    12.3146612    5.5789128  -39.6521185 
C    11.0667296    5.6535019  -37.8909457 
H    10.1928239    6.0484029  -38.4217627 
C    10.9787137    5.4435757  -36.5117708 
H    10.0532087    5.6905691  -35.9805780 
C    12.0797350    4.9394692  -35.8132373 
H    12.0248566    4.7748598  -34.7309881 
C    13.2752306    4.6689351  -36.4885474 
H    14.1167848    4.2624594  -35.9166532 
H     8.4140876    7.4599417  -28.1808194 
C     9.3710898    7.4979806  -28.7304353 
N     9.6009343    6.7212650  -29.8480441 
C    10.9014324    6.8169022  -30.1117833 
H    11.4434656    6.3273010  -30.9248622 
N    11.5080734    7.6291627  -29.2225786 
H    12.5141579    7.8646498  -29.2488603 
C    10.5617141    8.0676376  -28.3286078 
H    10.8128571    8.7745880  -27.5385314 
O    10.6707317    5.2595919  -25.6181302 
C    10.9346839    4.6251414  -26.6894768 
O    12.0653411    4.3628794  -27.1474366 
C     9.7122361    4.2243784  -27.5280578 
H     8.8266878    4.1342686  -26.8764506 
H     9.5287938    5.0955938  -28.1794296 
C     9.8378331    3.0202237  -28.4466311 
H    10.8303653    3.0376279  -28.9256359 
H     9.7851545    2.0694163  -27.8811613 
C     8.7929580    3.0737308  -29.5899628 
O     9.2851730    3.9549665  -30.5760092 
H    10.0661463    3.0885625  -31.2317491 
C     7.4661001    3.5964545  -29.0370306 
O     7.1048261    4.7344042  -29.4885911 
O     6.8273620    2.9474887  -28.1897638 
C     8.5465187    1.7065734  -30.2570181 
H     8.1644263    0.9572305  -29.5452356 
H     7.7764300    1.8463232  -31.0447596 
C     9.7916754    1.1723343  -30.9403876 
O    10.5351174    2.1066860  -31.5066872 
O    10.0402432   -0.0216935  -30.9760152 
Fe    5.5109763    7.6409312  -37.4440202 
Mo    8.1113691    5.5892764  -31.2307636 
Fe    6.9248099    5.9049520  -35.9626014 
Fe    4.8128605    7.0486729  -34.8181050 
Fe    8.1015371    7.5934074  -33.0599392 
Fe    7.0784614    8.4099311  -35.3406031 
Fe    7.8347192    5.1746042  -33.8319988 
Fe    5.8497746    6.2591177  -32.5638580 
C     6.7312436    6.8114816  -34.2353177 
S     7.7926677    7.4566559  -37.4013495 
S     9.7336246    5.9032440  -32.9475082 
S     4.7955626    5.5784587  -36.6168283 
S     8.5812318    9.5576741  -34.1368374 
S     6.5885097    4.0972499  -32.3418075 
S     4.9476056    9.1739867  -35.7220402 
S     6.8963835    7.6318074  -31.1123489 
S     3.6615680    6.5662917  -32.9074267 
C     8.0273065    4.3414891  -35.4209480 
O     8.4574195    3.3817451  -36.0101284 
C     9.3756333    1.9847030  -33.9356285 
O     9.2456314    0.7851173  -33.9827177 
H    10.2725504    2.5152296  -34.3476278 
H     8.6066216    2.6543742  -33.4721046 
O     4.5186531    5.5257548  -29.4393240 
H     5.4665958    5.2536932  -29.4932330 
H     4.4102086    6.2429859  -30.0893473 
O     1.1011905    8.3961141  -34.2084731 
H     1.9360316    8.0462370  -33.8318278 
H     0.5673403    8.6823934  -33.4181852 
