# Supplementary material for: Reaction Mechanism for CO Reduction by Mo-Nitrogenase Studied by QM/MM
Source: Inorg Chem. 2024 Aug 14;63(34):15951–63. doi: 10.1021/acs.inorgchem.4c02323 (PMC11351180; doi:10.1021/acs.inorgchem.4c02323)
Supplement: Supplementary file 2 — ic4c02323_si_002.zip [file ic4c02323_si_002.zip › Coordinates/E4/C1_3-O1_5.xyz]

194
C1_3-O1_5
H     4.4237653    0.2286863  -35.0700509 
C     5.2621419    0.7778871  -35.5589442 
H     5.7594066    0.0226159  -36.1744628 
C     4.7982547    1.9273092  -36.4658974 
H     5.5980600    2.2076690  -37.1648453 
H     3.9365125    1.6984908  -37.1196586 
H     4.5214491    2.8216318  -35.8806331 
C     6.2423218    1.1995577  -34.4514252 
H     7.1944894    1.5441551  -34.8756017 
H     5.8434765    2.0457854  -33.8618674 
H     6.4788761    0.3755220  -33.7528805 
H     3.5034192    2.2445133  -29.6906562 
C     3.9180812    2.1061581  -30.7114536 
H     5.0196928    2.1623326  -30.6274145 
H     3.6580561    1.1012402  -31.0779520 
N     3.4829791    3.1072604  -31.6639753 
H     3.9776168    4.0080231  -31.6347595 
C     2.8345107    2.8204171  -32.8004583 
N     1.9810401    1.7750325  -32.8561860 
H     1.8145167    1.2081182  -32.0270052 
H     1.7606939    1.3599616  -33.7691816 
N     3.0406836    3.5666847  -33.8853299 
H     3.5473941    4.4751512  -33.7686308 
H     2.3676230    3.5366482  -34.6528548 
H    12.0222947    0.3970800  -37.4403000 
C    11.5245370    1.0665112  -36.6946216 
H    11.7410263    2.1184600  -36.9626318 
H    10.4321434    0.9375270  -36.8005371 
C    11.9428699    0.7755960  -35.2385599 
H    11.0629048    0.8654226  -34.5825470 
H    12.3293008   -0.2561771  -35.1412610 
C    13.0371583    1.7225832  -34.7606021 
O    14.1613022    1.7386947  -35.2870703 
N    12.6898110    2.5297069  -33.7481625 
H    11.7222246    2.5246513  -33.4234114 
H    13.3441621    3.2639744  -33.4106590 
H     7.2857072    1.5579135  -41.6220197 
C     7.6154587    2.0158396  -40.6930896 
N     8.4629887    3.0953452  -40.7115593 
C     8.6359136    3.4208321  -39.4419662 
H     9.2543031    4.2384566  -39.0662765 
N     7.9490925    2.5946187  -38.6157035 
H     7.7797651    2.7508054  -37.5964116 
C     7.2727210    1.6976767  -39.3977103 
H     6.6123683    0.9437839  -38.9730010 
H     2.9764533    9.5588711  -40.1250427 
C     3.1053717    8.7058427  -39.4421287 
H     2.4913882    7.8523309  -39.7738636 
H     2.8242125    9.0208049  -38.4247471 
S     4.9002184    8.3058393  -39.5280192 
H     6.6350129    8.6435915  -42.9214302 
C     7.4295929    7.8465221  -42.9540317 
H     8.0023719    8.0305486  -43.8742767 
H     8.0897639    7.9819192  -42.0803864 
C     6.8385683    6.4282949  -43.0109952 
O     7.2638085    5.6548214  -43.8667197 
N     5.9260423    6.1301474  -42.0732108 
H     5.5819722    6.8515695  -41.4281216 
C     5.4015252    4.7759953  -41.9355318 
H     6.2535686    4.1045056  -42.1389359 
C     4.9393736    4.5317343  -40.5033965 
H     4.6234121    3.4759624  -40.4312004 
H     5.7813208    4.6776183  -39.7890512 
O     3.8283618    5.3281088  -40.1102625 
H     4.1796500    6.1757849  -39.7585210 
H     4.6129514    4.4991300  -42.6601662 
H    13.6348268   11.3482479  -31.9260289 
C    12.7314212   10.6646589  -31.9694923 
H    12.8867614    9.9614736  -31.1275701 
H    11.7416468   11.1944274  -31.7880747 
C    12.9314020    9.8184101  -33.2278313 
O    14.0673705    9.5582616  -33.6109362 
N    11.8339024    9.2870405  -33.8053682 
H    10.8819469    9.5356753  -33.5096443 
C    11.9689975    8.1798933  -34.7266327 
H    12.9003792    7.6441618  -34.4950395 
H    11.1160334    7.5063200  -34.5430070 
C    12.0127032    8.5414188  -36.2122349 
O    13.0159098    8.3916904  -36.8986365 
N    10.8300257    9.0180498  -36.7091102 
H     9.9914526    8.8820059  -36.1299972 
C    10.6492000    9.2055894  -38.1266844 
H    11.6347398    9.4146727  -38.5776911 
H    10.2837575    8.2826269  -38.6115717 
C     9.6774369   10.2899123  -38.5588959 
O     9.4831685   10.4725079  -39.7585227 
N     9.0779338   11.0264171  -37.5909074 
H     9.1923010   10.7481841  -36.6135671 
C     8.1111121   12.0559858  -37.9172428 
H     8.3363557   12.4165825  -38.9306813 
H     7.0491186   11.6572519  -37.9254058 
C     8.2037072   13.2404607  -36.9493215 
O     8.4588946   14.3757218  -37.3503309 
N     7.9236222   12.9196244  -35.6720972 
H     7.7527035   11.9392215  -35.4307183 
C     7.8397675   13.8950624  -34.5877694 
H     6.9980762   14.5811513  -34.8240290 
C     7.5071886   13.1481371  -33.2967072 
H     8.2944058   12.3960505  -33.0895218 
H     7.5250985   13.8735156  -32.4619076 
C     6.1468126   12.4428173  -33.3248893 
H     5.3405766   13.2037672  -33.3767081 
H     6.0426536   11.8038340  -34.2242286 
C     5.9311086   11.5544419  -32.1071935 
H     6.6563094   10.7160629  -32.1246694 
H     6.1109171   12.1406325  -31.1823857 
N     4.5664257   11.0453505  -32.0965650 
H     3.9521759   11.2353890  -32.8986582 
C     4.0103597   10.3713169  -31.0892143 
N     4.7039381   10.1418768  -29.9707160 
H     5.6482357   10.5151378  -29.8641577 
H     4.3706062    9.4970548  -29.2514383 
N     2.7415111    9.9366679  -31.2180655 
H     2.2535289   10.2134370  -32.0765612 
H     2.1542542    9.8586880  -30.3905407 
H     8.7286549   14.5632045  -34.4870861 
H    15.6729361    6.4036098  -34.2200227 
C    15.6407231    6.5871642  -33.1131875 
H    16.6504556    6.3576338  -32.7161436 
H    15.4311667    7.6502456  -32.9120415 
C    14.6223720    5.6998669  -32.3585099 
O    14.1334789    6.1703367  -31.2928590 
O    14.3822130    4.5489557  -32.8115160 
H    14.3585084    4.7893947  -38.3669945 
C    13.3817737    4.9271051  -37.8613826 
C    12.2686161    5.4169398  -38.5612621 
H    12.3072120    5.5676306  -39.6474604 
C    11.1043236    5.7519583  -37.8623887 
H    10.2313420    6.1613587  -38.3850107 
C    11.0596216    5.6159727  -36.4717943 
H    10.1847879    5.9686021  -35.9144087 
C    12.1402587    5.0615124  -35.7835368 
H    12.1027667    4.9373069  -34.6965992 
C    13.2975259    4.6999320  -36.4799346 
H    14.1302010    4.2636244  -35.9158741 
H     8.4138650    7.4620798  -28.1733750 
C     9.3743912    7.5042918  -28.7098252 
N     9.6256541    6.7066452  -29.8055803 
C    10.9305550    6.8014649  -30.0480498 
H    11.4917305    6.2983467  -30.8394062 
N    11.5178630    7.6361086  -29.1671853 
H    12.5216612    7.8802543  -29.1905571 
C    10.5546935    8.0887853  -28.2985341 
H    10.7876564    8.8157618  -27.5209429 
O    10.6662389    5.2530396  -25.6242286 
C    10.9356552    4.6115542  -26.6908264 
O    12.0689125    4.3627770  -27.1499176 
C     9.7144092    4.1874326  -27.5208269 
H     8.8415665    4.0617504  -26.8584434 
H     9.4974968    5.0679159  -28.1495521 
C     9.8522387    3.0039703  -28.4674611 
H    10.8440784    3.0392575  -28.9463212 
H     9.8042676    2.0398477  -27.9231612 
C     8.8081427    3.0769260  -29.6135115 
O     9.3051862    3.9560293  -30.5913057 
H    10.0922647    2.9715712  -31.3322494 
C     7.4857549    3.6033573  -29.0474088 
O     7.1261482    4.7419557  -29.4994583 
O     6.8444052    2.9580379  -28.1984222 
C     8.5202139    1.7122821  -30.2773441 
H     8.1058295    0.9818200  -29.5638136 
H     7.7618207    1.8852532  -31.0697846 
C     9.7436915    1.1275398  -30.9513654 
O    10.5185842    2.0185164  -31.5335124 
O     9.9666393   -0.0748446  -30.9633540 
Fe    5.5684700    7.7832927  -37.4375834 
Mo    8.1605344    5.5911312  -31.2299861 
Fe    7.1163240    6.0913330  -36.0383141 
Fe    4.9435638    7.0512469  -34.8334740 
Fe    8.1077738    7.7412871  -33.0113005 
Fe    7.0986698    8.5328148  -35.2985122 
Fe    7.9639664    5.1521091  -33.8168440 
Fe    5.9586720    6.2581788  -32.6110453 
C     6.8549659    6.8500220  -34.2649344 
S     7.8489221    7.7725430  -37.4204283 
S     9.7746361    6.1460965  -32.8928234 
S     4.9830212    5.6212921  -36.6831032 
S     8.5792645    9.6939383  -34.0779156 
S     6.6581708    4.1054493  -32.3664003 
S     4.9319558    9.2136979  -35.6645700 
S     6.8836013    7.6142196  -31.0888408 
S     3.7648437    6.5217919  -32.9776566 
C     8.1924507    4.3071975  -35.7244938 
O     7.2605766    3.3187732  -36.1571509 
C     8.9320598    3.7863040  -34.5399427 
O     9.6933930    2.8770312  -34.3226293 
H     6.3721053    3.7311169  -36.2455633 
H     8.8813804    4.5734295  -36.5560646 
O     4.5358411    5.5158586  -29.4568187 
H     5.4842331    5.2414264  -29.4973358 
H     4.4497051    6.2338269  -30.1101953 
O     1.1258330    8.3950554  -34.1987503 
H     1.9694021    8.0607944  -33.8276679 
H     0.5911988    8.6777237  -33.4084442 
