# Supplementary material for: Reaction Mechanism for CO Reduction by Mo-Nitrogenase Studied by QM/MM
Source: Inorg Chem. 2024 Aug 14;63(34):15951–63. doi: 10.1021/acs.inorgchem.4c02323 (PMC11351180; doi:10.1021/acs.inorgchem.4c02323)
Supplement: Supplementary file 2 — ic4c02323_si_002.zip [file ic4c02323_si_002.zip › Coordinates/E4/C1_5+O1_3.xyz]

194
C1_5+O1_3
H     4.4319468    0.2326051  -35.0752079 
C     5.2768972    0.7803798  -35.5735881 
H     5.7355753    0.0217311  -36.2108065 
C     4.8559745    1.9701291  -36.4370127 
H     5.7260585    2.3566990  -36.9962643 
H     4.0876404    1.7420251  -37.1987951 
H     4.4860748    2.8095728  -35.8255370 
C     6.3211324    1.1879914  -34.5305565 
H     7.2519748    1.4924838  -35.0385565 
H     5.9864965    2.0524706  -33.9277053 
H     6.6049012    0.3725674  -33.8406324 
H     3.4977114    2.2440848  -29.6905202 
C     3.9012161    2.1051260  -30.7134531 
H     5.0038397    2.1602648  -30.6427707 
H     3.6330930    1.1015871  -31.0778016 
N     3.4516401    3.1101644  -31.6556958 
H     3.9475271    4.0101123  -31.6256006 
C     2.8168641    2.8240540  -32.8005398 
N     1.9688047    1.7747947  -32.8651859 
H     1.7922841    1.2109026  -32.0361495 
H     1.7511080    1.3627676  -33.7800228 
N     3.0325517    3.5723753  -33.8810905 
H     3.5394178    4.4797901  -33.7650724 
H     2.3703132    3.5435830  -34.6582541 
H    12.0230921    0.3943859  -37.4389828 
C    11.5266105    1.0590246  -36.6901969 
H    11.7517785    2.1105965  -36.9526789 
H    10.4340949    0.9377385  -36.7992843 
C    11.9438344    0.7535566  -35.2353321 
H    11.0610664    0.8140230  -34.5797774 
H    12.3476546   -0.2725560  -35.1515359 
C    13.0195444    1.7164249  -34.7479677 
O    14.1289746    1.7813143  -35.2983130 
N    12.6669472    2.4961680  -33.7140905 
H    11.7502645    2.3775591  -33.2825626 
H    13.3137022    3.2338898  -33.3639353 
H     7.2834621    1.5559423  -41.6254040 
C     7.6135396    2.0113491  -40.6996214 
N     8.4335273    3.1109397  -40.7332479 
C     8.6651491    3.4077671  -39.4686627 
H     9.2742143    4.2299969  -39.0917859 
N     8.0318896    2.5483185  -38.6364099 
H     8.1651456    2.6082429  -37.6231196 
C     7.3438886    1.6473118  -39.3983440 
H     6.7212943    0.8696152  -38.9626953 
H     2.9823017    9.5566428  -40.1171042 
C     3.1174560    8.7052172  -39.4218149 
H     2.4880444    7.8591302  -39.7442128 
H     2.8346480    9.0342488  -38.4087970 
S     4.9033995    8.2563716  -39.4726020 
H     6.6348921    8.6436184  -42.9211886 
C     7.4293540    7.8464029  -42.9534664 
H     8.0015070    8.0294766  -43.8743179 
H     8.0897079    7.9818783  -42.0801127 
C     6.8365612    6.4285796  -43.0099514 
O     7.2610099    5.6562252  -43.8680349 
N     5.9240238    6.1319486  -42.0729953 
H     5.5894045    6.8503165  -41.4177496 
C     5.3999400    4.7772403  -41.9334746 
H     6.2531055    4.1058096  -42.1322569 
C     4.9305238    4.5400449  -40.5021584 
H     4.6264976    3.4810141  -40.4226026 
H     5.7647588    4.7022539  -39.7820247 
O     3.8081055    5.3274468  -40.1284344 
H     4.1503958    6.1847441  -39.7859635 
H     4.6124951    4.4995565  -42.6594221 
H    13.6349982   11.3472922  -31.9261789 
C    12.7308798   10.6636907  -31.9693007 
H    12.8855108    9.9626248  -31.1255532 
H    11.7414691   11.1941322  -31.7879963 
C    12.9272316    9.8131778  -33.2258595 
O    14.0625901    9.5537661  -33.6126583 
N    11.8282713    9.2770268  -33.7953561 
H    10.8747653    9.5190969  -33.4973901 
C    11.9566823    8.1661120  -34.7134300 
H    12.8903906    7.6321864  -34.4858063 
H    11.1011187    7.4974057  -34.5199481 
C    11.9938938    8.5228087  -36.2026615 
O    13.0002620    8.3785005  -36.8885928 
N    10.8059110    8.9801053  -36.6986573 
H     9.9730259    8.8568942  -36.1032529 
C    10.6139534    9.1639176  -38.1143939 
H    11.5990220    9.3475776  -38.5773961 
H    10.2123385    8.2469890  -38.5832749 
C     9.6640345   10.2665788  -38.5482707 
O     9.4876781   10.4643610  -39.7488001 
N     9.0539504   10.9933809  -37.5801700 
H     9.1563236   10.7072571  -36.6028564 
C     8.1087806   12.0429878  -37.9133742 
H     8.3451393   12.3964879  -38.9267064 
H     7.0474863   11.6532515  -37.9243381 
C     8.2079860   13.2293428  -36.9484714 
O     8.4636893   14.3637612  -37.3514935 
N     7.9290898   12.9099469  -35.6708197 
H     7.7512933   11.9299755  -35.4332408 
C     7.8437551   13.8811461  -34.5818963 
H     6.9948142   14.5615851  -34.8085984 
C     7.5203268   13.1136402  -33.2996807 
H     8.3097095   12.3583617  -33.1101216 
H     7.5412559   13.8238961  -32.4521035 
C     6.1592529   12.4080651  -33.3339734 
H     5.3541018   13.1712711  -33.3629631 
H     6.0470888   11.7895206  -34.2467273 
C     5.9495691   11.4930165  -32.1345371 
H     6.6578522   10.6412262  -32.1854801 
H     6.1557249   12.0554250  -31.2008605 
N     4.5743768   11.0122518  -32.1098447 
H     3.9606966   11.2024416  -32.9121527 
C     4.0092403   10.3605516  -31.0928734 
N     4.7007434   10.1356237  -29.9716054 
H     5.6487603   10.4998238  -29.8690275 
H     4.3588820    9.5049616  -29.2439928 
N     2.7342008    9.9438392  -31.2130887 
H     2.2499173   10.2064893  -32.0780270 
H     2.1454577    9.8852559  -30.3850044 
H     8.7299514   14.5575790  -34.4835382 
H    15.6710042    6.4016547  -34.2203801 
C    15.6344309    6.5811085  -33.1137886 
H    16.6414987    6.3498072  -32.7113364 
H    15.4243488    7.6436814  -32.9105021 
C    14.6096483    5.6938870  -32.3673381 
O    14.1310887    6.1557904  -31.2942856 
O    14.3539841    4.5510303  -32.8367269 
H    14.3548429    4.7904595  -38.3648633 
C    13.3745995    4.9296387  -37.8585800 
C    12.2624842    5.4055728  -38.5706883 
H    12.3079602    5.5462322  -39.6577843 
C    11.0913129    5.7409856  -37.8861581 
H    10.2158143    6.1337272  -38.4157092 
C    11.0316398    5.6213547  -36.4916693 
H    10.1417980    5.9857105  -35.9566625 
C    12.1134231    5.0759972  -35.7904331 
H    12.0729918    4.9614143  -34.7015254 
C    13.2787174    4.7126584  -36.4760603 
H    14.1074270    4.2850938  -35.8999981 
H     8.4123889    7.4584347  -28.1804099 
C     9.3677861    7.4936667  -28.7296684 
N     9.6006480    6.7046267  -29.8378714 
C    10.9022385    6.7983047  -30.0976463 
H    11.4466072    6.3002654  -30.9033617 
N    11.5061055    7.6209896  -29.2158984 
H    12.5113346    7.8585798  -29.2425777 
C    10.5565109    8.0680835  -28.3294730 
H    10.8044307    8.7827546  -27.5451732 
O    10.6705118    5.2578054  -25.6175872 
C    10.9332645    4.6207829  -26.6880617 
O    12.0643826    4.3621067  -27.1478622 
C     9.7096614    4.2135631  -27.5217741 
H     8.8268008    4.1207757  -26.8669947 
H     9.5199970    5.0840315  -28.1723016 
C     9.8367716    3.0102103  -28.4416771 
H    10.8296100    3.0309554  -28.9184418 
H     9.7871735    2.0587412  -27.8762601 
C     8.7916636    3.0608672  -29.5888224 
O     9.2870698    3.9279333  -30.5818278 
H    10.1431121    2.9860774  -31.1833999 
C     7.4717041    3.5927505  -29.0287163 
O     7.1267121    4.7409495  -29.4639925 
O     6.8238951    2.9433032  -28.1875294 
C     8.5313655    1.6901478  -30.2449730 
H     8.1053295    0.9568024  -29.5408510 
H     7.7903545    1.8500509  -31.0566232 
C     9.7816416    1.1173281  -30.8835367 
O    10.6028399    2.0210732  -31.3722295 
O     9.9804731   -0.0882573  -30.9456860 
Fe    7.0062146    5.8420469  -35.9542530 
Mo    8.1234267    5.5674888  -31.2345596 
Fe    7.1571891    8.3187362  -35.3933291 
Fe    4.9143583    7.0013223  -34.8881463 
Fe    5.5821055    7.5699395  -37.3934895 
Fe    8.0933838    7.5739802  -33.0834725 
Fe    7.9685766    4.8694351  -33.8465680 
Fe    5.8866497    6.2378906  -32.6070980 
C     6.8207460    6.7220709  -34.2667453 
S     7.8655469    7.3762640  -37.4288036 
S     9.7322628    5.9822436  -32.9214397 
S     4.8920778    5.4817154  -36.6387746 
S     8.5942812    9.5242408  -34.1624556 
S     6.5315226    4.1031062  -32.2701014 
S     5.0358137    9.1366021  -35.7397520 
S     6.8944779    7.6116877  -31.1265686 
S     3.7016264    6.5666590  -33.0138591 
C     7.9051818    4.1666464  -35.7536802 
O     8.9712108    3.5714856  -36.4025469 
C     8.8136923    3.3451797  -33.7989676 
O     9.3784392    2.3280416  -33.8149293 
H     9.7641288    4.1517258  -36.4065900 
H     7.0733640    3.4412057  -35.8389923 
O     4.5379892    5.5302692  -29.4264212 
H     5.4840165    5.2486247  -29.4699536 
H     4.4596555    6.2659931  -30.0600289 
O     1.1015888    8.3951289  -34.2157118 
H     1.9414590    8.0380052  -33.8552665 
H     0.5782606    8.6787225  -33.4185001 
