# Supplementary material for: Reaction Mechanism for CO Reduction by Mo-Nitrogenase Studied by QM/MM
Source: Inorg Chem. 2024 Aug 14;63(34):15951–63. doi: 10.1021/acs.inorgchem.4c02323 (PMC11351180; doi:10.1021/acs.inorgchem.4c02323)
Supplement: Supplementary file 2 — ic4c02323_si_002.zip [file ic4c02323_si_002.zip › Coordinates/E4/C2_5-O2_3.xyz]

194
C2_5-O2_3
H     4.4257156    0.2424733  -35.0665380 
C     5.2630321    0.8192335  -35.5392551 
H     5.8054791    0.1007174  -36.1655081 
C     4.8174004    2.0079767  -36.3921556 
H     5.7058734    2.5515833  -36.7558129 
H     4.2130063    1.7371210  -37.2772585 
H     4.2483228    2.7452652  -35.8033306 
C     6.1934598    1.2863958  -34.4180418 
H     7.0628407    1.7905701  -34.8573148 
H     5.6994439    2.0230908  -33.7573669 
H     6.5811055    0.4558868  -33.7980750 
H     3.4989643    2.2421501  -29.6892894 
C     3.9049055    2.0998510  -30.7105879 
H     5.0077308    2.1495636  -30.6383027 
H     3.6332341    1.0983731  -31.0773689 
N     3.4603363    3.1094714  -31.6480080 
H     3.9441764    4.0143628  -31.5984177 
C     2.8166881    2.8386837  -32.7907276 
N     1.9754441    1.7856407  -32.8699698 
H     1.8076714    1.2065242  -32.0497455 
H     1.7633406    1.3813650  -33.7901236 
N     3.0146499    3.6110199  -33.8570388 
H     3.5381023    4.5032151  -33.7385221 
H     2.3487828    3.5939312  -34.6308226 
H    12.0416260    0.3750122  -37.4444860 
C    11.5610354    1.0147503  -36.6929230 
H    11.7049268    2.0783054  -36.9613003 
H    10.4880785    0.8055477  -36.7667659 
C    11.9978554    0.7446545  -35.2407513 
H    11.1120263    0.8216623  -34.5866896 
H    12.3905465   -0.2846128  -35.1374780 
C    13.0815749    1.7031706  -34.7629644 
O    14.1819046    1.7798758  -35.3286799 
N    12.7590821    2.4584855  -33.6999645 
H    11.8545332    2.3383833  -33.2447934 
H    13.4063149    3.2018014  -33.3642844 
H     7.2689071    1.5654543  -41.6163224 
C     7.5603152    2.0426580  -40.6814287 
N     8.4227394    3.1129329  -40.7134252 
C     8.4575148    3.5653937  -39.4742050 
H     9.0311746    4.4135337  -39.1006415 
N     7.6596623    2.8377689  -38.6529848 
H     7.4784626    3.1545381  -37.6788497 
C     7.0606867    1.8626439  -39.4074667 
H     6.3496043    1.1555936  -38.9811833 
H     2.9753389    9.5591279  -40.1244016 
C     3.1015633    8.7066534  -39.4399859 
H     2.4894963    7.8529099  -39.7749210 
H     2.8099560    9.0232186  -38.4259181 
S     4.8966552    8.3054651  -39.5066491 
H     6.6344894    8.6431373  -42.9209850 
C     7.4281680    7.8449113  -42.9526652 
H     8.0001916    8.0263836  -43.8738802 
H     8.0892790    7.9813286  -42.0799954 
C     6.8345829    6.4272152  -43.0067299 
O     7.2590420    5.6516947  -43.8611225 
N     5.9206992    6.1328884  -42.0693402 
H     5.5806493    6.8550446  -41.4229428 
C     5.3916582    4.7804151  -41.9272782 
H     6.2431216    4.1041926  -42.1156816 
C     4.9117551    4.5528696  -40.4984024 
H     4.5959383    3.4978738  -40.4173054 
H     5.7422478    4.7091633  -39.7742232 
O     3.7960640    5.3550854  -40.1300530 
H     4.1467980    6.1959159  -39.7615254 
H     4.6087562    4.5005779  -42.6566445 
H    13.6350136   11.3442585  -31.9273888 
C    12.7297684   10.6586230  -31.9718354 
H    12.8850080    9.9600539  -31.1261091 
H    11.7413580   11.1921577  -31.7890512 
C    12.9237764    9.8005307  -33.2270839 
O    14.0588342    9.5536436  -33.6208650 
N    11.8262633    9.2443021  -33.7823929 
H    10.8744197    9.4927085  -33.4866061 
C    11.9538832    8.1375751  -34.7097793 
H    12.8883950    7.6029733  -34.4883853 
H    11.1022833    7.4604652  -34.5254880 
C    11.9854328    8.5071144  -36.1959141 
O    12.9922088    8.3856219  -36.8832190 
N    10.7913718    8.9595231  -36.6881483 
H     9.9589735    8.8166659  -36.1002020 
C    10.6004362    9.1435954  -38.1042152 
H    11.5875757    9.3312478  -38.5617811 
H    10.2105235    8.2230692  -38.5759554 
C     9.6501986   10.2460724  -38.5403183 
O     9.4581274   10.4305443  -39.7404643 
N     9.0616033   10.9950997  -37.5747000 
H     9.1744463   10.7176521  -36.5961960 
C     8.1131973   12.0408783  -37.9101999 
H     8.3487940   12.3946426  -38.9236578 
H     7.0493625   11.6524828  -37.9232520 
C     8.2080965   13.2283041  -36.9464720 
O     8.4613369   14.3628746  -37.3504637 
N     7.9279053   12.9108093  -35.6682715 
H     7.7555549   11.9308661  -35.4272465 
C     7.8425808   13.8857378  -34.5829544 
H     6.9962543   14.5677081  -34.8146737 
C     7.5156532   13.1279681  -33.2961455 
H     8.3026681   12.3719502  -33.1005980 
H     7.5384273   13.8443877  -32.4538166 
C     6.1530013   12.4260267  -33.3262738 
H     5.3489881   13.1902633  -33.3588078 
H     6.0395647   11.8038637  -34.2362291 
C     5.9423840   11.5166370  -32.1228647 
H     6.6569254   10.6698440  -32.1650600 
H     6.1397190   12.0848811  -31.1907694 
N     4.5705230   11.0259186  -32.1033889 
H     3.9593141   11.2114240  -32.9089405 
C     4.0049751   10.3741219  -31.0868938 
N     4.6961498   10.1489981  -29.9653623 
H     5.6436946   10.5144768  -29.8614485 
H     4.3506656    9.5247008  -29.2343813 
N     2.7301853    9.9561209  -31.2082453 
H     2.2458786   10.2240496  -32.0715906 
H     2.1408711    9.8966529  -30.3804737 
H     8.7296211   14.5594541  -34.4843967 
H    15.6721991    6.4018018  -34.2191664 
C    15.6393113    6.5823818  -33.1113526 
H    16.6515599    6.3586573  -32.7171063 
H    15.4233794    7.6439388  -32.9094111 
C    14.6296305    5.6877832  -32.3525228 
O    14.1273870    6.1638766  -31.2946787 
O    14.4112388    4.5270454  -32.7911733 
H    14.3539204    4.7898317  -38.3727115 
C    13.3677556    4.9254171  -37.8819364 
C    12.2632697    5.3870905  -38.6143168 
H    12.3334940    5.5550579  -39.6962452 
C    11.0579190    5.6561793  -37.9582511 
H    10.1937145    6.0437829  -38.5091293 
C    10.9462985    5.4635773  -36.5791468 
H    10.0097730    5.7050003  -36.0682656 
C    12.0339750    4.9653519  -35.8565607 
H    11.9505917    4.8027975  -34.7765658 
C    13.2425412    4.6873011  -36.5052789 
H    14.0743413    4.2864620  -35.9145752 
H     8.4139672    7.4645389  -28.1703449 
C     9.3756768    7.5111848  -28.7020850 
N     9.6257000    6.7206148  -29.8023676 
C    10.9301492    6.8200676  -30.0490034 
H    11.4900254    6.3241392  -30.8460194 
N    11.5169062    7.6502311  -29.1644283 
H    12.5208529    7.8949512  -29.1889218 
C    10.5553186    8.0966284  -28.2908099 
H    10.7880073    8.8224376  -27.5122229 
O    10.6719620    5.2555148  -25.6178123 
C    10.9393226    4.6153622  -26.6849994 
O    12.0706779    4.3604900  -27.1451267 
C     9.7174478    4.1997916  -27.5165750 
H     8.8391137    4.0904118  -26.8583662 
H     9.5146943    5.0754974  -28.1562281 
C     9.8475572    3.0051397  -28.4484422 
H    10.8369962    3.0324805  -28.9337163 
H     9.8011489    2.0480454  -27.8927569 
C     8.7960179    3.0717896  -29.5848224 
O     9.2865724    3.9591937  -30.5645789 
H     9.9955992    3.0886573  -31.2982309 
C     7.4745845    3.5970303  -29.0188385 
O     7.1223623    4.7450412  -29.4485985 
O     6.8270203    2.9388300  -28.1855181 
C     8.5224330    1.7111017  -30.2579026 
H     8.1640331    0.9577099  -29.5384889 
H     7.7236467    1.8667917  -31.0131194 
C     9.7333858    1.1774770  -31.0004140 
O    10.4325593    2.1072742  -31.6196321 
O     9.9922411   -0.0173484  -31.0311932 
Fe    5.4978487    7.7478496  -37.3970882 
Mo    8.1286568    5.6223939  -31.1813658 
Fe    6.9507537    5.8746369  -36.0156708 
Fe    4.8482167    7.0710028  -34.8130366 
Fe    8.1235758    7.6215711  -33.0302147 
Fe    7.0730178    8.4459646  -35.2968108 
Fe    7.8719041    5.2479542  -33.7295914 
Fe    5.8440303    6.2858319  -32.5422818 
C     6.7350073    6.7878788  -34.2498533 
S     7.7528257    7.6035986  -37.3784699 
S     9.7794519    5.9998627  -32.8406029 
S     4.7738035    5.6527104  -36.6401535 
S     8.5932358    9.5824279  -34.1117213 
S     6.5774637    4.1377876  -32.2735092 
S     4.9336288    9.2246176  -35.6432962 
S     6.8958011    7.6669299  -31.0966735 
S     3.6702864    6.6010396  -32.9189149 
C     8.3513878    4.1135343  -35.1946945 
O     7.9153793    4.2485748  -36.4542932 
C     9.0084202    2.9760277  -34.8320789 
O     9.1291392    1.9490779  -35.7235998 
H     8.9426070    2.3291428  -36.6067846 
H     9.3864826    2.7495925  -33.8315031 
O     4.5302850    5.5360575  -29.4256276 
H     5.4770228    5.2586189  -29.4713393 
H     4.4482652    6.2926585  -30.0334908 
O     1.0985522    8.3994719  -34.2140827 
H     1.9433831    8.0681800  -33.8438043 
H     0.5683663    8.6849048  -33.4212411 
