# Supplementary material for: Reaction Mechanism for CO Reduction by Mo-Nitrogenase Studied by QM/MM
Source: Inorg Chem. 2024 Aug 14;63(34):15951–63. doi: 10.1021/acs.inorgchem.4c02323 (PMC11351180; doi:10.1021/acs.inorgchem.4c02323)
Supplement: Supplementary file 2 — ic4c02323_si_002.zip [file ic4c02323_si_002.zip › Coordinates/E4/C1_3+C2_5.xyz]

194
C1_3+C2_5
H     4.4163324    0.2398475  -35.0832385 
C     5.2361116    0.8059150  -35.5987643 
H     5.7076038    0.0621330  -36.2441336 
C     4.7497890    1.9793984  -36.4563653 
H     5.5896740    2.4004102  -37.0231235 
H     3.9684327    1.7228036  -37.1958398 
H     4.3745809    2.8095588  -35.8367265 
C     6.2803723    1.2487959  -34.5730162 
H     7.1591508    1.6424239  -35.1075898 
H     5.9075142    2.0764932  -33.9414161 
H     6.6260169    0.4274505  -33.9175198 
H     3.4956803    2.2420657  -29.6901703 
C     3.8950178    2.0994212  -30.7134498 
H     4.9983516    2.1472277  -30.6476057 
H     3.6188401    1.0980480  -31.0772098 
N     3.4437483    3.1084827  -31.6497547 
H     3.9258400    4.0141409  -31.6015920 
C     2.8141072    2.8303417  -32.8000416 
N     1.9690110    1.7807301  -32.8772540 
H     1.7886191    1.2123460  -32.0521716 
H     1.7607018    1.3704186  -33.7956760 
N     3.0285071    3.5904486  -33.8710920 
H     3.5672858    4.4724784  -33.7620457 
H     2.3829574    3.5627876  -34.6618532 
H    12.0303619    0.4005758  -37.4372368 
C    11.5477567    1.0764331  -36.6871850 
H    11.7485350    2.1267242  -36.9740470 
H    10.4544940    0.9337753  -36.7663571 
C    12.0040789    0.8109716  -35.2376441 
H    11.1477055    0.9518773  -34.5589115 
H    12.3484945   -0.2347100  -35.1244036 
C    13.1464150    1.7210738  -34.7875772 
O    14.2508708    1.7316956  -35.3544907 
N    12.8714638    2.4863780  -33.7236879 
H    11.9007654    2.5413437  -33.4143705 
H    13.5390016    3.2189461  -33.4114553 
H     7.2778110    1.5641623  -41.6170354 
C     7.5878231    2.0360834  -40.6840202 
N     8.4364804    3.1160057  -40.7152570 
C     8.5203716    3.5253703  -39.4611912 
H     9.1045462    4.3723763  -39.0970335 
N     7.7742751    2.7582369  -38.6303984 
H     7.5668666    3.0047680  -37.6319521 
C     7.1532484    1.8060167  -39.3950236 
H     6.4641078    1.0798266  -38.9650005 
H     2.9807774    9.5588649  -40.1223834 
C     3.1165755    8.7078174  -39.4349104 
H     2.5034149    7.8522867  -39.7629174 
H     2.8327164    9.0258037  -38.4189857 
S     4.9129490    8.3027687  -39.5110439 
H     6.6346806    8.6433697  -42.9211838 
C     7.4287705    7.8455097  -42.9532869 
H     8.0010655    8.0280293  -43.8741407 
H     8.0894877    7.9815168  -42.0801744 
C     6.8357950    6.4273989  -43.0090672 
O     7.2603275    5.6541053  -43.8655475 
N     5.9230787    6.1315611  -42.0714613 
H     5.5827743    6.8531368  -41.4241419 
C     5.3953743    4.7784799  -41.9298247 
H     6.2471136    4.1033658  -42.1207492 
C     4.9179455    4.5485004  -40.5004525 
H     4.6033664    3.4932417  -40.4190944 
H     5.7492203    4.7044238  -39.7764473 
O     3.8012717    5.3498302  -40.1322053 
H     4.1512967    6.1918113  -39.7667436 
H     4.6105017    4.4999216  -42.6578618 
H    13.6349722   11.3471801  -31.9259502 
C    12.7311873   10.6631593  -31.9686165 
H    12.8866518    9.9619470  -31.1250804 
H    11.7416324   11.1939238  -31.7877577 
C    12.9273036    9.8122990  -33.2251679 
O    14.0614845    9.5607005  -33.6181244 
N    11.8279700    9.2679464  -33.7869090 
H    10.8771819    9.5092944  -33.4830725 
C    11.9558763    8.1596551  -34.7091139 
H    12.8925417    7.6286933  -34.4881311 
H    11.1059998    7.4841676  -34.5171176 
C    11.9858497    8.5269775  -36.1955316 
O    12.9936998    8.4110742  -36.8813514 
N    10.7891034    8.9728654  -36.6886557 
H     9.9579804    8.8221727  -36.1000836 
C    10.5962518    9.1506568  -38.1048836 
H    11.5829567    9.3287259  -38.5668110 
H    10.1961870    8.2318254  -38.5709677 
C     9.6506293   10.2541942  -38.5427005 
O     9.4612406   10.4412129  -39.7426237 
N     9.0538631   10.9949281  -37.5762345 
H     9.1796406   10.7266158  -36.5973371 
C     8.1089428   12.0437789  -37.9115766 
H     8.3452110   12.3964497  -38.9252676 
H     7.0474477   11.6535627  -37.9237503 
C     8.2075509   13.2302674  -36.9474712 
O     8.4661039   14.3638908  -37.3494651 
N     7.9276110   12.9107897  -35.6694867 
H     7.7365442   11.9329014  -35.4360008 
C     7.8434020   13.8816468  -34.5801236 
H     6.9944371   14.5625401  -34.8054156 
C     7.5212149   13.1146540  -33.2973380 
H     8.3092272   12.3575206  -33.1091894 
H     7.5460440   13.8247819  -32.4498461 
C     6.1577418   12.4136137  -33.3285644 
H     5.3553157   13.1796699  -33.3554394 
H     6.0406773   11.7960559  -34.2413907 
C     5.9468433   11.4985909  -32.1293555 
H     6.6534550   10.6454409  -32.1804581 
H     6.1546066   12.0602461  -31.1956253 
N     4.5706755   11.0202823  -32.1046117 
H     3.9568072   11.2135606  -32.9061307 
C     4.0053125   10.3672296  -31.0885476 
N     4.6997488   10.1341789  -29.9708409 
H     5.6444021   10.5057921  -29.8635848 
H     4.3530291    9.5115941  -29.2386011 
N     2.7284920    9.9552853  -31.2076917 
H     2.2430534   10.2262948  -32.0694592 
H     2.1409129    9.8958692  -30.3786157 
H     8.7299071   14.5577352  -34.4827517 
H    15.6759154    6.4066314  -34.2190530 
C    15.6508062    6.5967117  -33.1115713 
H    16.6675747    6.3776556  -32.7265358 
H    15.4337174    7.6590496  -32.9154760 
C    14.6543394    5.7018548  -32.3387678 
O    14.1304136    6.1876485  -31.2960125 
O    14.4664481    4.5276833  -32.7509162 
H    14.3605168    4.7893360  -38.3715868 
C    13.3832889    4.9279551  -37.8741480 
C    12.2754547    5.4033438  -38.5904125 
H    12.3214903    5.5388079  -39.6782159 
C    11.1046088    5.7401566  -37.9054961 
H    10.2334477    6.1346005  -38.4404013 
C    11.0446610    5.6179128  -36.5148349 
H    10.1564402    5.9715930  -35.9817121 
C    12.1201607    5.0700176  -35.8103364 
H    12.0608583    4.9353952  -34.7258048 
C    13.2865969    4.7118599  -36.4918946 
H    14.1180133    4.2816207  -35.9212820 
H     8.4146738    7.4587606  -28.1758236 
C     9.3748869    7.4949213  -28.7161076 
N     9.6258873    6.6873725  -29.8067606 
C    10.9297068    6.7869779  -30.0562824 
H    11.4906839    6.2817819  -30.8467476 
N    11.5164889    7.6300051  -29.1838766 
H    12.5202114    7.8759556  -29.2111298 
C    10.5552946    8.0856779  -28.3148571 
H    10.7895485    8.8174746  -27.5421386 
O    10.6707204    5.2574696  -25.6157512 
C    10.9357909    4.6167800  -26.6830371 
O    12.0660304    4.3676351  -27.1488909 
C     9.7117571    4.1920170  -27.5070651 
H     8.8369051    4.0793730  -26.8449226 
H     9.5009425    5.0642644  -28.1483467 
C     9.8487189    2.9956374  -28.4347189 
H    10.8366957    3.0312664  -28.9212313 
H     9.8149882    2.0403429  -27.8743798 
C     8.7954865    3.0432865  -29.5733738 
O     9.2834618    3.9077243  -30.5706349 
H    10.1268450    2.9279738  -31.2469028 
C     7.4774545    3.5799592  -29.0089518 
O     7.1434281    4.7354915  -29.4341243 
O     6.8165542    2.9299527  -28.1805859 
C     8.5205227    1.6681862  -30.2141999 
H     8.1184657    0.9412737  -29.4901950 
H     7.7500919    1.8150850  -30.9998300 
C     9.7484716    1.0846694  -30.8855991 
O    10.5454108    1.9711703  -31.4409573 
O     9.9531776   -0.1197607  -30.9234664 
Fe    5.5274214    7.6513205  -37.4226817 
Mo    8.1499953    5.5526940  -31.1905682 
Fe    6.9306019    5.7671498  -35.9896299 
Fe    8.1028068    7.5348700  -33.0748425 
Fe    4.8711901    7.0298509  -34.8316992 
Fe    7.1153634    8.3535816  -35.3413226 
Fe    5.8717923    6.2491234  -32.5808754 
Fe    7.9349084    4.9998417  -33.7576605 
C     6.7673482    6.6997418  -34.2713889 
S     7.7998438    7.3985658  -37.3791083 
S     9.7585863    5.9994019  -32.8669301 
S     4.7150161    5.6203339  -36.6306695 
S     8.5900836    9.5069331  -34.1157608 
S     6.5301187    4.1141865  -32.2367719 
S     5.0121453    9.1740425  -35.6867100 
S     6.9138351    7.6049376  -31.1153665 
S     3.7063007    6.5857763  -32.9200333 
C     8.2055457    4.2978989  -35.6081765 
O     7.2181904    3.7122934  -36.2021524 
C     8.9645566    3.3048589  -33.7876795 
O    10.1261997    3.1124578  -34.0747672 
H     8.3648870    2.4516031  -33.3584015 
H     9.2185755    4.1800279  -36.0509344 
O     4.5446924    5.5276123  -29.4226909 
H     5.4906149    5.2475384  -29.4610723 
H     4.4629940    6.2566696  -30.0636733 
O     1.1074218    8.3994909  -34.2073449 
H     1.9490818    8.0624643  -33.8362025 
H     0.5744479    8.6831664  -33.4157216 
