# Supplementary material for: Reaction Mechanism for CO Reduction by Mo-Nitrogenase Studied by QM/MM
Source: Inorg Chem. 2024 Aug 14;63(34):15951–63. doi: 10.1021/acs.inorgchem.4c02323 (PMC11351180; doi:10.1021/acs.inorgchem.4c02323)
Supplement: Supplementary file 2 — ic4c02323_si_002.zip [file ic4c02323_si_002.zip › Coordinates/E4/O2+O2.xyz]

194
O2+O2
H     4.4354251    0.2459303  -35.0747972 
C     5.2786515    0.8174332  -35.5648634 
H     5.7585222    0.0864548  -36.2205574 
C     4.8398084    2.0230883  -36.4000487 
H     5.7248642    2.4909508  -36.8691122 
H     4.1413083    1.7799341  -37.2214487 
H     4.3707765    2.8012894  -35.7752747 
C     6.2999850    1.2392807  -34.5050041 
H     7.1807859    1.7002831  -34.9911578 
H     5.8867282    2.0046796  -33.8208831 
H     6.6800260    0.3970643  -33.8992372 
H     3.4892563    2.2333456  -29.6848898 
C     3.8771960    2.0726387  -30.7044337 
H     4.9803141    2.1407202  -30.6620220 
H     3.6098974    1.0599936  -31.0415681 
N     3.3815277    3.0491700  -31.6527642 
H     3.8038850    3.9812238  -31.6143586 
C     2.7322944    2.7285820  -32.7791969 
N     1.9159820    1.6668854  -32.8236844 
H     1.6848183    1.1504114  -31.9737711 
H     1.6736129    1.2478214  -33.7308663 
N     2.9273416    3.4657915  -33.8782456 
H     3.4913745    4.3198224  -33.8046674 
H     2.2519973    3.4365498  -34.6448034 
H    12.0360815    0.3764554  -37.4289225 
C    11.5609220    1.0110060  -36.6548096 
H    11.7909924    2.0648535  -36.8934420 
H    10.4667346    0.8947240  -36.7269315 
C    12.0340344    0.6441838  -35.2251795 
H    11.1714656    0.6255653  -34.5398948 
H    12.4877227   -0.3642104  -35.2084113 
C    13.0776292    1.6336565  -34.7292454 
O    14.1056286    1.8762103  -35.3604516 
N    12.7685559    2.2958507  -33.5798602 
H    12.0778025    1.8988686  -32.9372686 
H    13.4179350    3.0351554  -33.2379011 
H     7.2767209    1.5505779  -41.6218752 
C     7.5912665    1.9920980  -40.6853183 
N     8.4634216    3.0509054  -40.6473866 
C     8.6555940    3.2944256  -39.3642971 
H     9.3005754    4.0606638  -38.9349443 
N     7.9414676    2.4363084  -38.5879361 
H     7.9206328    2.4656032  -37.5733731 
C     7.2412667    1.6023306  -39.4128563 
H     6.5609657    0.8434720  -39.0354464 
H     2.9794382    9.5566568  -40.1144476 
C     3.1092715    8.7071715  -39.4169200 
H     2.5216008    7.8401090  -39.7595476 
H     2.7952477    9.0259122  -38.4108024 
S     4.9115368    8.3103841  -39.4502148 
H     6.6341166    8.6429372  -42.9211231 
C     7.4292234    7.8466706  -42.9550845 
H     8.0009781    8.0351030  -43.8749459 
H     8.0896324    7.9816130  -42.0814974 
C     6.8481142    6.4259549  -43.0055498 
O     7.2916394    5.6375135  -43.8305373 
N     5.9264173    6.1276226  -42.0684360 
H     5.5317409    6.8655657  -41.4831985 
C     5.4013868    4.7734843  -41.9382845 
H     6.2530655    4.1076702  -42.1584615 
C     4.9638371    4.5088555  -40.5044597 
H     4.6282599    3.4602733  -40.4411537 
H     5.8218326    4.6327909  -39.8023304 
O     3.8665822    5.3093579  -40.0674839 
H     4.2151068    6.1862663  -39.8132121 
H     4.6115422    4.4979031  -42.6610103 
H    13.6357192   11.3451872  -31.9246094 
C    12.7324771   10.6657952  -31.9619758 
H    12.8873938    9.9702369  -31.1132353 
H    11.7421611   11.1954704  -31.7851007 
C    12.9112338    9.8062916  -33.2071161 
O    14.0281004    9.5274248  -33.6187978 
N    11.7939665    9.2687009  -33.7600573 
H    10.8614584    9.5213627  -33.4301346 
C    11.9227546    8.1583746  -34.6751957 
H    12.8606062    7.6305743  -34.4489463 
H    11.0751805    7.4779462  -34.4922339 
C    11.9610634    8.5228083  -36.1604812 
O    12.9571309    8.3832507  -36.8524738 
N    10.7695257    8.9980451  -36.6507064 
H     9.9384089    8.8664551  -36.0645659 
C    10.5753287    9.1451252  -38.0713254 
H    11.5528285    9.3708339  -38.5329766 
H    10.2373036    8.2003444  -38.5356378 
C     9.5711671   10.1926178  -38.5108249 
O     9.2515891   10.2605299  -39.6919447 
N     9.0605788   11.0186457  -37.5647250 
H     9.3779238   10.9319116  -36.5995806 
C     8.1071356   12.0580385  -37.9129380 
H     8.3318404   12.4173833  -38.9276002 
H     7.0468766   11.6582995  -37.9240978 
C     8.2046357   13.2420510  -36.9454865 
O     8.4796799   14.3671003  -37.3435977 
N     7.9223379   12.9181012  -35.6651841 
H     7.6730356   11.9522307  -35.4487418 
C     7.8390956   13.8931693  -34.5772909 
H     6.9981173   14.5803569  -34.8076373 
C     7.5100389   13.1451724  -33.2856736 
H     8.2956993   12.3901346  -33.0778273 
H     7.5379571   13.8715501  -32.4531547 
C     6.1410429   12.4531765  -33.3020387 
H     5.3474488   13.2229727  -33.3879683 
H     6.0347118   11.7883405  -34.1833014 
C     5.8969008   11.6106199  -32.0564786 
H     6.6264146   10.7774406  -32.0130779 
H     6.0534443   12.2342843  -31.1525585 
N     4.5370744   11.0835529  -32.0620009 
H     3.9069622   11.3290831  -32.8372912 
C     3.9627472   10.4418479  -31.0395533 
N     4.6708365   10.1854817  -29.9339612 
H     5.5613801   10.6610765  -29.7695457 
H     4.2624962    9.6833596  -29.1432503 
N     2.6853063   10.0315894  -31.1606367 
H     2.1980892   10.3265634  -32.0151353 
H     2.0879659    9.9966676  -30.3335422 
H     8.7290112   14.5625304  -34.4817695 
H    15.6641032    6.3973207  -34.2176834 
C    15.6125508    6.5670022  -33.1096361 
H    16.6059955    6.3069147  -32.6939415 
H    15.4279636    7.6325873  -32.8976548 
C    14.5559509    5.7034065  -32.3942122 
O    14.0503603    6.1601170  -31.3288526 
O    14.2694453    4.5673209  -32.8699596 
H    14.3594950    4.7903062  -38.3695603 
C    13.3840605    4.9301801  -37.8679585 
C    12.2540784    5.3641395  -38.5759812 
H    12.2837381    5.4731801  -39.6668931 
C    11.0831742    5.6851361  -37.8811949 
H    10.1916485    6.0263997  -38.4193632 
C    11.0523582    5.6134366  -36.4848278 
H    10.1581702    5.9447796  -35.9450844 
C    12.1668052    5.1382614  -35.7839051 
H    12.1712500    5.0818072  -34.6883140 
C    13.3181551    4.7600837  -36.4792999 
H    14.1618825    4.3573347  -35.9091397 
H     8.4103748    7.4523867  -28.1869760 
C     9.3591727    7.4737589  -28.7498918 
N     9.5671247    6.6779149  -29.8637233 
C    10.8723751    6.7424752  -30.1312473 
H    11.4118729    6.2295906  -30.9310295 
N    11.4959414    7.5527858  -29.2551478 
H    12.5077582    7.7730825  -29.2769525 
C    10.5640335    8.0198245  -28.3631140 
H    10.8368862    8.7180503  -27.5731576 
O    10.6455612    5.2602111  -25.7097875 
C    10.8987490    4.6181548  -26.7727072 
O    12.0132099    4.4147547  -27.2944525 
C     9.6521941    4.1158920  -27.5321174 
H     8.8712720    3.8327332  -26.8081533 
H     9.2787753    5.0168437  -28.0473828 
C     9.8394495    3.0279871  -28.5823531 
H    10.8167974    3.1727527  -29.0728500 
H     9.8725118    2.0223161  -28.1187224 
C     8.7580586    3.0879539  -29.6958666 
O     9.1849226    3.9833965  -30.7011638 
H    10.0500551    2.9989244  -31.4700346 
C     7.4544747    3.5980569  -29.0795689 
O     7.1033995    4.7669800  -29.4901053 
O     6.8252188    2.9485636  -28.2394222 
C     8.4899461    1.7283077  -30.3688081 
H     8.0878897    0.9880329  -29.6589407 
H     7.7331816    1.8845604  -31.1662310 
C     9.7270731    1.1626428  -31.0325779 
O    10.4890339    2.0700442  -31.6419688 
O     9.9921404   -0.0222786  -31.0295741 
Fe    6.7856964    6.0374068  -35.7835839 
Mo    8.0383977    5.5921722  -31.2338183 
Fe    5.4926234    7.7227000  -37.3860994 
Fe    4.6176071    7.1468307  -34.6758562 
Fe    6.8826675    8.4917991  -35.2454195 
Fe    7.9966870    7.6595507  -33.0462463 
Fe    7.8375629    4.9398887  -33.7743670 
Fe    5.7390498    6.3297916  -32.5033921 
C     6.5129950    6.9239096  -34.1635457 
S     7.7187603    7.5437617  -37.1907583 
S     9.5854782    6.0507213  -32.9768538 
S     4.7093663    5.7009384  -36.4948849 
S     8.4258562    9.5809294  -34.1032130 
S     6.3625461    4.2153201  -32.2465318 
S     4.7723958    9.2107646  -35.7125715 
S     6.8448629    7.6660952  -31.0881518 
S     3.5640626    6.5912922  -32.8186214 
C     8.0044918    4.6253439  -35.6436126 
O     8.4875975    3.9491880  -36.4895203 
C     8.4930326    3.4670530  -33.7292615 
O    10.2908584    2.9652724  -34.8844202 
H    11.0972669    3.0265597  -34.3216601 
H    10.4452475    3.5620905  -35.6409975 
O     4.5519713    5.6453696  -29.3355407 
H     5.4915084    5.3452743  -29.3724472 
H     4.5574169    6.5888893  -29.5702669 
O     1.1040961    8.4233615  -34.1837438 
H     1.9239176    8.1567446  -33.7273972 
H     0.5055494    8.7153911  -33.4361823 
