# Supplementary material for: Reaction Mechanism for CO Reduction by Mo-Nitrogenase Studied by QM/MM
Source: Inorg Chem. 2024 Aug 14;63(34):15951–63. doi: 10.1021/acs.inorgchem.4c02323 (PMC11351180; doi:10.1021/acs.inorgchem.4c02323)
Supplement: Supplementary file 2 — ic4c02323_si_002.zip [file ic4c02323_si_002.zip › Coordinates/E4/C1_3+O1_5.xyz]

194
C1_3+O1_5
H     4.4233042    0.2298842  -35.0717387 
C     5.2592181    0.7806102  -35.5638780 
H     5.7528951    0.0302563  -36.1870353 
C     4.7886212    1.9363648  -36.4588768 
H     5.5915207    2.2576787  -37.1373636 
H     3.9475450    1.6986273  -37.1353294 
H     4.4694709    2.8130303  -35.8658579 
C     6.2495097    1.2009914  -34.4653046 
H     7.1984258    1.5489930  -34.8984627 
H     5.8524242    2.0352739  -33.8562927 
H     6.5036951    0.3732333  -33.7779889 
H     3.5039950    2.2464256  -29.6908726 
C     3.9197001    2.1121848  -30.7118022 
H     5.0214663    2.1607743  -30.6238333 
H     3.6543256    1.1111788  -31.0849076 
N     3.4920484    3.1224969  -31.6578865 
H     3.9802410    4.0263918  -31.6128093 
C     2.8456024    2.8500312  -32.7990264 
N     1.9956017    1.8023442  -32.8697627 
H     1.8254553    1.2268185  -32.0475402 
H     1.7697775    1.4002428  -33.7871036 
N     3.0537978    3.6116835  -33.8733677 
H     3.5430303    4.5300342  -33.7380128 
H     2.3762694    3.5950136  -34.6376849 
H    12.0270606    0.3928292  -37.4332192 
C    11.5387744    1.0528274  -36.6737862 
H    11.7526288    2.1074730  -36.9324947 
H    10.4453262    0.9211049  -36.7642175 
C    11.9879341    0.7385405  -35.2288023 
H    11.1212827    0.7945673  -34.5520432 
H    12.3902315   -0.2894689  -35.1606412 
C    13.0788309    1.6915126  -34.7513866 
O    14.1781245    1.7609625  -35.3221519 
N    12.7609781    2.4451440  -33.6892328 
H    11.8384957    2.3507921  -33.2650989 
H    13.4074855    3.1899789  -33.3561064 
H     7.2830459    1.5584774  -41.6254195 
C     7.6071002    2.0196700  -40.6994724 
N     8.4457811    3.1059917  -40.7175459 
C     8.5859034    3.4558971  -39.4509567 
H     9.1782253    4.2909424  -39.0724833 
N     7.8863099    2.6367804  -38.6290941 
H     7.7078337    2.7988579  -37.6201691 
C     7.2364582    1.7192556  -39.4084577 
H     6.5730815    0.9664420  -38.9858953 
H     2.9752593    9.5577787  -40.1191431 
C     3.0981591    8.7061357  -39.4264760 
H     2.4809245    7.8564619  -39.7627863 
H     2.7932932    9.0318092  -38.4190281 
S     4.8858193    8.2767388  -39.4498496 
H     6.6344101    8.6432690  -42.9207231 
C     7.4281936    7.8453874  -42.9521673 
H     7.9999118    8.0267706  -43.8735293 
H     8.0893264    7.9815575  -42.0796980 
C     6.8340672    6.4283666  -43.0061036 
O     7.2558507    5.6539757  -43.8629681 
N     5.9217634    6.1326492  -42.0674620 
H     5.5884370    6.8509975  -41.4129928 
C     5.3966433    4.7781374  -41.9290259 
H     6.2493837    4.1061563  -42.1277884 
C     4.9299076    4.5390981  -40.4972298 
H     4.6186376    3.4819690  -40.4217593 
H     5.7687256    4.6923467  -39.7807066 
O     3.8150984    5.3328803  -40.1125984 
H     4.1627900    6.1829383  -39.7580829 
H     4.6106810    4.4998257  -42.6569733 
H    13.6347171   11.3476441  -31.9261559 
C    12.7308609   10.6636037  -31.9696956 
H    12.8858919    9.9614174  -31.1269461 
H    11.7414709   11.1940668  -31.7881848 
C    12.9299693    9.8158223  -33.2277806 
O    14.0664265    9.5597095  -33.6130523 
N    11.8333539    9.2795862  -33.8023655 
H    10.8808452    9.5185851  -33.5007963 
C    11.9700580    8.1731508  -34.7250667 
H    12.9062401    7.6437540  -34.4988069 
H    11.1217843    7.4949713  -34.5367695 
C    12.0025684    8.5328853  -36.2115902 
O    13.0055036    8.3934924  -36.9015203 
N    10.8118941    8.9915630  -36.7044532 
H     9.9786908    8.8590945  -36.1152515 
C    10.6225769    9.1768779  -38.1204903 
H    11.6082101    9.3719098  -38.5778163 
H    10.2383880    8.2569785  -38.5973798 
C     9.6640563   10.2726773  -38.5529016 
O     9.4754346   10.4605580  -39.7529748 
N     9.0655708   11.0092188  -37.5848133 
H     9.1762617   10.7286876  -36.6071576 
C     8.1100483   12.0494059  -37.9146490 
H     8.3408956   12.4066219  -38.9279766 
H     7.0483054   11.6552244  -37.9246557 
C     8.2056162   13.2350494  -36.9483891 
O     8.4611699   14.3697258  -37.3512485 
N     7.9254904   12.9160680  -35.6709491 
H     7.7532780   11.9357946  -35.4294586 
C     7.8411075   13.8910980  -34.5861089 
H     6.9972662   14.5754120  -34.8200285 
C     7.5111753   13.1389469  -33.2971477 
H     8.2983712   12.3850516  -33.0955546 
H     7.5311219   13.8601636  -32.4587612 
C     6.1501127   12.4347904  -33.3267156 
H     5.3444779   13.1969134  -33.3691426 
H     6.0420413   11.8038633  -34.2312212 
C     5.9373360   11.5359383  -32.1160723 
H     6.6579414   10.6937573  -32.1453398 
H     6.1252619   12.1136554  -31.1876248 
N     4.5695275   11.0352069  -32.1014426 
H     3.9567650   11.2222870  -32.9053524 
C     4.0101991   10.3689139  -31.0908536 
N     4.7024345   10.1427919  -29.9703334 
H     5.6489741   10.5110837  -29.8661762 
H     4.3670014    9.5009134  -29.2493691 
N     2.7398211    9.9400791  -31.2166719 
H     2.2535613   10.2072634  -32.0790026 
H     2.1519991    9.8646205  -30.3895421 
H     8.7290974   14.5616290  -34.4861566 
H    15.6722875    6.4019751  -34.2199386 
C    15.6389529    6.5823978  -33.1129355 
H    16.6499131    6.3572942  -32.7164770 
H    15.4238454    7.6440373  -32.9099570 
C    14.6258564    5.6891573  -32.3578123 
O    14.1348235    6.1583150  -31.2929614 
O    14.3922791    4.5353848  -32.8095600 
H    14.3593864    4.7880632  -38.3648712 
C    13.3845158    4.9226135  -37.8547965 
C    12.2656276    5.4093894  -38.5471478 
H    12.3001022    5.5688041  -39.6323621 
C    11.1011020    5.7294983  -37.8417672 
H    10.2224549    6.1354413  -38.3571496 
C    11.0594066    5.5827255  -36.4518296 
H    10.1787945    5.9187675  -35.8936123 
C    12.1487024    5.0344129  -35.7709090 
H    12.1201650    4.9042241  -34.6835471 
C    13.3069482    4.6878698  -36.4740391 
H    14.1453438    4.2564021  -35.9152182 
H     8.4125246    7.4619363  -28.1746131 
C     9.3710140    7.5036623  -28.7136836 
N     9.6163995    6.7096518  -29.8135694 
C    10.9214504    6.8017904  -30.0583567 
H    11.4789231    6.3010844  -30.8534946 
N    11.5136929    7.6311098  -29.1754642 
H    12.5179212    7.8731976  -29.1995253 
C    10.5538306    8.0831646  -28.3029057 
H    10.7904732    8.8064184  -27.5229912 
O    10.6657554    5.2527627  -25.6252603 
C    10.9339315    4.6147497  -26.6940930 
O    12.0670538    4.3625197  -27.1519301 
C     9.7126700    4.1985243  -27.5282210 
H     8.8376357    4.0747131  -26.8684543 
H     9.5006541    5.0803690  -28.1564174 
C     9.8509343    3.0159393  -28.4756128 
H    10.8447192    3.0508678  -28.9504049 
H     9.8009711    2.0520577  -27.9310289 
C     8.8084270    3.0836695  -29.6237448 
O     9.3069771    3.9544812  -30.6136205 
H    10.0915349    3.0258382  -31.2754462 
C     7.4864728    3.6118493  -29.0626902 
O     7.1228550    4.7456149  -29.5216758 
O     6.8517903    2.9675122  -28.2066244 
C     8.5305177    1.7165618  -30.2836885 
H     8.1204405    0.9826931  -29.5711294 
H     7.7722131    1.8841171  -31.0777413 
C     9.7639435    1.1453666  -30.9551478 
O    10.5399248    2.0513911  -31.5089814 
O     9.9831106   -0.0583567  -30.9866658 
Fe    5.5266922    7.7207593  -37.3357307 
Mo    8.1506647    5.6145523  -31.2535616 
Fe    7.0213955    6.0815535  -35.9609628 
Fe    8.0912084    7.6941592  -33.0492123 
Fe    4.8877322    7.0996638  -34.8256122 
Fe    7.0930177    8.5147759  -35.3330361 
Fe    5.9225742    6.2607459  -32.6032082 
Fe    8.0508425    5.1020809  -33.9152897 
C     6.8107570    6.8666027  -34.2460541 
S     7.8035674    7.6349806  -37.4174361 
S     9.7731757    6.1616307  -32.8871115 
S     4.9122810    5.5948933  -36.5946830 
S     8.5842317    9.6513367  -34.1181236 
S     6.6569061    4.1409590  -32.4182413 
S     4.9426871    9.2509262  -35.6554837 
S     6.8869529    7.6274984  -31.0985100 
S     3.7149194    6.5739977  -32.9602193 
C     8.0642459    4.4762732  -35.8502451 
O     7.3076031    3.3522140  -36.1348294 
C     9.0449109    3.6767471  -34.0730044 
O     9.7050950    2.7260346  -34.2000665 
H     6.3793176    3.5200864  -35.8726835 
H     9.0232460    4.3363979  -36.3784093 
O     4.5270858    5.5124162  -29.4632808 
H     5.4788008    5.2504239  -29.5078545 
H     4.4315936    6.2423911  -30.1023153 
O     1.1097204    8.3941959  -34.2088295 
H     1.9518224    8.0507091  -33.8402829 
H     0.5806580    8.6798647  -33.4159120 
