# Supplementary material for: Reaction Mechanism for CO Reduction by Mo-Nitrogenase Studied by QM/MM
Source: Inorg Chem. 2024 Aug 14;63(34):15951–63. doi: 10.1021/acs.inorgchem.4c02323 (PMC11351180; doi:10.1021/acs.inorgchem.4c02323)
Supplement: Supplementary file 2 — ic4c02323_si_002.zip [file ic4c02323_si_002.zip › Coordinates/E4/C1+C1.xyz]

194
C1+C1
H     4.4346477    0.2426737  -35.0667054 
C     5.2833293    0.8149376  -35.5397987 
H     5.8097539    0.0826916  -36.1634427 
C     4.8582010    1.9988422  -36.4116892 
H     5.7595380    2.4504897  -36.8579876 
H     4.1750142    1.7336644  -37.2398393 
H     4.3818539    2.7956467  -35.8162216 
C     6.2326184    1.2690807  -34.4228707 
H     7.0827811    1.8199448  -34.8574339 
H     5.7336562    1.9752930  -33.7328431 
H     6.6344900    0.4268310  -33.8286120 
H     3.5003846    2.2425980  -29.6900694 
C     3.9090649    2.1007856  -30.7114909 
H     5.0114824    2.1509393  -30.6349278 
H     3.6406089    1.0979667  -31.0773895 
N     3.4686293    3.1065526  -31.6558838 
H     3.9543596    4.0108995  -31.6136381 
C     2.8233887    2.8289219  -32.7967513 
N     1.9753267    1.7804631  -32.8656492 
H     1.8071289    1.2079606  -32.0407642 
H     1.7632855    1.3688780  -33.7825395 
N     3.0253173    3.5890836  -33.8708905 
H     3.5585266    4.4764820  -33.7620823 
H     2.3642423    3.5631103  -34.6484941 
H    12.0272598    0.3958977  -37.4351261 
C    11.5392845    1.0620302  -36.6801016 
H    11.7556204    2.1152430  -36.9423693 
H    10.4458167    0.9359476  -36.7735752 
C    11.9771289    0.7566251  -35.2313384 
H    11.1083090    0.8444792  -34.5598441 
H    12.3500503   -0.2817149  -35.1485553 
C    13.0905995    1.6822713  -34.7512932 
O    14.1872921    1.7446796  -35.3275938 
N    12.7999227    2.4144174  -33.6662113 
H    11.8644326    2.3587532  -33.2661236 
H    13.4508758    3.1575345  -33.3403971 
H     7.2880689    1.5442413  -41.6274677 
C     7.6331565    1.9713482  -40.6973889 
N     8.5524434    2.9889715  -40.6809152 
C     8.8780890    3.1285917  -39.4051937 
H     9.5920213    3.8468954  -38.9955240 
N     8.2207332    2.2412579  -38.6184029 
H     8.1610455    2.3378201  -37.5758055 
C     7.3938995    1.5143722  -39.4205554 
H     6.7009130    0.7783127  -39.0242540 
H     2.9695903    9.5584832  -40.1242243 
C     3.0847411    8.7047263  -39.4393148 
H     2.4876260    7.8466356  -39.7903881 
H     2.7587181    9.0187551  -38.4350233 
S     4.8820734    8.3223208  -39.4519278 
H     6.6342131    8.6431784  -42.9205540 
C     7.4276483    7.8451747  -42.9517226 
H     7.9991386    8.0253064  -43.8734581 
H     8.0891565    7.9815404  -42.0795788 
C     6.8332915    6.4283927  -43.0037758 
O     7.2544973    5.6524380  -43.8592265 
N     5.9219258    6.1329286  -42.0635736 
H     5.5874915    6.8519376  -41.4109758 
C     5.3956468    4.7788356  -41.9244224 
H     6.2477825    4.1042975  -42.1195381 
C     4.9273253    4.5446688  -40.4924150 
H     4.6059474    3.4907718  -40.4147250 
H     5.7710041    4.6871234  -39.7785397 
O     3.8239684    5.3529670  -40.1060238 
H     4.1796113    6.1892255  -39.7287447 
H     4.6100674    4.5000468  -42.6546675 
H    13.6351033   11.3456182  -31.9269197 
C    12.7306889   10.6607210  -31.9711260 
H    12.8857013    9.9604700  -31.1267281 
H    11.7416090   11.1928862  -31.7887821 
C    12.9279559    9.8066028  -33.2271083 
O    14.0637620    9.5538189  -33.6155501 
N    11.8304964    9.2608335  -33.7919141 
H    10.8781844    9.5077683  -33.4945013 
C    11.9603017    8.1527670  -34.7151635 
H    12.8966547    7.6215535  -34.4933598 
H    11.1117936    7.4741257  -34.5262333 
C    11.9880169    8.5160151  -36.2015187 
O    12.9916857    8.3864459  -36.8921066 
N    10.7945255    8.9712373  -36.6932778 
H     9.9601384    8.8312960  -36.1083956 
C    10.6080647    9.1599169  -38.1099644 
H    11.5971064    9.3496890  -38.5623619 
H    10.2211311    8.2416110  -38.5887269 
C     9.6587698   10.2641353  -38.5463317 
O     9.4697505   10.4479477  -39.7466764 
N     9.0737834   11.0161303  -37.5811217 
H     9.1772514   10.7314361  -36.6042149 
C     8.1130936   12.0506400  -37.9128014 
H     8.3432026   12.4086536  -38.9260116 
H     7.0497570   11.6555666  -37.9239602 
C     8.2060936   13.2361543  -36.9466967 
O     8.4650290   14.3703619  -37.3479391 
N     7.9239805   12.9169331  -35.6691725 
H     7.7373489   11.9389279  -35.4315228 
C     7.8410941   13.8917380  -34.5837809 
H     6.9968689   14.5761754  -34.8159323 
C     7.5139680   13.1404064  -33.2937173 
H     8.2983137   12.3822946  -33.0964636 
H     7.5418305   13.8608087  -32.4548970 
C     6.1487881   12.4445560  -33.3179437 
H     5.3473740   13.2115661  -33.3493560 
H     6.0297124   11.8212089  -34.2261867 
C     5.9379097   11.5371815  -32.1132998 
H     6.6546440   10.6919968  -32.1525959 
H     6.1320427   12.1069207  -31.1813643 
N     4.5676476   11.0434400  -32.0968107 
H     3.9600953   11.2212958  -32.9069290 
C     4.0077713   10.3743651  -31.0889393 
N     4.6998216   10.1432172  -29.9692541 
H     5.6432070   10.5177584  -29.8600483 
H     4.3585418    9.5095313  -29.2442743 
N     2.7370021    9.9451889  -31.2174528 
H     2.2516113   10.2234059  -32.0770643 
H     2.1478711    9.8729612  -30.3906605 
H     8.7291776   14.5618561  -34.4852785 
H    15.6727547    6.4020211  -34.2194050 
C    15.6405526    6.5825523  -33.1119372 
H    16.6528399    6.3589196  -32.7178739 
H    15.4242792    7.6439456  -32.9093696 
C    14.6313020    5.6872567  -32.3540751 
O    14.1315907    6.1607472  -31.2945627 
O    14.4094088    4.5283649  -32.7972202 
H    14.3598332    4.7872057  -38.3625375 
C    13.3868351    4.9174610  -37.8472391 
C    12.2546300    5.3917839  -38.5259581 
H    12.2833710    5.5773143  -39.6073325 
C    11.0781006    5.6534490  -37.8129565 
H    10.1874442    6.0356549  -38.3279736 
C    11.0379541    5.4569423  -36.4288181 
H    10.1371248    5.7052195  -35.8551502 
C    12.1541434    4.9521010  -35.7591229 
H    12.1300100    4.7948277  -34.6760233 
C    13.3224913    4.6634124  -36.4692504 
H    14.1748572    4.2487410  -35.9192886 
H     8.4136699    7.4641733  -28.1687362 
C     9.3761904    7.5103209  -28.6971751 
N     9.6359720    6.7054738  -29.7841998 
C    10.9417884    6.8056000  -30.0221914 
H    11.5108678    6.3006320  -30.8069056 
N    11.5202764    7.6494878  -29.1450248 
H    12.5229272    7.8988239  -29.1684458 
C    10.5511327    8.1047460  -28.2845271 
H    10.7760313    8.8412980  -27.5135855 
O    10.6715916    5.2550008  -25.6169267 
C    10.9386148    4.6125251  -26.6828543 
O    12.0700440    4.3649070  -27.1471483 
C     9.7157399    4.1850912  -27.5070299 
H     8.8429477    4.0640580  -26.8439575 
H     9.4994402    5.0613773  -28.1415355 
C     9.8528352    2.9955862  -28.4447317 
H    10.8439896    3.0288389  -28.9251042 
H     9.8070624    2.0349048  -27.8947370 
C     8.8076755    3.0655589  -29.5880180 
O     9.3055475    3.9505714  -30.5629170 
H    10.0900423    3.0000455  -31.2863091 
C     7.4844974    3.5906792  -29.0228874 
O     7.1357470    4.7379910  -29.4570933 
O     6.8333385    2.9374042  -28.1884850 
C     8.5286386    1.7047269  -30.2597967 
H     8.1251725    0.9650369  -29.5496782 
H     7.7624235    1.8753081  -31.0455327 
C     9.7524343    1.1364223  -30.9472250 
O    10.5186683    2.0422492  -31.5216433 
O     9.9789757   -0.0643390  -30.9795637 
Fe    5.4506252    7.8886718  -37.2914177 
Mo    8.1587842    5.5919512  -31.1867911 
Fe    6.9331158    6.0763355  -36.1071742 
Fe    8.1094359    7.6379576  -33.0343703 
Fe    4.8911359    7.1240646  -34.7901726 
Fe    7.0648064    8.5445459  -35.2510955 
Fe    5.9006437    6.2257232  -32.5983319 
Fe    7.9518697    5.1652684  -33.7677117 
C     6.8276456    6.7730218  -34.2867736 
S     7.7001006    7.8579788  -37.3974814 
S     9.7807083    6.1247557  -32.8182318 
S     4.7637762    5.7607392  -36.6426279 
S     8.5939804    9.6253119  -34.0397642 
S     6.6315634    4.1036601  -32.2974884 
S     4.9107141    9.3187230  -35.5134505 
S     6.8739433    7.6051203  -31.0963426 
S     3.7274031    6.5611091  -32.9155356 
C     7.7256267    4.3925789  -36.7925946 
O     7.9868817    3.2624043  -36.2747075 
C     9.0590629    3.8107610  -34.2316751 
O     9.8639373    2.9758239  -34.2481712 
H     8.5444686    5.1864792  -36.7755485 
H     7.1269512    4.4233595  -37.7391835 
O     4.5375009    5.5217371  -29.4358706 
H     5.4851636    5.2482304  -29.4791164 
H     4.4472907    6.2468829  -30.0801552 
O     1.1140540    8.3975328  -34.2037848 
H     1.9600426    8.0740602  -33.8309582 
H     0.5795925    8.6828868  -33.4138361 
