# Supplementary material for: Reaction Mechanism for CO Reduction by Mo-Nitrogenase Studied by QM/MM
Source: Inorg Chem. 2024 Aug 14;63(34):15951–63. doi: 10.1021/acs.inorgchem.4c02323 (PMC11351180; doi:10.1021/acs.inorgchem.4c02323)
Supplement: Supplementary file 2 — ic4c02323_si_002.zip [file ic4c02323_si_002.zip › Coordinates/E4/C1_5+C2_5.xyz]

194
C1_5+C2_5
H     4.4357799    0.2341254  -35.0711878 
C     5.2857228    0.7868318  -35.5586603 
H     5.7574872    0.0438848  -36.2055661 
C     4.8446302    1.9720072  -36.4232739 
H     5.7167338    2.4322602  -36.9175716 
H     4.1497857    1.6912074  -37.2358458 
H     4.3593727    2.7677082  -35.8333914 
C     6.3161173    1.1620708  -34.4832256 
H     7.2347881    1.5516811  -34.9569913 
H     5.9454390    1.9490446  -33.7997471 
H     6.6274034    0.2990183  -33.8675681 
H     3.4969374    2.2433504  -29.6900689 
C     3.8987888    2.1034268  -30.7126898 
H     5.0021675    2.1424065  -30.6412000 
H     3.6154350    1.1070441  -31.0842273 
N     3.4620448    3.1243959  -31.6427544 
H     3.9419746    4.0302737  -31.5730806 
C     2.8337428    2.8675198  -32.7973675 
N     1.9905843    1.8178634  -32.8950630 
H     1.8077414    1.2358769  -32.0802165 
H     1.7738558    1.4252776  -33.8191326 
N     3.0514755    3.6486600  -33.8555403 
H     3.5629872    4.5466997  -33.7128369 
H     2.3901736    3.6456152  -34.6339770 
H    12.0245900    0.3963954  -37.4395150 
C    11.5302573    1.0651388  -36.6921686 
H    11.7342900    2.1188529  -36.9590384 
H    10.4381789    0.9347474  -36.7897845 
C    11.9574710    0.7777572  -35.2380002 
H    11.0802538    0.8784192  -34.5789421 
H    12.3356613   -0.2570637  -35.1363728 
C    13.0617076    1.7157656  -34.7641367 
O    14.1796158    1.7349196  -35.2998133 
N    12.7376872    2.5100251  -33.7313757 
H    11.7789448    2.5029342  -33.3912801 
H    13.3916777    3.2503726  -33.4037332 
H     7.2800532    1.5586083  -41.6199635 
C     7.5992482    2.0214052  -40.6892999 
N     8.4569319    3.0920809  -40.7356981 
C     8.6056081    3.4691479  -39.4789005 
H     9.2129196    4.2958918  -39.1124510 
N     7.8936888    2.6889284  -38.6343109 
H     7.7704360    2.9754908  -37.6416738 
C     7.2218570    1.7632223  -39.3868879 
H     6.5449670    1.0332379  -38.9448727 
H     2.9764400    9.5587355  -40.1211978 
C     3.1037836    8.7079056  -39.4312357 
H     2.5089024    7.8451649  -39.7744654 
H     2.7853082    9.0240075  -38.4251991 
S     4.9037238    8.3248738  -39.4538878 
H     6.6344797    8.6433616  -42.9208781 
C     7.4282315    7.8452983  -42.9522153 
H     7.9999339    8.0261750  -43.8736884 
H     8.0893671    7.9814996  -42.0797736 
C     6.8328661    6.4286393  -43.0063807 
O     7.2510294    5.6552452  -43.8655567 
N     5.9218956    6.1332610  -42.0661720 
H     5.5924944    6.8516047  -41.4106075 
C     5.3952177    4.7793892  -41.9256532 
H     6.2472050    4.1057083  -42.1218458 
C     4.9314856    4.5442160  -40.4922738 
H     4.6092541    3.4906104  -40.4161245 
H     5.7739623    4.6871116  -39.7787758 
O     3.8258217    5.3515792  -40.1017365 
H     4.1838143    6.1853213  -39.7237098 
H     4.6097505    4.5002979  -42.6550565 
H    13.6352399   11.3442112  -31.9274036 
C    12.7306711   10.6578449  -31.9720051 
H    12.8857981    9.9602512  -31.1254632 
H    11.7418293   11.1917641  -31.7892718 
C    12.9285000    9.7983184  -33.2263264 
O    14.0648373    9.5551639  -33.6187988 
N    11.8332028    9.2378532  -33.7807913 
H    10.8805619    9.4847453  -33.4855322 
C    11.9608553    8.1336207  -34.7113329 
H    12.8953482    7.5982837  -34.4920342 
H    11.1096149    7.4553808  -34.5304914 
C    11.9915079    8.5070997  -36.1967287 
O    12.9983697    8.3879080  -36.8837084 
N    10.7978694    8.9631320  -36.6882366 
H     9.9636786    8.8040050  -36.1079754 
C    10.6085292    9.1468967  -38.1050925 
H    11.5952051    9.3412315  -38.5608285 
H    10.2256955    8.2239658  -38.5776692 
C     9.6524485   10.2449230  -38.5408126 
O     9.4563892   10.4271969  -39.7405182 
N     9.0651109   10.9963704  -37.5754130 
H     9.1861491   10.7246997  -36.5968034 
C     8.1143919   12.0404144  -37.9106146 
H     8.3490950   12.3943579  -38.9242548 
H     7.0499939   11.6523245  -37.9234372 
C     8.2093155   13.2280399  -36.9472289 
O     8.4669294   14.3618770  -37.3501173 
N     7.9270414   12.9111854  -35.6689495 
H     7.7384977   11.9335734  -35.4321675 
C     7.8428530   13.8857595  -34.5829876 
H     6.9959026   14.5677538  -34.8125115 
C     7.5185308   13.1271544  -33.2960671 
H     8.3025242   12.3662592  -33.1067743 
H     7.5500313   13.8410712  -32.4519260 
C     6.1512587   12.4344121  -33.3216574 
H     5.3521670   13.2042863  -33.3353385 
H     6.0236679   11.8262323  -34.2391337 
C     5.9459419   11.5090734  -32.1295074 
H     6.6535850   10.6574244  -32.1911161 
H     6.1568130   12.0625750  -31.1916823 
N     4.5702188   11.0300045  -32.1032559 
H     3.9598033   11.2136851  -32.9098491 
C     4.0067881   10.3729366  -31.0892453 
N     4.7020486   10.1371770  -29.9723327 
H     5.6481069   10.5057953  -29.8665249 
H     4.3550428    9.5138321  -29.2411033 
N     2.7300233    9.9604360  -31.2082233 
H     2.2435376   10.2356935  -32.0679828 
H     2.1440522    9.8957368  -30.3785942 
H     8.7297441   14.5595197  -34.4846707 
H    15.6726089    6.4031233  -34.2188632 
C    15.6403865    6.5860933  -33.1109275 
H    16.6517275    6.3589881  -32.7163310 
H    15.4284773    7.6488047  -32.9107256 
C    14.6274798    5.6960629  -32.3518779 
O    14.1230209    6.1735976  -31.2953211 
O    14.4075139    4.5353906  -32.7883709 
H    14.3527425    4.7932564  -38.3722650 
C    13.3659836    4.9341057  -37.8806843 
C    12.2577245    5.3952363  -38.6075137 
H    12.3253685    5.5721502  -39.6883027 
C    11.0464884    5.6406706  -37.9502977 
H    10.1762576    6.0147555  -38.5013336 
C    10.9302117    5.4260234  -36.5750247 
H     9.9717048    5.6060156  -36.0757778 
C    12.0321449    4.9585993  -35.8541880 
H    11.9534507    4.7873295  -34.7768070 
C    13.2435835    4.6991168  -36.5030892 
H    14.0791574    4.3049730  -35.9128095 
H     8.4148551    7.4600833  -28.1747322 
C     9.3755951    7.4984583  -28.7133667 
N     9.6245371    6.6943336  -29.8065470 
C    10.9280843    6.7937567  -30.0583625 
H    11.4877411    6.2906158  -30.8512248 
N    11.5162411    7.6342942  -29.1845546 
H    12.5198589    7.8806105  -29.2129897 
C    10.5566885    8.0878101  -28.3124936 
H    10.7923717    8.8180732  -27.5388478 
O    10.6723728    5.2578866  -25.6130961 
C    10.9357931    4.6187806  -26.6814803 
O    12.0652074    4.3661623  -27.1475633 
C     9.7108808    4.2002407  -27.5069560 
H     8.8336341    4.0939611  -26.8469254 
H     9.5070605    5.0716570  -28.1515668 
C     9.8439366    3.0013235  -28.4310006 
H    10.8334083    3.0318965  -28.9152841 
H     9.8055454    2.0476084  -27.8685421 
C     8.7926564    3.0520180  -29.5702976 
O     9.2830475    3.9196620  -30.5650011 
H    10.0998540    2.9800203  -31.2212498 
C     7.4721277    3.5854067  -29.0100216 
O     7.1335474    4.7385369  -29.4363973 
O     6.8145282    2.9312324  -28.1815072 
C     8.5247995    1.6778270  -30.2162476 
H     8.1332338    0.9435334  -29.4940078 
H     7.7493553    1.8224104  -30.9980989 
C     9.7515275    1.1101699  -30.9040264 
O    10.5276544    2.0140658  -31.4667042 
O     9.9643359   -0.0922141  -30.9532294 
Fe    5.5134800    7.8263581  -37.3201986 
Mo    8.1404810    5.5800976  -31.1854710 
Fe    6.8545999    5.9532027  -36.0095889 
Fe    4.8731347    7.1510018  -34.7692745 
Fe    8.1343077    7.5686323  -33.0619566 
Fe    7.0951215    8.4608923  -35.2949016 
Fe    7.9385336    4.9995370  -33.7740353 
Fe    5.8890488    6.2780462  -32.5679001 
C     6.7704844    6.8018973  -34.2399079 
S     7.7660399    7.6294880  -37.3707786 
S     9.7598446    5.9772311  -32.8727211 
S     4.6896732    5.7782583  -36.6014669 
S     8.6179318    9.5537392  -34.0715612 
S     6.5517283    4.1276253  -32.2448877 
S     4.9780263    9.3050953  -35.5732467 
S     6.9360483    7.6394787  -31.1120602 
S     3.7125557    6.6257833  -32.8745318 
C     7.1733816    4.1708586  -35.3478903 
O     7.7749020    4.1818989  -36.4935623 
C     9.0354875    3.4058989  -34.0292374 
O     9.7886323    3.0303216  -34.8940983 
H     8.9261513    2.7891191  -33.0903791 
H     6.3061505    3.5055089  -35.2030497 
O     4.5284937    5.5222403  -29.4420020 
H     5.4786751    5.2573603  -29.4740292 
H     4.4313181    6.2340301  -30.1010076 
O     1.1062832    8.3973354  -34.2064990 
H     1.9514817    8.0732785  -33.8315603 
H     0.5728907    8.6858529  -33.4166915 
