# Supplementary material for: Reaction Mechanism for CO Reduction by Mo-Nitrogenase Studied by QM/MM
Source: Inorg Chem. 2024 Aug 14;63(34):15951–63. doi: 10.1021/acs.inorgchem.4c02323 (PMC11351180; doi:10.1021/acs.inorgchem.4c02323)
Supplement: Supplementary file 2 — ic4c02323_si_002.zip [file ic4c02323_si_002.zip › Coordinates/E10/H2O_Fe6.xyz]

191
H2O_Fe6
H     4.4348066    0.2414928  -35.0716343 
C     5.2802100    0.8097777  -35.5567767 
H     5.7875487    0.0773498  -36.1929993 
C     4.8204168    1.9941456  -36.4049038 
H     5.6964796    2.5242910  -36.8130483 
H     4.1797045    1.7253011  -37.2650499 
H     4.2880210    2.7486910  -35.8049266 
C     6.2625432    1.2686307  -34.4744774 
H     7.1289772    1.7823887  -34.9313619 
H     5.8029191    2.0081353  -33.7943442 
H     6.6601007    0.4340939  -33.8669084 
H     3.5042287    2.2429247  -29.6901123 
C     3.9209085    2.1010585  -30.7102251 
H     5.0220310    2.1662303  -30.6246941 
H     3.6659162    1.0923054  -31.0708019 
N     3.4853847    3.0935371  -31.6695009 
H     4.0010131    3.9837964  -31.6689182 
C     2.8177155    2.8021623  -32.7937817 
N     1.9613019    1.7567782  -32.8330964 
H     1.8029897    1.1933952  -31.9999116 
H     1.7338185    1.3398953  -33.7428901 
N     3.0104598    3.5423139  -33.8829045 
H     3.5242744    4.4528894  -33.7763986 
H     2.3258459    3.5159395  -34.6401245 
H    12.0203534    0.3967329  -37.4383675 
C    11.5187314    1.0650431  -36.6924996 
H    11.7630784    2.1138767  -36.9487394 
H    10.4275264    0.9508929  -36.8278945 
C    11.8901968    0.7558721  -35.2265384 
H    10.9949666    0.8562799  -34.5869523 
H    12.2423529   -0.2876116  -35.1251589 
C    12.9928837    1.6778253  -34.7145637 
O    14.0824398    1.7681756  -35.2952668 
N    12.6762431    2.4022389  -33.6269481 
H    11.8203486    2.1928394  -33.0973166 
H    13.3397120    3.1284817  -33.2822998 
H     7.2704999    1.5709867  -41.6042191 
C     7.5615461    2.0531205  -40.6591496 
N     8.3903039    3.1511584  -40.6935724 
C     8.4393645    3.6006915  -39.4545930 
H     8.9831900    4.4747963  -39.0966490 
N     7.6832354    2.8377785  -38.6235125 
H     7.5154160    3.0378873  -37.6360448 
C     7.0976944    1.8453075  -39.3751543 
H     6.4177049    1.1159861  -38.9361404 
H     3.0112925    9.5569484  -40.1235815 
C     3.2071415    8.7086043  -39.4371708 
H     2.6583624    7.8042573  -39.7433723 
H     2.9295223    9.0141405  -38.4146942 
S     5.0375190    8.4199082  -39.5526920 
H     6.6330747    8.6410349  -42.9191673 
C     7.4204305    7.8372928  -42.9451578 
H     7.9894539    7.9974381  -43.8720736 
H     8.0866776    7.9788312  -42.0773665 
C     6.8071868    6.4280094  -42.9774529 
O     7.2075093    5.6363323  -43.8300345 
N     5.8900436    6.1569111  -42.0349802 
H     5.6080427    6.8663883  -41.3350815 
C     5.3596584    4.8052234  -41.8870123 
H     6.2064904    4.1078376  -41.9993571 
C     4.7379885    4.6488271  -40.5107470 
H     4.5431377    3.5693843  -40.3401976 
H     5.3963333    5.0128563  -39.7007360 
O     3.5230986    5.3983181  -40.3946551 
H     3.1289510    5.4143174  -41.2864527 
H     4.6020623    4.5085282  -42.6468299 
H    13.6338844   11.3451227  -31.9289394 
C    12.7278176   10.6597907  -31.9772316 
H    12.8839642    9.9573170  -31.1350692 
H    11.7405385   11.1925636  -31.7909085 
C    12.9254523    9.8083931  -33.2373778 
O    14.0655878    9.5450102  -33.6083019 
N    11.8326942    9.2747256  -33.8246538 
H    10.8754964    9.5287778  -33.5497557 
C    11.9757772    8.1634358  -34.7457255 
H    12.9147675    7.6421396  -34.5132106 
H    11.1307546    7.4791024  -34.5584862 
C    12.0068978    8.5071303  -36.2379117 
O    13.0092791    8.3476159  -36.9281099 
N    10.8195269    8.9630648  -36.7291245 
H     9.9891653    8.8538874  -36.1260378 
C    10.6172777    9.1518257  -38.1422672 
H    11.5992354    9.3315103  -38.6134170 
H    10.2024233    8.2369438  -38.6051215 
C     9.6728282   10.2656616  -38.5653041 
O     9.5068950   10.4787185  -39.7649305 
N     9.0582802   10.9834086  -37.5923180 
H     9.1465289   10.6796673  -36.6171735 
C     8.1130683   12.0369087  -37.9177257 
H     8.3456805   12.3911282  -38.9316890 
H     7.0493395   11.6511287  -37.9257930 
C     8.2121455   13.2245106  -36.9532174 
O     8.4583264   14.3609052  -37.3587675 
N     7.9334491   12.9083223  -35.6749586 
H     7.7923799   11.9240740  -35.4259777 
C     7.8446096   13.8834951  -34.5902890 
H     6.9972704   14.5637636  -34.8231784 
C     7.5166554   13.1210952  -33.3061636 
H     8.3046344   12.3650178  -33.1143804 
H     7.5373574   13.8330850  -32.4599386 
C     6.1552025   12.4166943  -33.3412323 
H     5.3495698   13.1797097  -33.3568875 
H     6.0408892   11.8101136  -34.2615038 
C     5.9540842   11.4874056  -32.1514419 
H     6.6599427   10.6348836  -32.2202063 
H     6.1690509   12.0378422  -31.2126802 
N     4.5781414   11.0090127  -32.1204217 
H     3.9633816   11.1973237  -32.9224425 
C     4.0166826   10.3510497  -31.1061183 
N     4.7081872   10.1236473  -29.9853022 
H     5.6575431   10.4848149  -29.8852749 
H     4.3704256    9.4834054  -29.2640806 
N     2.7419778    9.9312431  -31.2273828 
H     2.2561932   10.2041257  -32.0885612 
H     2.1552952    9.8718913  -30.3979180 
H     8.7301324   14.5587992  -34.4877612 
H    15.6691362    6.3977549  -34.2197777 
C    15.6292670    6.5698845  -33.1123986 
H    16.6381190    6.3461568  -32.7097066 
H    15.4093358    7.6297129  -32.9054804 
C    14.6119275    5.6718711  -32.3666049 
O    14.1305861    6.1335174  -31.2939647 
O    14.3656540    4.5247700  -32.8330413 
H    14.3558168    4.7844837  -38.3636546 
C    13.3757563    4.9087769  -37.8553141 
C    12.2534338    5.3637002  -38.5639469 
H    12.3092982    5.5557838  -39.6429221 
C    11.0542080    5.6042615  -37.8877160 
H    10.1782416    6.0060017  -38.4098737 
C    10.9654464    5.4012629  -36.5065270 
H    10.0238281    5.6441135  -35.9922962 
C    12.0791056    4.9321686  -35.8022632 
H    12.0512110    4.8086720  -34.7123922 
C    13.2778290    4.6662019  -36.4776597 
H    14.1239578    4.2835344  -35.8961939 
H     8.4133081    7.4617832  -28.1753943 
C     9.3730108    7.5049831  -28.7135387 
N     9.6286005    6.7301677  -29.8258712 
C    10.9333292    6.8417411  -30.0668899 
H    11.4962796    6.3628469  -30.8717062 
N    11.5157010    7.6605197  -29.1683071 
H    12.5185228    7.9084493  -29.1854101 
C    10.5491765    8.0900213  -28.2921017 
H    10.7758113    8.8073653  -27.5037837 
O    10.6777153    5.2519631  -25.6248722 
C    10.9623085    4.5997731  -26.6800445 
O    12.1002995    4.3454058  -27.1242831 
C     9.7548958    4.1676224  -27.5221004 
H     8.8709233    4.0536289  -26.8729658 
H     9.5491157    5.0418362  -28.1646465 
C     9.9011595    2.9644966  -28.4453963 
H    10.8965178    2.9849036  -28.9171801 
H     9.8418496    2.0105612  -27.8875760 
C     8.8659952    3.0271716  -29.5893171 
O     9.3935659    3.9425841  -30.5594248 
H     9.8513109    3.3307208  -31.2710276 
C     7.5497220    3.5999843  -29.0485833 
O     7.2229282    4.7463342  -29.4912072 
O     6.8950035    2.9597228  -28.2054215 
C     8.5654844    1.6899433  -30.2855168 
H     8.2620357    0.9324610  -29.5457387 
H     7.7098937    1.8634970  -30.9710215 
C     9.7112181    1.1554338  -31.1449277 
O    10.2640609    2.0430089  -31.9179381 
O    10.0002529   -0.0405060  -31.0834816 
Fe    5.5391300    7.5684539  -37.4870357 
Mo    8.1829039    5.6240897  -31.2504070 
Fe    6.9148340    5.8153140  -36.1119931 
Fe    7.1113789    8.3251945  -35.5372277 
Fe    7.9928122    5.0497411  -33.8967338 
Fe    8.1707180    7.6570638  -33.2174351 
Fe    4.9508386    6.9103405  -34.9415143 
Fe    6.0189381    6.1943707  -32.6712417 
C     6.9158994    6.6702423  -34.3911008 
S     7.8899838    7.2988755  -37.5240511 
S     9.8209501    6.0841841  -32.9129645 
S     4.7842332    5.4706397  -36.7936824 
S     8.5627243    9.6057935  -34.3064284 
S     6.7005111    4.0266796  -32.3009110 
S     4.8927170    9.0275862  -35.7756608 
S     6.9574026    7.6635694  -31.2337195 
S     3.8113117    6.4579654  -33.0123415 
O     9.2328480    3.2629285  -34.3517427 
H    10.1116112    3.5471400  -34.6745333 
H     9.4096175    2.7781027  -33.5051846 
O     4.5845447    5.5025260  -29.4709057 
H     5.5287631    5.2276889  -29.5336216 
H     4.4477700    6.1200698  -30.2142044 
O     1.1313654    8.3870330  -34.2024668 
H     1.9795772    8.0380901  -33.8555519 
H     0.6117079    8.6652508  -33.4023204 
