# Supplementary material for: Reaction Mechanism for CO Reduction by Mo-Nitrogenase Studied by QM/MM
Source: Inorg Chem. 2024 Aug 14;63(34):15951–63. doi: 10.1021/acs.inorgchem.4c02323 (PMC11351180; doi:10.1021/acs.inorgchem.4c02323)
Supplement: Supplementary file 2 — ic4c02323_si_002.zip [file ic4c02323_si_002.zip › Coordinates/E10/H2O_Fe2-6.xyz]

191
H2O_Fe2-6
H     4.4390662    0.2314808  -35.0674157 
C     5.2927703    0.7785395  -35.5506230 
H     5.7499981    0.0391611  -36.2116435 
C     4.8780761    1.9974054  -36.3656730 
H     5.7827095    2.4544178  -36.7992142 
H     4.1935693    1.7800721  -37.2066490 
H     4.4155116    2.7794015  -35.7426072 
C     6.3309835    1.1702517  -34.4952259 
H     7.2629081    1.4982428  -35.0031558 
H     5.9934885    2.0154228  -33.8689833 
H     6.6407953    0.3441805  -33.8310065 
H     3.5038266    2.2428590  -29.6890747 
C     3.9199136    2.1007312  -30.7082145 
H     5.0210954    2.1664710  -30.6232796 
H     3.6646877    1.0917545  -31.0679251 
N     3.4830045    3.0925600  -31.6683666 
H     4.0040179    3.9800832  -31.6731376 
C     2.8152559    2.7966862  -32.7901150 
N     1.9587609    1.7511321  -32.8240537 
H     1.7928925    1.1956321  -31.9867995 
H     1.7222291    1.3353109  -33.7314175 
N     3.0123329    3.5286043  -33.8862605 
H     3.5052806    4.4543001  -33.7742772 
H     2.3168180    3.5044170  -34.6340020 
H    12.0220718    0.3957988  -37.4353602 
C    11.5240081    1.0614650  -36.6841623 
H    11.7659943    2.1109357  -36.9412405 
H    10.4325839    0.9365858  -36.8171182 
C    11.9087953    0.7517645  -35.2209545 
H    11.0226282    0.8418371  -34.5671256 
H    12.2670806   -0.2903543  -35.1273242 
C    13.0140822    1.6759698  -34.7139840 
O    14.0919235    1.7789337  -35.3176977 
N    12.7206024    2.3717621  -33.6070487 
H    11.8621467    2.1788978  -33.0753878 
H    13.3826764    3.1000308  -33.2678455 
H     7.2473638    1.5956308  -41.6076635 
C     7.4806928    2.1308777  -40.6730898 
N     8.3555126    3.1961876  -40.7057502 
C     8.1436701    3.8691328  -39.5909402 
H     8.6273865    4.7970351  -39.2794434 
N     7.1718970    3.2897298  -38.8355127 
H     6.6972106    3.7546048  -38.0481477 
C     6.7208762    2.1853529  -39.5199464 
H     5.9083133    1.5693361  -39.1397413 
H     3.0117421    9.5573264  -40.1286194 
C     3.2099936    8.7065469  -39.4511401 
H     2.6518943    7.8060219  -39.7499590 
H     2.9659601    9.0081893  -38.4191283 
S     5.0371456    8.4149345  -39.6244863 
H     6.6325296    8.6396091  -42.9191250 
C     7.4177448    7.8331676  -42.9441350 
H     7.9864905    7.9893051  -43.8719114 
H     8.0856949    7.9774032  -42.0772470 
C     6.8028785    6.4230423  -42.9711938 
O     7.2084131    5.6236967  -43.8134809 
N     5.8795469    6.1608563  -42.0316466 
H     5.5840098    6.8838026  -41.3504802 
C     5.3326252    4.8173472  -41.8729308 
H     6.1715068    4.1058805  -41.9473949 
C     4.6685008    4.6990579  -40.5130626 
H     4.4640847    3.6245409  -40.3236540 
H     5.3036050    5.0800584  -39.6948239 
O     3.4557132    5.4525637  -40.4350381 
H     3.0676188    5.4453306  -41.3296720 
H     4.5908820    4.5123924  -42.6411261 
H    13.6336557   11.3456030  -31.9290286 
C    12.7271947   10.6609835  -31.9777466 
H    12.8835053    9.9559705  -31.1375011 
H    11.7402268   11.1930820  -31.7909490 
C    12.9225466    9.8146087  -33.2409424 
O    14.0616066    9.5490295  -33.6129726 
N    11.8288766    9.2867572  -33.8330992 
H    10.8741292    9.5390415  -33.5528399 
C    11.9738830    8.1721893  -34.7499634 
H    12.9117179    7.6512200  -34.5118034 
H    11.1280208    7.4890603  -34.5579437 
C    12.0103014    8.5096616  -36.2430275 
O    13.0099009    8.3328462  -36.9343651 
N    10.8290485    8.9771130  -36.7364855 
H     9.9981113    8.8932569  -36.1293138 
C    10.6298090    9.1673392  -38.1495508 
H    11.6113736    9.3551715  -38.6185900 
H    10.2247059    8.2509062  -38.6179455 
C     9.6775445   10.2748756  -38.5725148 
O     9.5087640   10.4827141  -39.7730713 
N     9.0630157   10.9919990  -37.6000953 
H     9.1437460   10.6845794  -36.6240700 
C     8.1130458   12.0415251  -37.9221426 
H     8.3410819   12.3978594  -38.9363948 
H     7.0495065   11.6526808  -37.9272304 
C     8.2106887   13.2295216  -36.9563998 
O     8.4544185   14.3662315  -37.3635411 
N     7.9312606   12.9135088  -35.6789515 
H     7.8099633   11.9267296  -35.4248375 
C     7.8433462   13.8888171  -34.5949241 
H     6.9985908   14.5716013  -34.8298727 
C     7.5122178   13.1311540  -33.3088257 
H     8.3004688   12.3770922  -33.1115901 
H     7.5303068   13.8471149  -32.4658541 
C     6.1523660   12.4240064  -33.3428282 
H     5.3448630   13.1848835  -33.3659564 
H     6.0445290   11.8113621  -34.2597395 
C     5.9511253   11.5025755  -32.1469125 
H     6.6616956   10.6531205  -32.2050970 
H     6.1584730   12.0603714  -31.2107074 
N     4.5781849   11.0149825  -32.1181688 
H     3.9594468   11.2087075  -32.9155990 
C     4.0202302   10.3551587  -31.1027947 
N     4.7141427   10.1283194  -29.9841521 
H     5.6723024   10.4695512  -29.8967602 
H     4.3805694    9.4835670  -29.2651236 
N     2.7452708    9.9342071  -31.2215834 
H     2.2555733   10.2104573  -32.0792662 
H     2.1619163    9.8703798  -30.3901199 
H     8.7296271   14.5610578  -34.4901665 
H    15.6713245    6.3992284  -34.2201856 
C    15.6358044    6.5742082  -33.1130886 
H    16.6479772    6.3565031  -32.7155011 
H    15.4115130    7.6333943  -32.9074767 
C    14.6277033    5.6703582  -32.3615476 
O    14.1391081    6.1354698  -31.2937724 
O    14.3983549    4.5174312  -32.8200813 
H    14.3543663    4.7815690  -38.3636946 
C    13.3724927    4.9008675  -37.8560080 
C    12.2493771    5.3462441  -38.5689231 
H    12.3034057    5.5247220  -39.6501859 
C    11.0560333    5.6111998  -37.8905898 
H    10.1840814    6.0197332  -38.4139528 
C    10.9812935    5.4380374  -36.5030886 
H    10.0800241    5.7675705  -35.9662862 
C    12.0840441    4.9415658  -35.7977118 
H    12.0406961    4.8134053  -34.7099208 
C    13.2756288    4.6590973  -36.4771472 
H    14.1202932    4.2697502  -35.8979184 
H     8.4137994    7.4570828  -28.1774735 
C     9.3729342    7.4911689  -28.7193614 
N     9.6246731    6.6895590  -29.8147021 
C    10.9276735    6.7948050  -30.0644958 
H    11.4837865    6.2985439  -30.8634752 
N    11.5144187    7.6331819  -29.1868967 
H    12.5167149    7.8818651  -29.2115242 
C    10.5519136    8.0820484  -28.3149406 
H    10.7840898    8.8123028  -27.5398626 
O    10.6762154    5.2551769  -25.6117101 
C    10.9554872    4.6104894  -26.6733024 
O    12.0923782    4.3591936  -27.1223492 
C     9.7455873    4.1814075  -27.5126491 
H     8.8592234    4.0794752  -26.8643823 
H     9.5468687    5.0486256  -28.1657294 
C     9.8919280    2.9708101  -28.4226277 
H    10.8832898    2.9935175  -28.9020826 
H     9.8467586    2.0230431  -27.8521464 
C     8.8541630    3.0052059  -29.5676114 
O     9.3716891    3.8912589  -30.5665914 
H     9.9256857    3.2296416  -31.2127971 
C     7.5335762    3.5739513  -29.0355674 
O     7.1990307    4.7212444  -29.4763026 
O     6.8717375    2.9375319  -28.1950979 
C     8.5870176    1.6470296  -30.2299642 
H     8.2536613    0.9039255  -29.4880219 
H     7.7626978    1.7900245  -30.9588419 
C     9.7835993    1.1015216  -31.0182659 
O    10.4576012    1.9882867  -31.6654921 
O     9.9822313   -0.1188864  -31.0151292 
Fe    5.5560959    7.4966943  -37.6119995 
Mo    8.1736107    5.5631826  -31.2263042 
Fe    7.0086335    5.8017972  -36.0744921 
Fe    7.0970363    8.3843230  -35.5754423 
Fe    7.9234665    5.2028820  -33.8001672 
Fe    8.1557297    7.7452847  -33.2415193 
Fe    4.9505807    6.8679719  -34.9858382 
Fe    5.9985530    6.2365808  -32.6613029 
C     6.8691633    6.7866942  -34.3943094 
S     7.9197272    7.3147214  -37.5281963 
S     9.8122180    6.0956803  -32.9376264 
S     4.8791624    5.3893824  -36.8501959 
S     8.5286748    9.6889688  -34.3863249 
S     6.6599106    4.0038572  -32.3469773 
S     4.8579070    8.9621209  -35.9017347 
S     6.9787774    7.6643138  -31.2085734 
S     3.7792890    6.4603102  -33.0779296 
O     8.2795256    3.9473006  -35.8038967 
H     9.2023331    3.9164175  -36.1488326 
H     7.9355741    3.0345218  -35.7083152 
O     4.5939433    5.5235931  -29.4292989 
H     5.5361640    5.2343065  -29.4782741 
H     4.5166295    6.2411015  -30.0847805 
O     1.1183081    8.3844420  -34.2119031 
H     1.9649586    8.0268230  -33.8686815 
H     0.6045519    8.6652367  -33.4089753 
