# Supplementary material for: Reaction Mechanism for CO Reduction by Mo-Nitrogenase Studied by QM/MM
Source: Inorg Chem. 2024 Aug 14;63(34):15951–63. doi: 10.1021/acs.inorgchem.4c02323 (PMC11351180; doi:10.1021/acs.inorgchem.4c02323)
Supplement: Supplementary file 2 — ic4c02323_si_002.zip [file ic4c02323_si_002.zip › Coordinates/E6/C1_5-C2_3-C1-O1_3.xyz]

196
C1_5-C2_3-C1-O1_3
H     4.4330717    0.2333880  -35.0625254 
C     5.2826872    0.7925730  -35.5305201 
H     5.8045761    0.0655742  -36.1625111 
C     4.8544283    1.9875444  -36.3747354 
H     5.7572135    2.4843048  -36.7658436 
H     4.2145765    1.7376974  -37.2415527 
H     4.3369006    2.7534448  -35.7761975 
C     6.2253944    1.2312719  -34.4070370 
H     7.1085534    1.7473730  -34.8121150 
H     5.7372534    1.9465918  -33.7215671 
H     6.6212606    0.3874151  -33.8135377 
H     3.5008513    2.2403127  -29.6887575 
C     3.9110089    2.0934062  -30.7085599 
H     5.0126232    2.1592466  -30.6328492 
H     3.6538539    1.0842682  -31.0657313 
N     3.4630888    3.0838701  -31.6648773 
H     3.9752159    3.9755735  -31.6645605 
C     2.8008783    2.7853386  -32.7888255 
N     1.9499317    1.7363917  -32.8269040 
H     1.7897147    1.1774385  -31.9908220 
H     1.7268258    1.3152359  -33.7358448 
N     2.9936675    3.5200673  -33.8831747 
H     3.4991493    4.4331370  -33.7832669 
H     2.3053003    3.4886167  -34.6366054 
H    12.0305494    0.3765809  -37.4271580 
C    11.5448188    1.0083763  -36.6514933 
H    11.7439857    2.0689896  -36.8981985 
H    10.4553449    0.8454101  -36.7241818 
C    12.0182096    0.6769389  -35.2166246 
H    11.1501317    0.6648487  -34.5391488 
H    12.4855052   -0.3237554  -35.1797615 
C    13.0479834    1.6903135  -34.7372834 
O    14.1498286    1.7987842  -35.2980867 
N    12.6619464    2.4634778  -33.7111045 
H    11.7554406    2.3017037  -33.2652174 
H    13.2864348    3.2215252  -33.3635248 
H     7.2492356    1.5840761  -41.6222387 
C     7.4897115    2.1070122  -40.6997583 
N     8.3214900    3.2014346  -40.7585183 
C     8.0982176    3.8767527  -39.6503756 
H     8.5356487    4.8402651  -39.3846706 
N     7.1570482    3.2689539  -38.8824031 
H     6.7286772    3.6910262  -38.0536516 
C     6.7423804    2.1431016  -39.5390592 
H     5.9632187    1.4986139  -39.1366288 
H     2.9770156    9.5619268  -40.1178943 
C     3.1041555    8.7165956  -39.4219723 
H     2.4498547    7.8840821  -39.7295509 
H     2.8462371    9.0532120  -38.4048346 
S     4.8824957    8.2501840  -39.5075377 
H     6.6331346    8.6407217  -42.9201637 
C     7.4232818    7.8378713  -42.9500747 
H     7.9946404    8.0109243  -43.8734083 
H     8.0874037    7.9788312  -42.0792689 
C     6.8224110    6.4205213  -42.9934229 
O     7.2512789    5.6318550  -43.8333337 
N     5.8982100    6.1456071  -42.0603735 
H     5.5632907    6.8820984  -41.4247596 
C     5.3430903    4.8041307  -41.8962521 
H     6.1880772    4.1032062  -42.0026689 
C     4.7577200    4.6659595  -40.4963127 
H     4.4609148    3.6104601  -40.3592529 
H     5.5193547    4.9078520  -39.7278771 
O     3.6073384    5.4621315  -40.2655800 
H     3.9385776    6.3322881  -39.9442811 
H     4.5896768    4.5081904  -42.6454848 
H    13.6350188   11.3479834  -31.9262715 
C    12.7308870   10.6652207  -31.9697916 
H    12.8853114    9.9623350  -31.1277233 
H    11.7414047   11.1947264  -31.7881389 
C    12.9278522    9.8182780  -33.2275545 
O    14.0635181    9.5510341  -33.6082883 
N    11.8283697    9.2939151  -33.8070035 
H    10.8751971    9.5426973  -33.5140456 
C    11.9568087    8.1802866  -34.7210138 
H    12.8884078    7.6451039  -34.4873316 
H    11.0997823    7.5140656  -34.5244650 
C    12.0023501    8.5316769  -36.2112718 
O    13.0099630    8.3777219  -36.8936585 
N    10.8206282    8.9955466  -36.7146281 
H     9.9824910    8.8842961  -36.1243706 
C    10.6423358    9.1950972  -38.1298702 
H    11.6288381    9.4018254  -38.5802383 
H    10.2630333    8.2805307  -38.6198581 
C     9.6762563   10.2858948  -38.5583826 
O     9.4988078   10.4842002  -39.7587242 
N     9.0641253   11.0074857  -37.5878982 
H     9.1561846   10.7098513  -36.6125092 
C     8.1095361   12.0489282  -37.9162708 
H     8.3410717   12.4054496  -38.9296084 
H     7.0480992   11.6551491  -37.9252057 
C     8.2061004   13.2349612  -36.9497827 
O     8.4576608   14.3706053  -37.3524933 
N     7.9282771   12.9141797  -35.6724427 
H     7.7679849   11.9318163  -35.4309344 
C     7.8433616   13.8847652  -34.5835068 
H     6.9961325   14.5667879  -34.8112403 
C     7.5180319   13.1202192  -33.3002089 
H     8.3081071   12.3668962  -33.1066257 
H     7.5353515   13.8332421  -32.4548674 
C     6.1587128   12.4116369  -33.3346032 
H     5.3515267   13.1724197  -33.3714772 
H     6.0529160   11.7868171  -34.2437852 
C     5.9474392   11.5042445  -32.1296956 
H     6.6591562   10.6550410  -32.1714697 
H     6.1478287   12.0736271  -31.1989535 
N     4.5743095   11.0169155  -32.1074876 
H     3.9595304   11.2087262  -32.9086731 
C     4.0097635   10.3623770  -31.0916894 
N     4.6980242   10.1417178  -29.9679112 
H     5.6474471   10.5027800  -29.8663672 
H     4.3592258    9.5047216  -29.2443474 
N     2.7368253    9.9393508  -31.2163795 
H     2.2535515   10.2025424  -32.0818374 
H     2.1463815    9.8794973  -30.3894679 
H     8.7299050   14.5590023  -34.4842999 
H    15.6708948    6.4003328  -34.2213177 
C    15.6333817    6.5771300  -33.1154727 
H    16.6395667    6.3446082  -32.7107236 
H    15.4243374    7.6395515  -32.9103919 
C    14.6028530    5.6919290  -32.3736594 
O    14.1374206    6.1487105  -31.2935562 
O    14.3285108    4.5575356  -32.8553249 
H    14.3632275    4.7864474  -38.3664553 
C    13.3922248    4.9201377  -37.8570912 
C    12.2789164    5.4163359  -38.5470148 
H    12.3092248    5.5755815  -39.6318430 
C    11.1286268    5.7701934  -37.8332909 
H    10.2759973    6.2293939  -38.3522985 
C    11.0975744    5.6404204  -36.4401273 
H    10.2294213    5.9976606  -35.8712597 
C    12.1820282    5.0764524  -35.7632454 
H    12.1704854    4.9715138  -34.6728077 
C    13.3239643    4.6986633  -36.4734989 
H    14.1586209    4.2595864  -35.9152707 
H     8.4119814    7.4641658  -28.1774155 
C     9.3683785    7.5103238  -28.7213262 
N     9.6016848    6.7428741  -29.8430434 
C    10.9048103    6.8363422  -30.0967094 
H    11.4489428    6.3505584  -30.9094603 
N    11.5075708    7.6429776  -29.1985778 
H    12.5136384    7.8760311  -29.2177744 
C    10.5559810    8.0784845  -28.3084909 
H    10.8011384    8.7843398  -27.5155315 
O    10.6778753    5.2617583  -25.6081701 
C    10.9424506    4.6262254  -26.6794308 
O    12.0746606    4.3597289  -27.1324955 
C     9.7229116    4.2296097  -27.5207417 
H     8.8303437    4.1596334  -26.8757036 
H     9.5543824    5.0923636  -28.1878581 
C     9.8396007    3.0112719  -28.4211354 
H    10.8318090    3.0136160  -28.9009000 
H     9.7785832    2.0686459  -27.8428334 
C     8.7979423    3.0715369  -29.5658124 
O     9.2943707    3.9678150  -30.5304917 
H    10.0709013    3.0555482  -31.2526005 
C     7.4654702    3.5867628  -29.0119660 
O     7.1087190    4.7287021  -29.4510117 
O     6.8178137    2.9299204  -28.1750122 
C     8.5451626    1.7090072  -30.2446012 
H     8.1654707    0.9554435  -29.5354433 
H     7.7687140    1.8681798  -31.0222111 
C     9.7709549    1.1709449  -30.9540733 
O    10.5219834    2.0986864  -31.5119439 
O    10.0074285   -0.0283165  -31.0107475 
Fe    7.0566002    5.8842204  -36.0245091 
Mo    8.1222671    5.5893366  -31.1767584 
Fe    5.5849273    7.5477563  -37.4508206 
Fe    7.8556421    5.0838230  -33.7749662 
Fe    7.1020460    8.3922425  -35.4314076 
Fe    5.9099897    6.1585337  -32.5966186 
Fe    4.9355010    6.9388279  -34.9212855 
Fe    8.0913161    7.6188964  -33.1149799 
C     6.8002319    6.7668674  -34.2936085 
S     7.8822250    7.5326515  -37.5091345 
S     9.7573683    5.9817553  -32.9134121 
S     4.9526173    5.4135816  -36.7287705 
S     8.5798378    9.5783549  -34.1959259 
S     6.6228802    3.9842047  -32.2632266 
S     4.9548141    9.0884902  -35.7999480 
S     6.8647406    7.6185166  -31.1484520 
S     3.7115466    6.4841115  -33.0548707 
C     8.8685631    3.2140832  -36.4309835 
O     8.4084454    4.5074073  -36.8033837 
C     9.4156665    3.1375369  -35.0235033 
O     9.3859301    2.0854590  -34.3938402 
H     9.9764588    4.0264044  -34.6523962 
H     8.0401220    2.4938326  -36.5432306 
H     9.6602924    2.9152963  -37.1443329 
H     9.0850452    4.9867205  -37.3194720 
O     4.5315795    5.5384674  -29.4234436 
H     5.4723981    5.2405634  -29.4735754 
H     4.4607005    6.2807877  -30.0493582 
O     1.1113375    8.3903533  -34.2112701 
H     1.9454016    8.0172536  -33.8532007 
H     0.5884978    8.6726083  -33.4137769 
