# Supplementary material for: Reaction Mechanism for CO Reduction by Mo-Nitrogenase Studied by QM/MM
Source: Inorg Chem. 2024 Aug 14;63(34):15951–63. doi: 10.1021/acs.inorgchem.4c02323 (PMC11351180; doi:10.1021/acs.inorgchem.4c02323)
Supplement: Supplementary file 2 — ic4c02323_si_002.zip [file ic4c02323_si_002.zip › Coordinates/E6/C1_5-C2_3-C1-O1_5.xyz]

196
C1_5-C2_3-C1-O1_5
H     4.4215176    0.2229457  -35.0664056 
C     5.2597982    0.7637335  -35.5489870 
H     5.7459517    0.0225554  -36.1883012 
C     4.8542558    1.9703711  -36.3890710 
H     5.7551290    2.3988857  -36.8564943 
H     4.1558631    1.7507766  -37.2175398 
H     4.4092906    2.7745207  -35.7797362 
C     6.2456465    1.1610041  -34.4531875 
H     7.2028532    1.4435121  -34.9053806 
H     5.8737605    2.0045388  -33.8429035 
H     6.5236294    0.3439404  -33.7641853 
H     3.5048136    2.2428967  -29.6897413 
C     3.9225781    2.1008153  -30.7090318 
H     5.0235726    2.1682324  -30.6232488 
H     3.6695038    1.0913925  -31.0690388 
N     3.4864408    3.0913138  -31.6712399 
H     4.0030480    3.9807902  -31.6716953 
C     2.8196189    2.7959246  -32.7932220 
N     1.9633095    1.7508807  -32.8283919 
H     1.7985553    1.1942059  -31.9916936 
H     1.7274133    1.3346456  -33.7361156 
N     3.0166733    3.5274305  -33.8909120 
H     3.5051699    4.4533718  -33.7815029 
H     2.3203308    3.5004092  -34.6379306 
H    12.0364416    0.3713858  -37.4173920 
C    11.5636298    0.9896689  -36.6223306 
H    11.7326972    2.0571773  -36.8622001 
H    10.4762543    0.8022242  -36.6595282 
C    12.1085758    0.6335163  -35.2140126 
H    11.2789057    0.5520012  -34.4966105 
H    12.6117429   -0.3497180  -35.2284683 
C    13.1215842    1.6664278  -34.7415180 
O    14.1934095    1.8329022  -35.3428585 
N    12.7595336    2.3923601  -33.6717334 
H    11.9129393    2.1581729  -33.1458541 
H    13.3731106    3.1661578  -33.3358466 
H     7.2604251    1.5842111  -41.6080444 
C     7.5259395    2.0953565  -40.6713041 
N     8.4017838    3.1567246  -40.7092259 
C     8.3113665    3.7382646  -39.5301424 
H     8.8492995    4.6273479  -39.1977193 
N     7.4174319    3.0998428  -38.7305047 
H     7.0731660    3.4732381  -37.8413116 
C     6.8890549    2.0520427  -39.4473001 
H     6.1188171    1.4015868  -39.0359555 
H     2.9750925    9.5592784  -40.1226753 
C     3.0993083    8.7074161  -39.4355632 
H     2.4554974    7.8709814  -39.7550692 
H     2.8354341    9.0342481  -38.4168906 
S     4.8801559    8.2552799  -39.5219631 
H     6.6343708    8.6425449  -42.9209201 
C     7.4272975    7.8435218  -42.9525234 
H     7.9990267    8.0231728  -43.8743263 
H     8.0889255    7.9808779  -42.0799640 
C     6.8329111    6.4259247  -43.0026303 
O     7.2634411    5.6432981  -43.8480925 
N     5.9128306    6.1387319  -42.0693605 
H     5.5698058    6.8661469  -41.4276962 
C     5.3767154    4.7896358  -41.9222715 
H     6.2275026    4.1060905  -42.0859579 
C     4.8575632    4.5898918  -40.5034330 
H     4.5567480    3.5315339  -40.4047848 
H     5.6619071    4.7832359  -39.7609442 
O     3.7225804    5.3794722  -40.1867077 
H     4.0582337    6.2420346  -39.8486563 
H     4.6032854    4.5036356  -42.6558891 
H    13.6343309   11.3459021  -31.9278037 
C    12.7293643   10.6608245  -31.9741449 
H    12.8847542    9.9582446  -31.1317005 
H    11.7410880   11.1929090  -31.7898102 
C    12.9275838    9.8114441  -33.2336818 
O    14.0657283    9.5545899  -33.6140633 
N    11.8336234    9.2725830  -33.8131049 
H    10.8789023    9.5187983  -33.5245027 
C    11.9758209    8.1646167  -34.7361290 
H    12.9116789    7.6374213  -34.5033764 
H    11.1283867    7.4819130  -34.5511510 
C    12.0157237    8.5182914  -36.2246146 
O    13.0153873    8.3509052  -36.9153917 
N    10.8365449    8.9978304  -36.7200366 
H     9.9998957    8.8878578  -36.1296123 
C    10.6531721    9.1951571  -38.1355496 
H    11.6371710    9.4089265  -38.5880025 
H    10.2845101    8.2752014  -38.6241060 
C     9.6808354   10.2831813  -38.5622016 
O     9.4958799   10.4756725  -39.7622671 
N     9.0755892   11.0127294  -37.5924704 
H     9.1714355   10.7191221  -36.6160582 
C     8.1139058   12.0488091  -37.9183393 
H     8.3413295   12.4080086  -38.9316817 
H     7.0502757   11.6549706  -37.9258715 
C     8.2071878   13.2349856  -36.9514531 
O     8.4565354   14.3711145  -37.3550997 
N     7.9275475   12.9157073  -35.6742005 
H     7.7805921   11.9319702  -35.4272860 
C     7.8413753   13.8906008  -34.5894046 
H     6.9978335   14.5746396  -34.8250892 
C     7.5094229   13.1372445  -33.3013496 
H     8.2984024   12.3858274  -33.0977491 
H     7.5241877   13.8578136  -32.4622538 
C     6.1509784   12.4277305  -33.3345920 
H     5.3423705   13.1864701  -33.3817925 
H     6.0504337   11.7945736  -34.2384430 
C     5.9384657   11.5315481  -32.1218080 
H     6.6597556   10.6900604  -32.1487631 
H     6.1253871   12.1117874  -31.1947394 
N     4.5714449   11.0279716  -32.1059979 
H     3.9556033   11.2191091  -32.9066329 
C     4.0123079   10.3638362  -31.0937035 
N     4.7023289   10.1428357  -29.9710915 
H     5.6492355   10.5102760  -29.8678496 
H     4.3680359    9.4996130  -29.2508257 
N     2.7427992    9.9310398  -31.2206549 
H     2.2573933   10.1965530  -32.0841657 
H     2.1533663    9.8627060  -30.3938203 
H     8.7290833   14.5614920  -34.4875853 
H    15.6705776    6.4000251  -34.2210015 
C    15.6334057    6.5767726  -33.1147345 
H    16.6419142    6.3505709  -32.7126956 
H    15.4174896    7.6379275  -32.9101078 
C    14.6137629    5.6833320  -32.3674817 
O    14.1357568    6.1453217  -31.2944992 
O    14.3635256    4.5380138  -32.8350559 
H    14.3528115    4.7889651  -38.3669922 
C    13.3686625    4.9228364  -37.8658246 
C    12.2581271    5.3967318  -38.5809240 
H    12.3178826    5.5747166  -39.6618355 
C    11.0649707    5.6802316  -37.9077963 
H    10.2022990    6.0955892  -38.4417966 
C    10.9768639    5.4970483  -36.5245154 
H    10.0548436    5.7765692  -35.9926448 
C    12.0685973    4.9834482  -35.8163657 
H    12.0146434    4.8446878  -34.7303530 
C    13.2605786    4.6845101  -36.4871901 
H    14.0951526    4.2774881  -35.9050755 
H     8.4122086    7.4645430  -28.1805142 
C     9.3679831    7.5118249  -28.7288378 
N     9.6030781    6.7587351  -29.8611674 
C    10.9070508    6.8547891  -30.1105310 
H    11.4531441    6.3808602  -30.9291340 
N    11.5086637    7.6490895  -29.2009870 
H    12.5148233    7.8819463  -29.2164683 
C    10.5554050    8.0742496  -28.3081504 
H    10.7989414    8.7704952  -27.5063995 
O    10.6753284    5.2609028  -25.6092642 
C    10.9446839    4.6286593  -26.6812496 
O    12.0788740    4.3602566  -27.1277360 
C     9.7297445    4.2392377  -27.5330893 
H     8.8341230    4.1647449  -26.8930871 
H     9.5658971    5.1075741  -28.1944618 
C     9.8520353    3.0274565  -28.4421698 
H    10.8504095    3.0277012  -28.9085540 
H     9.7756909    2.0811991  -27.8720281 
C     8.8242743    3.0951133  -29.5974140 
O     9.3318588    3.9968490  -30.5582716 
H    10.0949304    3.1403956  -31.2361782 
C     7.4864248    3.6067839  -29.0554231 
O     7.1152150    4.7331289  -29.5229282 
O     6.8530965    2.9580632  -28.1995112 
C     8.5859904    1.7391947  -30.2918085 
H     8.2055355    0.9771533  -29.5921076 
H     7.8169949    1.9018702  -31.0763118 
C     9.8271030    1.2190535  -30.9931005 
O    10.5692660    2.1645162  -31.5336032 
O    10.0729417    0.0222997  -31.0492243 
Fe    7.1109867    6.0798974  -36.0925347 
Mo    8.1508352    5.6189451  -31.2271419 
Fe    5.5449893    7.6173815  -37.4429665 
Fe    7.8786964    5.2677448  -33.8757908 
Fe    7.0646689    8.5311859  -35.4336190 
Fe    5.9460661    6.1882792  -32.6211607 
Fe    4.9282275    6.9970559  -34.9234691 
Fe    8.1173327    7.7107019  -33.1321796 
C     6.7959529    6.8941994  -34.3087330 
S     7.8633986    7.6770137  -37.5219268 
S     9.7885373    6.0600743  -32.9657093 
S     4.9993574    5.4532321  -36.7148258 
S     8.5764197    9.6790246  -34.2025315 
S     6.6924239    3.9981281  -32.3878965 
S     4.8908453    9.1531089  -35.7954496 
S     6.8871228    7.6374363  -31.1598534 
S     3.7290365    6.4754748  -33.0546981 
C     8.8476746    2.9352143  -35.8436081 
O     7.7237289    3.8393431  -35.7196961 
C     9.3677250    2.5285683  -34.4795381 
O     9.3494260    1.3751692  -34.0953566 
H     9.7711080    3.3632734  -33.8484343 
H     8.5557397    2.0472219  -36.4304748 
H     9.6150309    3.5044093  -36.3963857 
H     6.9582936    3.3708071  -35.3102200 
O     4.5364238    5.5260686  -29.4481061 
H     5.4805851    5.2386844  -29.5089807 
H     4.4417795    6.2452425  -30.0981278 
O     1.1101190    8.3891064  -34.2104419 
H     1.9458852    8.0206708  -33.8516581 
H     0.5875534    8.6738065  -33.4135154 
