# Supplementary material for: Reaction Mechanism for CO Reduction by Mo-Nitrogenase Studied by QM/MM
Source: Inorg Chem. 2024 Aug 14;63(34):15951–63. doi: 10.1021/acs.inorgchem.4c02323 (PMC11351180; doi:10.1021/acs.inorgchem.4c02323)
Supplement: Supplementary file 2 — ic4c02323_si_002.zip [file ic4c02323_si_002.zip › Coordinates/E6/C1_3-C2_3-C1-O1_5.xyz]

196
C1_3-C2_3-C1-O1_5
H     4.4335168    0.2286349  -35.0651789 
C     5.2821239    0.7742221  -35.5456443 
H     5.7617855    0.0264168  -36.1826023 
C     4.8473426    1.9616536  -36.4008377 
H     5.7277384    2.3889557  -36.8983827 
H     4.1266258    1.7132398  -37.2013059 
H     4.4079246    2.7726471  -35.7965330 
C     6.2930370    1.1856904  -34.4657997 
H     7.2657550    1.4400321  -34.9262764 
H     5.9499337    2.0638243  -33.8860767 
H     6.5324176    0.3850713  -33.7429421 
H     3.5060450    2.2431040  -29.6893209 
C     3.9264468    2.1014315  -30.7076488 
H     5.0270686    2.1682198  -30.6158722 
H     3.6742167    1.0921202  -31.0686393 
N     3.4959257    3.0939245  -31.6704718 
H     4.0202483    3.9793414  -31.6726140 
C     2.8235424    2.8013997  -32.7897254 
N     1.9662931    1.7575800  -32.8234399 
H     1.7998816    1.2016899  -31.9865240 
H     1.7233894    1.3439747  -33.7302939 
N     3.0192094    3.5337232  -33.8876337 
H     3.5103849    4.4537204  -33.7787303 
H     2.3225839    3.5115267  -34.6348234 
H    12.0355692    0.3726523  -37.4269772 
C    11.5565049    1.0000121  -36.6500137 
H    11.7719315    2.0576854  -36.8948167 
H    10.4674686    0.8460164  -36.7468466 
C    12.0169555    0.6457706  -35.2110311 
H    11.1564795    0.6099206  -34.5182490 
H    12.4705156   -0.3615525  -35.1885672 
C    13.0629054    1.6398032  -34.7076275 
O    14.1319372    1.7870262  -35.3180041 
N    12.7309403    2.3451969  -33.6176218 
H    11.8817607    2.1318893  -33.0724944 
H    13.3643535    3.1073911  -33.2926034 
H     7.2530391    1.5855225  -41.6194681 
C     7.5010232    2.1070273  -40.6942709 
N     8.3351322    3.2006888  -40.7408803 
C     8.1358999    3.8480621  -39.6093574 
H     8.5966406    4.7888809  -39.3001883 
N     7.2082314    3.2225071  -38.8409521 
H     6.8321630    3.5871251  -37.9599906 
C     6.7813792    2.1104852  -39.5162656 
H     6.0066825    1.4569159  -39.1197509 
H     2.9919886    9.5612072  -40.1188449 
C     3.1483291    8.7169006  -39.4248700 
H     2.5157782    7.8663127  -39.7278565 
H     2.8941940    9.0445808  -38.4036560 
S     4.9509034    8.3035004  -39.5402595 
H     6.6349036    8.6420505  -42.9214616 
C     7.4268607    7.8410968  -42.9525611 
H     7.9990776    8.0181377  -43.8744591 
H     8.0888138    7.9799710  -42.0800844 
C     6.8283041    6.4236283  -43.0014646 
O     7.2541299    5.6389286  -43.8471943 
N     5.9063253    6.1441377  -42.0679796 
H     5.5775014    6.8762436  -41.4235374 
C     5.3558353    4.8016667  -41.9076794 
H     6.2017043    4.1042015  -42.0305845 
C     4.7920125    4.6500257  -40.5002197 
H     4.4841853    3.5961406  -40.3739632 
H     5.5689753    4.8709334  -39.7407424 
O     3.6541722    5.4580331  -40.2418726 
H     3.9965225    6.3130312  -39.8969427 
H     4.5950060    4.5076026  -42.6502699 
H    13.6334917   11.3453311  -31.9282929 
C    12.7267127   10.6605891  -31.9753409 
H    12.8821062    9.9564827  -31.1341463 
H    11.7399093   11.1930358  -31.7900674 
C    12.9186397    9.8139664  -33.2380196 
O    14.0560225    9.5574430  -33.6218097 
N    11.8234903    9.2777708  -33.8186575 
H    10.8685981    9.5125200  -33.5218332 
C    11.9698777    8.1687401  -34.7402898 
H    12.9104383    7.6490446  -34.5100228 
H    11.1278294    7.4816443  -34.5512777 
C    11.9961702    8.5152720  -36.2300945 
O    12.9952669    8.3603607  -36.9257077 
N    10.8044220    8.9670244  -36.7180443 
H     9.9753872    8.8602341  -36.1131608 
C    10.6022676    9.1504341  -38.1311870 
H    11.5849450    9.3305579  -38.6009288 
H    10.1920857    8.2339847  -38.5949529 
C     9.6568832   10.2604815  -38.5568445 
O     9.4786403   10.4619703  -39.7570261 
N     9.0551234   10.9888011  -37.5849209 
H     9.1483234   10.6922023  -36.6075324 
C     8.1108872   12.0409742  -37.9127881 
H     8.3452507   12.3965268  -38.9259428 
H     7.0482191   11.6526026  -37.9240512 
C     8.2067303   13.2276595  -36.9466616 
O     8.4487195   14.3642844  -37.3546597 
N     7.9298157   12.9108027  -35.6685162 
H     7.8042818   11.9250944  -35.4131190 
C     7.8431681   13.8893186  -34.5870504 
H     6.9993715   14.5721923  -34.8246656 
C     7.5103652   13.1389109  -33.2975054 
H     8.2973547   12.3851601  -33.0939401 
H     7.5275060   13.8607184  -32.4594611 
C     6.1501002   12.4328773  -33.3303599 
H     5.3427970   13.1935605  -33.3647574 
H     6.0458462   11.8106246  -34.2411219 
C     5.9430672   11.5230338  -32.1271112 
H     6.6631115   10.6810297  -32.1689381 
H     6.1349125   12.0924832  -31.1945872 
N     4.5748197   11.0217269  -32.1098159 
H     3.9605768   11.2094626  -32.9123557 
C     4.0112307   10.3680983  -31.0934931 
N     4.6967563   10.1559421  -29.9664759 
H     5.6485407   10.5119726  -29.8687646 
H     4.3615254    9.5144402  -29.2454282 
N     2.7405327    9.9372889  -31.2199602 
H     2.2575775   10.2013909  -32.0854171 
H     2.1488310    9.8808337  -30.3936747 
H     8.7298841   14.5610494  -34.4864263 
H    15.6700963    6.3983190  -34.2209928 
C    15.6318827    6.5715107  -33.1146595 
H    16.6424905    6.3534186  -32.7132692 
H    15.4078080    7.6306018  -32.9078402 
C    14.6182676    5.6695111  -32.3680236 
O    14.1451200    6.1280088  -31.2910866 
O    14.3687124    4.5255672  -32.8400713 
H    14.3562581    4.7859588  -38.3640614 
C    13.3769816    4.9143674  -37.8560362 
C    12.2568495    5.3693575  -38.5668945 
H    12.3081390    5.5393495  -39.6496532 
C    11.0662962    5.6438404  -37.8855300 
H    10.1897175    6.0364776  -38.4136069 
C    10.9948225    5.4793167  -36.4988773 
H    10.0698194    5.7551685  -35.9712856 
C    12.0962485    4.9846667  -35.7933492 
H    12.0530337    4.8577831  -34.7047501 
C    13.2828458    4.6855050  -36.4744687 
H    14.1242078    4.2878832  -35.8959490 
H     8.4108062    7.4710118  -28.1648122 
C     9.3725742    7.5297927  -28.6863534 
N     9.6338653    6.7492535  -29.7893410 
C    10.9461071    6.8382730  -30.0085359 
H    11.5167458    6.3448961  -30.7984341 
N    11.5217268    7.6585350  -29.1073551 
H    12.5256157    7.9011226  -29.1200153 
C    10.5465751    8.1083907  -28.2505283 
H    10.7656206    8.8351355  -27.4689398 
O    10.6710930    5.2546048  -25.6185773 
C    10.9491391    4.6168446  -26.6849394 
O    12.0856929    4.3721896  -27.1380277 
C     9.7365125    4.1893536  -27.5231444 
H     8.8613739    4.0504655  -26.8667314 
H     9.5121478    5.0734604  -28.1447093 
C     9.8912331    3.0091016  -28.4720566 
H    10.8830577    3.0486956  -28.9499598 
H     9.8461934    2.0439976  -27.9309064 
C     8.8497295    3.0616961  -29.6138381 
O     9.3463630    3.9776481  -30.5996469 
H     9.9047018    3.3544940  -31.2496299 
C     7.5273412    3.6060738  -29.0669318 
O     7.1745388    4.7458461  -29.5122878 
O     6.8878885    2.9613488  -28.2131255 
C     8.5920170    1.7107979  -30.2932632 
H     8.2309853    0.9722973  -29.5589849 
H     7.7873782    1.8621892  -31.0423604 
C     9.8092677    1.1572240  -31.0473567 
O    10.5059834    2.0422478  -31.6644324 
O     9.9934268   -0.0683401  -31.0413673 
Fe    4.8632489    6.9746766  -34.9266160 
Mo    8.1567309    5.7280081  -31.1901715 
Fe    8.0573887    5.3286735  -33.7934543 
Fe    5.5159128    7.5504091  -37.4372352 
Fe    6.9455032    5.8552004  -35.9990163 
Fe    5.8883781    6.2862072  -32.6390669 
Fe    7.0591477    8.3862384  -35.4605309 
Fe    8.0895690    7.7391100  -33.0754476 
C     6.7718539    6.8304450  -34.3022800 
S     7.8595986    7.3372346  -37.4596311 
S     9.8571762    6.2986096  -32.7879819 
S     4.7774820    5.4815160  -36.7394866 
S     8.5276693    9.6593786  -34.2790919 
S     6.6523241    4.1478806  -32.3630066 
S     4.8323641    9.0691243  -35.8019287 
S     6.8343417    7.7053377  -31.1367718 
S     3.6907676    6.5052144  -33.0306506 
C     8.7714140    3.0941472  -36.3282346 
O     7.5191721    3.7233566  -36.1098001 
C     9.6259953    3.1049202  -35.1015461 
O     9.2950799    3.7143969  -34.0806963 
H    10.5928405    2.5820547  -35.1241909 
H     8.6229134    2.0588738  -36.7021003 
H     9.2678124    3.6509936  -37.1454625 
H     7.0827448    3.3435254  -35.3132146 
O     4.5756113    5.5336323  -29.4092279 
H     5.5149363    5.2361707  -29.4807734 
H     4.5017088    6.2878164  -30.0206908 
O     1.1004679    8.3907868  -34.2145460 
H     1.9451232    8.0363969  -33.8631641 
H     0.5820861    8.6724396  -33.4135818 
