# Supplementary material for: Reaction Mechanism for CO Reduction by Mo-Nitrogenase Studied by QM/MM
Source: Inorg Chem. 2024 Aug 14;63(34):15951–63. doi: 10.1021/acs.inorgchem.4c02323 (PMC11351180; doi:10.1021/acs.inorgchem.4c02323)
Supplement: Supplementary file 2 — ic4c02323_si_002.zip [file ic4c02323_si_002.zip › Coordinates/E6/C1_5-C2_3-C1-O2.xyz]

196
C1_5-C2_3-C1-O2
H     4.4297562    0.2431580  -35.0637563 
C     5.2715510    0.8223669  -35.5293160 
H     5.8335297    0.1043995  -36.1406211 
C     4.8216961    1.9944946  -36.3983711 
H     5.7118273    2.5380185  -36.7518659 
H     4.2288154    1.7141447  -37.2883386 
H     4.2457924    2.7370878  -35.8244656 
C     6.1644797    1.3160995  -34.3863934 
H     6.9640382    1.9689247  -34.7620688 
H     5.6002954    1.9403121  -33.6691112 
H     6.6531738    0.4950994  -33.8314333 
H     3.5009366    2.2403242  -29.6894249 
C     3.9113744    2.0932764  -30.7099139 
H     5.0126649    2.1661193  -30.6360759 
H     3.6610011    1.0808732  -31.0628268 
N     3.4576437    3.0766848  -31.6708889 
H     3.9730135    3.9659048  -31.6833076 
C     2.7903728    2.7694647  -32.7910131 
N     1.9415954    1.7193356  -32.8185921 
H     1.7857895    1.1644999  -31.9788256 
H     1.7184117    1.2915059  -33.7244641 
N     2.9754822    3.4983631  -33.8894020 
H     3.4865407    4.4079217  -33.8034576 
H     2.2910046    3.4547976  -34.6458365 
H    12.0380118    0.3790389  -37.4234291 
C    11.5672643    1.0150459  -36.6405135 
H    11.7584621    2.0761793  -36.8856869 
H    10.4755245    0.8598993  -36.6921523 
C    12.0758328    0.6716563  -35.2184390 
H    11.2269726    0.6603339  -34.5178191 
H    12.5181006   -0.3422351  -35.1979387 
C    13.1437931    1.6486238  -34.7411380 
O    14.1864665    1.8390097  -35.3828908 
N    12.8825439    2.2899237  -33.5885433 
H    12.0575760    2.0477738  -33.0355617 
H    13.5068619    3.0577519  -33.2665756 
H     7.2615366    1.5810172  -41.6075075 
C     7.5305481    2.0856231  -40.6687112 
N     8.3790237    3.1689013  -40.7085187 
C     8.3148275    3.7154077  -39.5094240 
H     8.8442201    4.6049791  -39.1653495 
N     7.4623299    3.0354047  -38.7017086 
H     7.1918305    3.3366666  -37.7617030 
C     6.9380544    1.9919424  -39.4240982 
H     6.2063792    1.3065349  -38.9981956 
H     2.9793050    9.5592329  -40.1224035 
C     3.1121260    8.7080423  -39.4350516 
H     2.4805214    7.8629440  -39.7552803 
H     2.8459457    9.0298943  -38.4153839 
S     4.9002940    8.2803617  -39.5273853 
H     6.6345924    8.6428803  -42.9210935 
C     7.4281221    7.8442713  -42.9528025 
H     8.0009787    8.0253683  -43.8735711 
H     8.0892125    7.9810877  -42.0799532 
C     6.8347156    6.4262352  -43.0068612 
O     7.2633771    5.6485778  -43.8578638 
N     5.9168908    6.1354278  -42.0731721 
H     5.5757248    6.8604271  -41.4284412 
C     5.3827175    4.7857320  -41.9278679 
H     6.2329475    4.1040243  -42.0997786 
C     4.8733268    4.5770528  -40.5067778 
H     4.5659416    3.5201173  -40.4135552 
H     5.6828477    4.7573897  -39.7664190 
O     3.7444101    5.3746826  -40.1787072 
H     4.0868234    6.2227865  -39.8167830 
H     4.6059750    4.5023932  -42.6584889 
H    13.6344749   11.3461519  -31.9275098 
C    12.7289578   10.6624680  -31.9726201 
H    12.8849850    9.9612739  -31.1294044 
H    11.7408103   11.1938115  -31.7890977 
C    12.9203571    9.8097558  -33.2306946 
O    14.0551803    9.5486665  -33.6168009 
N    11.8204614    9.2710937  -33.7982207 
H    10.8673610    9.5258633  -33.5108523 
C    11.9466881    8.1581614  -34.7174941 
H    12.8774001    7.6207872  -34.4861723 
H    11.0882917    7.4909187  -34.5311606 
C    11.9914697    8.5158604  -36.2066005 
O    13.0042887    8.3846270  -36.8843799 
N    10.8040049    8.9671443  -36.7097971 
H     9.9669260    8.8340564  -36.1238845 
C    10.6232243    9.1615018  -38.1254217 
H    11.6113076    9.3576729  -38.5769514 
H    10.2371342    8.2444380  -38.6067634 
C     9.6693901   10.2631906  -38.5565420 
O     9.4941643   10.4653464  -39.7562566 
N     9.0598708   10.9901776  -37.5867922 
H     9.1550712   10.6939939  -36.6116527 
C     8.1124643   12.0392342  -37.9159204 
H     8.3465356   12.3933923  -38.9295235 
H     7.0490799   11.6519323  -37.9251731 
C     8.2110227   13.2261136  -36.9511143 
O     8.4634103   14.3613568  -37.3539383 
N     7.9318409   12.9076857  -35.6729674 
H     7.7636010   11.9264449  -35.4327317 
C     7.8443612   13.8815844  -34.5866536 
H     6.9967250   14.5620741  -34.8174056 
C     7.5179790   13.1181809  -33.3029749 
H     8.3062358   12.3624809  -33.1103200 
H     7.5389640   13.8300234  -32.4567198 
C     6.1565688   12.4137329  -33.3368492 
H     5.3516293   13.1771150  -33.3656008 
H     6.0450110   11.7949978  -34.2495745 
C     5.9482915   11.5001021  -32.1363170 
H     6.6568635   10.6485421  -32.1870909 
H     6.1546287   12.0639898  -31.2035075 
N     4.5737227   11.0176453  -32.1104527 
H     3.9580951   11.2106054  -32.9108249 
C     4.0121782   10.3578115  -31.0971894 
N     4.7044337   10.1313279  -29.9764871 
H     5.6436098   10.5153280  -29.8643287 
H     4.3623305    9.5020229  -29.2478947 
N     2.7405432    9.9308854  -31.2215711 
H     2.2564382   10.1949961  -32.0865060 
H     2.1499147    9.8718502  -30.3946461 
H     8.7301173   14.5578957  -34.4858380 
H    15.6704311    6.4006531  -34.2185951 
C    15.6335623    6.5785346  -33.1106505 
H    16.6450263    6.3585826  -32.7129045 
H    15.4124762    7.6388555  -32.9078876 
C    14.6258600    5.6799424  -32.3535229 
O    14.1235233    6.1534999  -31.2948061 
O    14.4069562    4.5195716  -32.7959884 
H    14.3596430    4.7905858  -38.3706820 
C    13.3822585    4.9294848  -37.8714639 
C    12.2647160    5.3940423  -38.5804737 
H    12.3098779    5.5507215  -39.6655262 
C    11.0820554    5.6839552  -37.8937314 
H    10.2033946    6.0689938  -38.4231175 
C    11.0136813    5.5296036  -36.5059129 
H    10.0856893    5.7880864  -35.9809575 
C    12.1192997    5.0374783  -35.8055708 
H    12.0943434    4.9253530  -34.7154936 
C    13.2957715    4.7169162  -36.4891544 
H    14.1360641    4.3096826  -35.9162034 
H     8.4122454    7.4575298  -28.1859572 
C     9.3650712    7.4918726  -28.7436357 
N     9.5908368    6.7276310  -29.8726378 
C    10.8913185    6.8310500  -30.1397302 
H    11.4322979    6.3553578  -30.9611146 
N    11.5006208    7.6324678  -29.2432039 
H    12.5073446    7.8667086  -29.2675101 
C    10.5564345    8.0586438  -28.3412558 
H    10.8086799    8.7561089  -27.5432404 
O    10.6802772    5.2629797  -25.6119772 
C    10.9569781    4.6254718  -26.6774511 
O    12.0912512    4.3609803  -27.1243354 
C     9.7470064    4.2195884  -27.5274457 
H     8.8511410    4.1413604  -26.8885758 
H     9.5748049    5.0828273  -28.1930989 
C     9.8851017    2.9974733  -28.4209433 
H    10.8775888    3.0080996  -28.8994645 
H     9.8337349    2.0580099  -27.8386746 
C     8.8443326    3.0193993  -29.5609996 
O     9.3466753    3.9173280  -30.5598051 
H     9.9198205    3.3074321  -31.1744873 
C     7.5251414    3.5890292  -29.0336349 
O     7.1978381    4.7368349  -29.4780441 
O     6.8678237    2.9533093  -28.1917617 
C     8.5871182    1.6563014  -30.2120991 
H     8.2152002    0.9312167  -29.4709699 
H     7.7924513    1.7929453  -30.9759611 
C     9.7957252    1.0827696  -30.9469523 
O    10.4945539    1.9549582  -31.6122537 
O     9.9869671   -0.1326213  -30.9366650 
Fe    6.9996221    5.7970298  -36.1273930 
Mo    8.1171213    5.5893395  -31.2702265 
Fe    5.5695030    7.5838625  -37.4718730 
Fe    7.8279963    5.0171979  -33.9077258 
Fe    7.1040260    8.3641364  -35.4563317 
Fe    5.8934830    6.1591790  -32.6587416 
Fe    4.9031386    6.9429273  -34.9773724 
Fe    8.0788046    7.5496914  -33.1858301 
C     6.7768684    6.7355811  -34.3648396 
S     7.8403527    7.4642406  -37.5180546 
S     9.7248268    5.9259526  -32.9740099 
S     4.8535161    5.4773677  -36.8029899 
S     8.5702199    9.5313477  -34.2001220 
S     6.6137168    3.9928906  -32.2576967 
S     4.9657355    9.1095050  -35.7968765 
S     6.8712245    7.6037302  -31.2131965 
S     3.7095892    6.4692078  -33.0771162 
C     8.9397725    3.1435351  -35.9486592 
O     7.9540901    4.1451162  -35.6680416 
C     9.7379154    2.8181152  -34.7584625 
O     9.3068768    1.8035393  -33.9748900 
H    10.5333571    3.4686200  -34.3839502 
H     8.4280720    2.2200490  -36.2900765 
H     9.5890824    3.5007538  -36.7709167 
H     9.7941292    1.8379604  -33.1069970 
O     4.5753757    5.5264302  -29.4276401 
H     5.5149052    5.2373900  -29.4990867 
H     4.4646043    6.2154274  -30.1075744 
O     1.1100247    8.3929598  -34.2116384 
H     1.9464496    8.0237443  -33.8566835 
H     0.5871161    8.6734619  -33.4134468 
