# Supplementary material for: Reaction Mechanism for CO Reduction by Mo-Nitrogenase Studied by QM/MM
Source: Inorg Chem. 2024 Aug 14;63(34):15951–63. doi: 10.1021/acs.inorgchem.4c02323 (PMC11351180; doi:10.1021/acs.inorgchem.4c02323)
Supplement: Supplementary file 2 — ic4c02323_si_002.zip [file ic4c02323_si_002.zip › Coordinates/E6/C1_5-C2_3-C1-C2.xyz]

196
C1_5-C2_3-C1-C2
H     4.4322590    0.2407113  -35.0563151 
C     5.2805302    0.8175221  -35.5065600 
H     5.8499906    0.1048692  -36.1181172 
C     4.8468756    2.0002609  -36.3680123 
H     5.7445480    2.5290397  -36.7270012 
H     4.2469584    1.7326677  -37.2578078 
H     4.2833270    2.7476399  -35.7874684 
C     6.1562620    1.2860548  -34.3384535 
H     6.9959336    1.8916348  -34.6976317 
H     5.5893963    1.9258851  -33.6360665 
H     6.6176008    0.4535218  -33.7796400 
H     3.4986859    2.2382299  -29.6880804 
C     3.9048129    2.0870814  -30.7079617 
H     5.0063002    2.1599076  -30.6406407 
H     3.6531064    1.0740095  -31.0573081 
N     3.4411212    3.0690370  -31.6662853 
H     3.9477977    3.9627508  -31.6752853 
C     2.7784990    2.7570326  -32.7869316 
N     1.9363949    1.7028907  -32.8171725 
H     1.7820754    1.1472772  -31.9773860 
H     1.7199584    1.2724645  -33.7238362 
N     2.9600843    3.4874950  -33.8855669 
H     3.4732550    4.3929915  -33.8043002 
H     2.2770716    3.4386480  -34.6428784 
H    12.0388474    0.3810938  -37.4285705 
C    11.5699159    1.0223578  -36.6518331 
H    11.7558959    2.0829639  -36.9094595 
H    10.4773530    0.8625838  -36.6744930 
C    12.0823297    0.6936456  -35.2309536 
H    11.2104578    0.7217828  -34.5499607 
H    12.5100316   -0.3263348  -35.1962040 
C    13.1533440    1.6614888  -34.7615394 
O    14.2295737    1.8177414  -35.3618119 
N    12.8479289    2.3429065  -33.6433052 
H    11.9589546    2.1576977  -33.1760930 
H    13.4664168    3.1042093  -33.3049851 
H     7.2633622    1.5786124  -41.6104343 
C     7.5373371    2.0791610  -40.6740644 
N     8.3845394    3.1628747  -40.7131031 
C     8.3435847    3.6901940  -39.5047782 
H     8.8921167    4.5646564  -39.1525706 
N     7.5024520    2.9985062  -38.6961553 
H     7.2682695    3.2586471  -37.7386037 
C     6.9669032    1.9646697  -39.4218669 
H     6.2497397    1.2684242  -38.9884066 
H     2.9774207    9.5592831  -40.1227637 
C     3.1070713    8.7079723  -39.4360446 
H     2.4801948    7.8607187  -39.7599980 
H     2.8362748    9.0285049  -38.4174189 
S     4.8964996    8.2890879  -39.5271789 
H     6.6348214    8.6431045  -42.9214244 
C     7.4287332    7.8447519  -42.9535871 
H     8.0013174    8.0276006  -43.8742109 
H     8.0894320    7.9812082  -42.0803263 
C     6.8353990    6.4266472  -43.0080046 
O     7.2619799    5.6487500  -43.8588585 
N     5.9184863    6.1351862  -42.0726616 
H     5.5762765    6.8607294  -41.4307970 
C     5.3849738    4.7847134  -41.9287456 
H     6.2356766    4.1042377  -42.1028393 
C     4.8814730    4.5721484  -40.5069725 
H     4.5724604    3.5161290  -40.4154054 
H     5.6952440    4.7481183  -39.7699678 
O     3.7538446    5.3696410  -40.1696350 
H     4.0962877    6.2232318  -39.8237732 
H     4.6068044    4.5020183  -42.6587103 
H    13.6345448   11.3440996  -31.9275791 
C    12.7285332   10.6592165  -31.9722168 
H    12.8840443    9.9584953  -31.1281847 
H    11.7408418   11.1925553  -31.7889434 
C    12.9161881    9.8047879  -33.2300176 
O    14.0479056    9.5567422  -33.6303926 
N    11.8153750    9.2504818  -33.7847268 
H    10.8660907    9.4948244  -33.4824150 
C    11.9456361    8.1417799  -34.7099578 
H    12.8754269    7.6022553  -34.4791814 
H    11.0895488    7.4691148  -34.5335376 
C    11.9941954    8.5106495  -36.1960947 
O    13.0066106    8.3861475  -36.8734672 
N    10.8074897    8.9703448  -36.7002589 
H     9.9680116    8.8215846  -36.1239835 
C    10.6340066    9.1662748  -38.1169622 
H    11.6222420    9.3801615  -38.5604154 
H    10.2733556    8.2439356  -38.6077975 
C     9.6650130   10.2543572  -38.5503017 
O     9.4693771   10.4385849  -39.7494535 
N     9.0663597   10.9944551  -37.5827782 
H     9.1909323   10.7239804  -36.6042108 
C     8.1149365   12.0395734  -37.9142991 
H     8.3475180   12.3943359  -38.9282210 
H     7.0502350   11.6520141  -37.9246119 
C     8.2108413   13.2271508  -36.9499336 
O     8.4642933   14.3617075  -37.3525154 
N     7.9306306   12.9084913  -35.6715827 
H     7.7550183   11.9283772  -35.4340915 
C     7.8439808   13.8810098  -34.5834876 
H     6.9951988   14.5611620  -34.8114133 
C     7.5199545   13.1160918  -33.2998452 
H     8.3095387   12.3616503  -33.1073986 
H     7.5408180   13.8284812  -32.4541144 
C     6.1587318   12.4108041  -33.3320056 
H     5.3540534   13.1740005  -33.3706718 
H     6.0499583   11.7847630  -34.2400003 
C     5.9447374   11.5075029  -32.1245835 
H     6.6544717   10.6563577  -32.1622580 
H     6.1457214   12.0797037  -31.1956870 
N     4.5708456   11.0223124  -32.1023118 
H     3.9542717   11.2193876  -32.9009238 
C     4.0067617   10.3679411  -31.0862936 
N     4.6987301   10.1433021  -29.9655408 
H     5.6384362   10.5262247  -29.8525864 
H     4.3506984    9.5255957  -29.2298503 
N     2.7340008    9.9432395  -31.2101076 
H     2.2507446   10.2068297  -32.0756503 
H     2.1414790    9.8918202  -30.3836247 
H     8.7300376   14.5576271  -34.4843048 
H    15.6718033    6.4028292  -34.2186802 
C    15.6381900    6.5851779  -33.1106740 
H    16.6493756    6.3578204  -32.7163752 
H    15.4265629    7.6477090  -32.9089922 
C    14.6257457    5.6939003  -32.3504237 
O    14.1199460    6.1749884  -31.2955173 
O    14.4082050    4.5333749  -32.7860900 
H    14.3591159    4.7899446  -38.3676620 
C    13.3820081    4.9262030  -37.8640516 
C    12.2662026    5.3983002  -38.5702224 
H    12.3162133    5.5760410  -39.6518601 
C    11.0753564    5.6631889  -37.8868115 
H    10.2012643    6.0560537  -38.4186612 
C    10.9949927    5.4672352  -36.5049099 
H    10.0620519    5.6919568  -35.9761467 
C    12.0987786    4.9678844  -35.8071615 
H    12.0514673    4.8083971  -34.7244742 
C    13.2875060    4.6829962  -36.4864063 
H    14.1267418    4.2698424  -35.9156737 
H     8.4116986    7.4586556  -28.1823381 
C     9.3654759    7.4936773  -28.7348630 
N     9.5904854    6.7071920  -29.8464281 
C    10.8931743    6.7900528  -30.1068186 
H    11.4382895    6.2864261  -30.9085324 
N    11.5041761    7.6055377  -29.2240675 
H    12.5118064    7.8352650  -29.2521506 
C    10.5595252    8.0575752  -28.3351779 
H    10.8140873    8.7670029  -27.5484621 
O    10.6601712    5.2517199  -25.6343788 
C    10.9292854    4.6090449  -26.7005852 
O    12.0624144    4.3632845  -27.1610819 
C     9.7071363    4.1812258  -27.5291959 
H     8.8353443    4.0572095  -26.8646927 
H     9.4886152    5.0606960  -28.1589751 
C     9.8430745    2.9961282  -28.4752069 
H    10.8337772    3.0315587  -28.9564531 
H     9.7976893    2.0319010  -27.9314936 
C     8.7951623    3.0656630  -29.6198926 
O     9.2798320    3.9670529  -30.5818776 
H    10.1331643    2.9893754  -31.3227941 
C     7.4762354    3.5852076  -29.0391590 
O     7.1309339    4.7435652  -29.4591781 
O     6.8298271    2.9371160  -28.1990968 
C     8.5347258    1.7138317  -30.3174437 
H     8.1094333    0.9653837  -29.6289181 
H     7.7992138    1.8937597  -31.1291045 
C     9.7822362    1.1461101  -30.9652073 
O    10.5764433    2.0571652  -31.5058259 
O    10.0202594   -0.0485908  -30.9641229 
Fe    7.0469618    5.8222966  -36.1834458 
Mo    8.1067776    5.5505245  -31.2301167 
Fe    5.5767826    7.6038313  -37.4865008 
Fe    7.8772886    4.9575611  -33.8219496 
Fe    7.1024274    8.3266900  -35.4439544 
Fe    5.8632392    6.1870917  -32.6337962 
Fe    4.9337710    6.9172694  -34.9709594 
Fe    8.0533100    7.5556463  -33.1498299 
C     6.7771511    6.6924950  -34.3264603 
S     7.8502607    7.5198020  -37.5360349 
S     9.7113974    5.9597639  -32.9324001 
S     4.9051214    5.4791640  -36.8258602 
S     8.5440767    9.5167312  -34.1934438 
S     6.5388021    4.0362294  -32.2315304 
S     4.9775013    9.0881084  -35.7877138 
S     6.8610888    7.6017846  -31.1743462 
S     3.6899472    6.4865411  -33.1187402 
C     8.8249149    3.0989164  -35.8484084 
O     8.0855519    4.2908605  -35.6758975 
C     9.3957750    2.6283655  -34.4796274 
O     9.3545127    1.3533532  -34.2391045 
H    10.3839634    3.1524920  -34.3112178 
H     8.1726333    2.2792142  -36.2121707 
H     9.6260804    3.2625390  -36.5959076 
H     8.6986198    3.2545925  -33.7176768 
O     4.5542567    5.5610996  -29.3899838 
H     5.4911009    5.2512722  -29.4423012 
H     4.5106738    6.3424782  -29.9679861 
O     1.1007361    8.3963499  -34.2163474 
H     1.9345897    8.0250945  -33.8577570 
H     0.5767995    8.6784165  -33.4188879 
