# Supplementary material for: Reaction Mechanism for CO Reduction by Mo-Nitrogenase Studied by QM/MM
Source: Inorg Chem. 2024 Aug 14;63(34):15951–63. doi: 10.1021/acs.inorgchem.4c02323 (PMC11351180; doi:10.1021/acs.inorgchem.4c02323)
Supplement: Supplementary file 2 — ic4c02323_si_002.zip [file ic4c02323_si_002.zip › Coordinates/E6/C1_3-C2_3-C1-O1_3.xyz]

196
C1_3-C2_3-C1-O1_3
H     4.4380617    0.2374725  -35.0599441 
C     5.2915684    0.8031763  -35.5214793 
H     5.8284164    0.0775041  -36.1445685 
C     4.8516184    1.9838191  -36.3798487 
H     5.7463646    2.4821009  -36.7861934 
H     4.2098628    1.7164624  -37.2399723 
H     4.3300072    2.7527077  -35.7888091 
C     6.2178275    1.2677359  -34.3890681 
H     7.0590870    1.8625217  -34.7820103 
H     5.7013607    1.9445012  -33.6838741 
H     6.6537397    0.4301603  -33.8141552 
H     3.4989506    2.2383537  -29.6886248 
C     3.9055392    2.0874177  -30.7088557 
H     5.0080701    2.1478089  -30.6371340 
H     3.6383579    1.0803786  -31.0647388 
N     3.4649133    3.0858187  -31.6607958 
H     4.0111523    3.9582162  -31.6653688 
C     2.8069151    2.7993086  -32.7894686 
N     1.9492752    1.7561890  -32.8403969 
H     1.7884634    1.1884299  -32.0104545 
H     1.7264941    1.3431677  -33.7532641 
N     3.0085440    3.5424642  -33.8774558 
H     3.5186716    4.4504371  -33.7711653 
H     2.3224978    3.5222116  -34.6334618 
H    12.0354481    0.3692917  -37.4257873 
C    11.5552285    0.9910708  -36.6458240 
H    11.7634376    2.0507347  -36.8848888 
H    10.4660503    0.8352357  -36.7351390 
C    12.0147477    0.6392981  -35.2078624 
H    11.1503658    0.6102903  -34.5205487 
H    12.4678509   -0.3681818  -35.1824712 
C    13.0583213    1.6317152  -34.7032552 
O    14.1285748    1.7845867  -35.3125932 
N    12.7295280    2.3294807  -33.6074047 
H    11.8702242    2.1295857  -33.0737869 
H    13.3626212    3.0895355  -33.2811089 
H     7.2460270    1.5858264  -41.6248160 
C     7.4790745    2.1140203  -40.7053819 
N     8.3215026    3.2011916  -40.7613683 
C     8.0627790    3.9061741  -39.6791515 
H     8.5098707    4.8626378  -39.4051165 
N     7.0870166    3.3266363  -38.9340431 
H     6.6386647    3.7678461  -38.1239371 
C     6.6883436    2.1881404  -39.5754078 
H     5.8835493    1.5647915  -39.1915214 
H     2.9759446    9.5636285  -40.1176515 
C     3.1017862    8.7207482  -39.4206312 
H     2.4357477    7.8935433  -39.7175151 
H     2.8589998    9.0623741  -38.4014548 
S     4.8758031    8.2446209  -39.5262544 
H     6.6328282    8.6404592  -42.9196849 
C     7.4226619    7.8372168  -42.9488531 
H     7.9927628    8.0094378  -43.8729930 
H     8.0873666    7.9786498  -42.0788159 
C     6.8213787    6.4198389  -42.9910491 
O     7.2516885    5.6293066  -43.8281326 
N     5.8946313    6.1478817  -42.0598069 
H     5.5601380    6.8864902  -41.4265750 
C     5.3347372    4.8086587  -41.8922876 
H     6.1782086    4.1036109  -41.9808935 
C     4.7271512    4.6879782  -40.5007606 
H     4.4344626    3.6329643  -40.3526099 
H     5.4732670    4.9478964  -39.7247234 
O     3.5688012    5.4801964  -40.2994619 
H     3.8942400    6.3594301  -39.9999279 
H     4.5867898    4.5096430  -42.6446163 
H    13.6343284   11.3473519  -31.9270078 
C    12.7291682   10.6643560  -31.9719089 
H    12.8839571    9.9598473  -31.1310284 
H    11.7407618   11.1945076  -31.7887476 
C    12.9216802    9.8209249  -33.2338019 
O    14.0561829    9.5579853  -33.6203002 
N    11.8220064    9.2950793  -33.8140563 
H    10.8710220    9.5298946  -33.5072752 
C    11.9567874    8.1813335  -34.7287872 
H    12.8873860    7.6461218  -34.4911696 
H    11.1011579    7.5125674  -34.5371385 
C    12.0062221    8.5299959  -36.2186922 
O    13.0138019    8.3719154  -36.9001828 
N    10.8254357    8.9925647  -36.7255368 
H     9.9867247    8.8883233  -36.1353705 
C    10.6501422    9.1988885  -38.1399766 
H    11.6367922    9.4118523  -38.5871469 
H    10.2774574    8.2857623  -38.6384575 
C     9.6810055   10.2893867  -38.5653703 
O     9.5049838   10.4904614  -39.7654241 
N     9.0668818   11.0073307  -37.5936765 
H     9.1539975   10.7048223  -36.6189145 
C     8.1103856   12.0483505  -37.9184279 
H     8.3393074   12.4068236  -38.9317196 
H     7.0484999   11.6548140  -37.9259197 
C     8.2064991   13.2336597  -36.9505547 
O     8.4567219   14.3697050  -37.3534918 
N     7.9279502   12.9128676  -35.6735350 
H     7.7772140   11.9288336  -35.4291484 
C     7.8424617   13.8851914  -34.5859719 
H     6.9962802   14.5676543  -34.8165900 
C     7.5144787   13.1235184  -33.3014466 
H     8.3031057   12.3690275  -33.1069589 
H     7.5343791   13.8381050  -32.4574707 
C     6.1537999   12.4169858  -33.3331565 
H     5.3478364   13.1787497  -33.3756263 
H     6.0495903   11.7872075  -34.2390537 
C     5.9413337   11.5174200  -32.1223263 
H     6.6575996   10.6719052  -32.1543064 
H     6.1344234   12.0941397  -31.1945463 
N     4.5712290   11.0210521  -32.1023212 
H     3.9560657   11.2120003  -32.9032376 
C     4.0053599   10.3711434  -31.0839608 
N     4.6897755   10.1589895  -29.9564517 
H     5.6421559   10.5132583  -29.8581305 
H     4.3520948    9.5200852  -29.2340131 
N     2.7333749    9.9448550  -31.2092145 
H     2.2514026   10.2027939  -32.0768638 
H     2.1406143    9.8917763  -30.3833259 
H     8.7294778   14.5592337  -34.4855037 
H    15.6702549    6.3984749  -34.2211412 
C    15.6322143    6.5718854  -33.1148885 
H    16.6413263    6.3479365  -32.7128357 
H    15.4133302    7.6319891  -32.9076439 
C    14.6137648    5.6737889  -32.3696433 
O    14.1392816    6.1343669  -31.2944317 
O    14.3612903    4.5306763  -32.8423731 
H    14.3636574    4.7864192  -38.3564860 
C    13.3981695    4.9173390  -37.8287189 
C    12.2786251    5.4427781  -38.4847865 
H    12.2979743    5.6481961  -39.5622312 
C    11.1343274    5.7660962  -37.7460022 
H    10.2796449    6.2473700  -38.2418318 
C    11.1076881    5.5635962  -36.3601819 
H    10.2435123    5.8776498  -35.7582961 
C    12.2038932    4.9835912  -35.7155508 
H    12.1926833    4.8277965  -34.6310164 
C    13.3439484    4.6499704  -36.4504744 
H    14.1881379    4.2036944  -35.9132833 
H     8.4112373    7.4682932  -28.1727233 
C     9.3690904    7.5219100  -28.7087549 
N     9.6042513    6.7619719  -29.8337441 
C    10.9101927    6.8528397  -30.0815288 
H    11.4584197    6.3704642  -30.8932771 
N    11.5097211    7.6525946  -29.1756446 
H    12.5164063    7.8829600  -29.1907005 
C    10.5546645    8.0872539  -28.2882922 
H    10.7954840    8.7927204  -27.4938332 
O    10.6730339    5.2585009  -25.6179816 
C    10.9472133    4.6236949  -26.6873582 
O    12.0830840    4.3623988  -27.1332956 
C     9.7350055    4.2213267  -27.5378197 
H     8.8434176    4.1300875  -26.8942133 
H     9.5533761    5.0940085  -28.1885103 
C     9.8669036    3.0138827  -28.4540148 
H    10.8560722    3.0272771  -28.9395964 
H     9.8144673    2.0649404  -27.8862593 
C     8.8171858    3.0534232  -29.5886279 
O     9.3005313    3.9741940  -30.5737606 
H     9.8811585    3.3429953  -31.2224084 
C     7.4940650    3.5875169  -29.0339653 
O     7.1433875    4.7368285  -29.4556742 
O     6.8529906    2.9333696  -28.1901998 
C     8.5785263    1.7017337  -30.2731180 
H     8.2348743    0.9501983  -29.5437194 
H     7.7691021    1.8428125  -31.0190596 
C     9.8030884    1.1778542  -31.0350892 
O    10.4899509    2.0853412  -31.6364310 
O    10.0079310   -0.0429802  -31.0504697 
Fe    7.0839593    8.3833269  -35.4589311 
Mo    8.0862913    5.6922718  -31.1583330 
Fe    7.1243728    5.8853749  -36.0729971 
Fe    5.5943871    7.5170343  -37.4920633 
Fe    7.9047213    5.0595297  -33.8083862 
Fe    8.0612915    7.6817987  -33.1382048 
Fe    5.8827407    6.2608064  -32.5927664 
Fe    4.9567291    6.9017958  -34.9644121 
C     6.8004447    6.7373948  -34.3098165 
S     7.8898410    7.5565884  -37.5295156 
S     9.7416032    6.1753308  -32.8602785 
S     5.0006443    5.3763595  -36.7727914 
S     8.5374952    9.6200576  -34.2593874 
S     6.5101750    4.1047587  -32.2129201 
S     4.9357945    9.0493814  -35.8496913 
S     6.8405706    7.7237196  -31.1623957 
S     3.7002379    6.5394356  -33.1004802 
C     8.8406608    3.1083404  -36.6005300 
O     8.4115046    4.4629117  -36.8899758 
C     9.5183116    3.0285859  -35.2786531 
O     8.9707164    3.5599508  -34.2788953 
H    10.5183033    2.5943304  -35.1543437 
H     7.9036722    2.5208031  -36.5971050 
H     9.4687115    2.7506364  -37.4338131 
H     9.1836680    4.9601667  -37.2225977 
O     4.5568864    5.5619986  -29.3848921 
H     5.4846835    5.2338210  -29.4665049 
H     4.5019634    6.3264811  -29.9842544 
O     1.0968828    8.3942337  -34.2218869 
H     1.9361828    8.0281572  -33.8680357 
H     0.5784428    8.6768184  -33.4215620 
