# Supplementary material for: Reaction Mechanism for CO Reduction by Mo-Nitrogenase Studied by QM/MM
Source: Inorg Chem. 2024 Aug 14;63(34):15951–63. doi: 10.1021/acs.inorgchem.4c02323 (PMC11351180; doi:10.1021/acs.inorgchem.4c02323)
Supplement: Supplementary file 2 — ic4c02323_si_002.zip [file ic4c02323_si_002.zip › Coordinates/E6/C1_3-C2_3-C1-O2.xyz]

196
C1_3-C2_3-C1-O2
H     4.4326020    0.2381648  -35.0626366 
C     5.2797033    0.8065434  -35.5287543 
H     5.8111143    0.0871458  -36.1631003 
C     4.8448335    2.0019505  -36.3717293 
H     5.7435335    2.5331587  -36.7233278 
H     4.2398408    1.7454423  -37.2611599 
H     4.2859249    2.7428681  -35.7790037 
C     6.2141932    1.2567969  -34.4024232 
H     7.0462004    1.8523505  -34.8039609 
H     5.7046835    1.9258430  -33.6850313 
H     6.6591999    0.4157416  -33.8391697 
H     3.4982541    2.2346781  -29.6866732 
C     3.9045699    2.0757360  -30.7050267 
H     5.0057897    2.1546611  -30.6361458 
H     3.6531187    1.0597411  -31.0472135 
N     3.4491588    3.0516730  -31.6721159 
H     4.0033409    3.9184312  -31.7162411 
C     2.7725664    2.7339770  -32.7813462 
N     1.9191890    1.6870359  -32.7923795 
H     1.7666161    1.1406330  -31.9461562 
H     1.6907639    1.2530716  -33.6932601 
N     2.9523358    3.4490654  -33.8910776 
H     3.4541734    4.3671597  -33.8145740 
H     2.2549711    3.3992579  -34.6353621 
H    12.0365354    0.3802996  -37.4253689 
C    11.5621399    1.0194121  -36.6478170 
H    11.7746583    2.0767992  -36.8929901 
H    10.4695712    0.8810158  -36.7227251 
C    12.0344145    0.6739271  -35.2142413 
H    11.1737003    0.6873764  -34.5233748 
H    12.4569618   -0.3477248  -35.1791864 
C    13.1116780    1.6371622  -34.7234410 
O    14.1621972    1.8093870  -35.3570479 
N    12.8410809    2.2890691  -33.5802205 
H    12.0023895    2.0638480  -33.0346270 
H    13.4727276    3.0520858  -33.2584460 
H     7.2593515    1.5822662  -41.6095461 
C     7.5231599    2.0907304  -40.6731351 
N     8.3740913    3.1719820  -40.7133886 
C     8.2831002    3.7406958  -39.5266711 
H     8.8073068    4.6359858  -39.1887675 
N     7.4094912    3.0775953  -38.7274196 
H     7.1096190    3.3972588  -37.8023942 
C     6.9011946    2.0220270  -39.4414877 
H     6.1580820    1.3476561  -39.0179888 
H     2.9792026    9.5597773  -40.1241760 
C     3.1133463    8.7086877  -39.4395703 
H     2.4807489    7.8625339  -39.7555537 
H     2.8592717    9.0284226  -38.4164008 
S     4.9025106    8.2908606  -39.5575089 
H     6.6358266    8.6437506  -42.9222816 
C     7.4303389    7.8460986  -42.9552397 
H     8.0025943    8.0301257  -43.8759159 
H     8.0900725    7.9816920  -42.0808449 
C     6.8378627    6.4276002  -43.0124957 
O     7.2671509    5.6504600  -43.8634962 
N     5.9191902    6.1363367  -42.0794804 
H     5.5752262    6.8632405  -41.4386129 
C     5.3830482    4.7876843  -41.9328999 
H     6.2321865    4.1037477  -42.1008945 
C     4.8682648    4.5857496  -40.5138190 
H     4.5619639    3.5293548  -40.4155085 
H     5.6744055    4.7727830  -39.7729095 
O     3.7366679    5.3824555  -40.1927770 
H     4.0780615    6.2348511  -39.8418143 
H     4.6064652    4.5030686  -42.6612570 
H    13.6344302   11.3454700  -31.9274697 
C    12.7285707   10.6613871  -31.9723110 
H    12.8838185    9.9603056  -31.1286154 
H    11.7407031   11.1934116  -31.7889437 
C    12.9176421    9.8091035  -33.2309112 
O    14.0513433    9.5545716  -33.6245389 
N    11.8180959    9.2634509  -33.7930644 
H    10.8662635    9.5069119  -33.4954068 
C    11.9486657    8.1511851  -34.7128943 
H    12.8791705    7.6146525  -34.4788837 
H    11.0914549    7.4811407  -34.5278046 
C    12.0015907    8.5119486  -36.2013902 
O    13.0150225    8.3723210  -36.8768344 
N    10.8201997    8.9746213  -36.7084027 
H     9.9812185    8.8498563  -36.1227357 
C    10.6464541    9.1762886  -38.1240821 
H    11.6337403    9.3899891  -38.5694485 
H    10.2814426    8.2567953  -38.6172654 
C     9.6790254   10.2678999  -38.5540332 
O     9.5022193   10.4702440  -39.7537381 
N     9.0633058   10.9895605  -37.5837263 
H     9.1570913   10.6929969  -36.6081210 
C     8.1140025   12.0369496  -37.9136471 
H     8.3487270   12.3920797  -38.9265704 
H     7.0497059   11.6510602  -37.9243884 
C     8.2105207   13.2239181  -36.9488845 
O     8.4600735   14.3596494  -37.3522705 
N     7.9325659   12.9054950  -35.6706638 
H     7.7691304   11.9237343  -35.4290679 
C     7.8442819   13.8800688  -34.5850548 
H     6.9957301   14.5592129  -34.8171100 
C     7.5183445   13.1158011  -33.3017881 
H     8.3079969   12.3613868  -33.1091544 
H     7.5375910   13.8272050  -32.4551819 
C     6.1582357   12.4087085  -33.3362034 
H     5.3524506   13.1708431  -33.3730276 
H     6.0512021   11.7848452  -34.2458359 
C     5.9474537   11.5022130  -32.1305732 
H     6.6574098   10.6514755  -32.1719287 
H     6.1492076   12.0728939  -31.2009563 
N     4.5742278   11.0155529  -32.1059935 
H     3.9578830   11.2087241  -32.9054808 
C     4.0113123   10.3602420  -31.0900893 
N     4.6979356   10.1455767  -29.9641246 
H     5.6421161   10.5189050  -29.8575262 
H     4.3596156    9.5106595  -29.2384010 
N     2.7410945    9.9284376  -31.2174628 
H     2.2591239   10.1882091  -32.0848200 
H     2.1470655    9.8767083  -30.3922516 
H     8.7300724   14.5572102  -34.4848266 
H    15.6724984    6.3990078  -34.2199046 
C    15.6394775    6.5732901  -33.1126985 
H    16.6523427    6.3504569  -32.7185540 
H    15.4205120    7.6333049  -32.9055512 
C    14.6299346    5.6737817  -32.3582788 
O    14.1394412    6.1427186  -31.2931540 
O    14.3983969    4.5189251  -32.8112997 
H    14.3595671    4.7899145  -38.3704458 
C    13.3819856    4.9278927  -37.8710727 
C    12.2635461    5.3843099  -38.5829991 
H    12.3078218    5.5311128  -39.6695099 
C    11.0804447    5.6795000  -37.8979012 
H    10.2024607    6.0585520  -38.4332035 
C    11.0144738    5.5412061  -36.5083564 
H    10.0901026    5.7989041  -35.9767540 
C    12.1222803    5.0583553  -35.8042813 
H    12.0936866    4.9599707  -34.7128599 
C    13.2966291    4.7275098  -36.4863199 
H    14.1373024    4.3255575  -35.9100115 
H     8.4121478    7.4609093  -28.1832261 
C     9.3660341    7.5013087  -28.7366093 
N     9.5803499    6.7597272  -29.8811874 
C    10.8804006    6.8570841  -30.1516634 
H    11.4082167    6.3937922  -30.9883047 
N    11.5000164    7.6364539  -29.2411610 
H    12.5079864    7.8625998  -29.2621317 
C    10.5620903    8.0544170  -28.3284536 
H    10.8223866    8.7388626  -27.5219692 
O    10.6794824    5.2610360  -25.6148720 
C    10.9506488    4.6119079  -26.6750955 
O    12.0831510    4.3513284  -27.1294009 
C     9.7341962    4.1903784  -27.5085585 
H     8.8475151    4.0993286  -26.8591354 
H     9.5416549    5.0550286  -28.1684811 
C     9.8666290    2.9716886  -28.4092100 
H    10.8595434    2.9791298  -28.8880599 
H     9.8127206    2.0272668  -27.8359027 
C     8.8234933    3.0231078  -29.5444760 
O     9.3267510    3.9732903  -30.4932806 
H     9.9177379    3.4224978  -31.1196403 
C     7.4954091    3.5725193  -29.0067976 
O     7.1654142    4.7242557  -29.4266191 
O     6.8401555    2.9151678  -28.1768363 
C     8.5715694    1.6925771  -30.2649444 
H     8.2005220    0.9355882  -29.5554554 
H     7.7708954    1.8726086  -31.0142067 
C     9.7779232    1.1486609  -31.0298861 
O    10.4459049    2.0409166  -31.7045684 
O    10.0077744   -0.0606529  -31.0079927 
Fe    5.6027351    7.5836574  -37.5322811 
Mo    8.0723235    5.6315468  -31.1896507 
Fe    7.0663390    5.8041892  -36.2394632 
Fe    4.9718671    6.8719827  -35.0196208 
Fe    7.1255997    8.2971096  -35.4872878 
Fe    5.9004278    6.1344099  -32.6819766 
Fe    8.0915907    7.5281971  -33.1908650 
Fe    7.8206256    4.8503220  -33.8462913 
C     6.8051469    6.6494000  -34.3878953 
S     7.8808992    7.5004867  -37.5893377 
S     9.7015007    5.9165802  -32.9508262 
S     4.9321200    5.4516763  -36.9068534 
S     8.5608270    9.5078606  -34.2423299 
S     6.5165037    4.0000292  -32.1486319 
S     4.9975108    9.0533264  -35.8251018 
S     6.8266619    7.6416158  -31.2429287 
S     3.7129538    6.4355425  -33.1808982 
C     8.9397501    3.1521314  -36.0892444 
O     8.0179489    4.1935332  -35.7878413 
C     9.7418670    2.8566366  -34.8862280 
O     8.9749074    2.8153014  -33.7657345 
H    10.7843517    3.1701201  -34.7707584 
H     8.3563828    2.2540169  -36.3941157 
H     9.6009638    3.4219423  -36.9343299 
H     9.5288744    2.5861338  -32.9604069 
O     4.5729591    5.5675995  -29.3736042 
H     5.4943933    5.2277137  -29.4610718 
H     4.5171527    6.3141702  -29.9946381 
O     1.1037949    8.3910892  -34.2187792 
H     1.9367220    8.0059679  -33.8711359 
H     0.5869671    8.6712824  -33.4168661 
