# Supplementary material for: Reaction Mechanism for CO Reduction by Mo-Nitrogenase Studied by QM/MM
Source: Inorg Chem. 2024 Aug 14;63(34):15951–63. doi: 10.1021/acs.inorgchem.4c02323 (PMC11351180; doi:10.1021/acs.inorgchem.4c02323)
Supplement: Supplementary file 2 — ic4c02323_si_002.zip [file ic4c02323_si_002.zip › Coordinates/E6/C1_3-C2_3-C1-C2.xyz]

196
C1_3-C2_3-C1-C2
H     4.4372820    0.2391786  -35.0526884 
C     5.2931145    0.8124786  -35.4957531 
H     5.8469101    0.1028078  -36.1254611 
C     4.8737161    2.0147825  -36.3351314 
H     5.7768897    2.5614765  -36.6499754 
H     4.3019901    1.7612397  -37.2470601 
H     4.2866957    2.7426907  -35.7534557 
C     6.1814047    1.2455390  -34.3219848 
H     7.0115577    1.8914043  -34.6373730 
H     5.6269706    1.8607218  -33.5877739 
H     6.6338049    0.3933045  -33.7820624 
H     3.4958036    2.2369966  -29.6872925 
C     3.8964798    2.0836399  -30.7075590 
H     4.9981871    2.1625647  -30.6480939 
H     3.6438753    1.0700618  -31.0549681 
N     3.4228197    3.0650149  -31.6614268 
H     3.9394794    3.9538377  -31.6782388 
C     2.7638559    2.7486284  -32.7822972 
N     1.9252070    1.6913608  -32.8104116 
H     1.7626908    1.1439296  -31.9667111 
H     1.7072393    1.2595629  -33.7152760 
N     2.9469673    3.4762437  -33.8825179 
H     3.4528074    4.3887093  -33.7992871 
H     2.2612238    3.4276268  -34.6376259 
H    12.0421367    0.3765695  -37.4197837 
C    11.5790545    1.0067706  -36.6300928 
H    11.7550667    2.0710409  -36.8752045 
H    10.4885524    0.8401837  -36.6703814 
C    12.1229818    0.6619031  -35.2195283 
H    11.2988527    0.6147358  -34.4902510 
H    12.5963089   -0.3367227  -35.2171048 
C    13.1701818    1.6665686  -34.7532469 
O    14.2401488    1.8111523  -35.3630071 
N    12.8562660    2.3720807  -33.6562544 
H    11.9654429    2.2109424  -33.1841449 
H    13.4698992    3.1519506  -33.3366441 
H     7.2595949    1.5822876  -41.6113071 
C     7.5246909    2.0913367  -40.6769294 
N     8.3779620    3.1703075  -40.7215893 
C     8.2901512    3.7428738  -39.5364982 
H     8.8218608    4.6326143  -39.1969724 
N     7.4136910    3.0863561  -38.7369679 
H     7.1288553    3.4013203  -37.8077770 
C     6.9031088    2.0284731  -39.4449233 
H     6.1599290    1.3563140  -39.0180364 
H     2.9796857    9.5595135  -40.1229818 
C     3.1140709    8.7086694  -39.4367764 
H     2.4855283    7.8605023  -39.7557741 
H     2.8512847    9.0284017  -38.4156050 
S     4.9038232    8.2899879  -39.5398323 
H     6.6352947    8.6436824  -42.9218726 
C     7.4296810    7.8461468  -42.9548929 
H     8.0020023    8.0309376  -43.8750347 
H     8.0896749    7.9817082  -42.0808792 
C     6.8366763    6.4280420  -43.0133026 
O     7.2646128    5.6520555  -43.8658895 
N     5.9187983    6.1361068  -42.0795170 
H     5.5749704    6.8624708  -41.4382757 
C     5.3836871    4.7870219  -41.9333892 
H     6.2331204    4.1037814  -42.1033410 
C     4.8715864    4.5843763  -40.5132316 
H     4.5650829    3.5280718  -40.4141476 
H     5.6799114    4.7709817  -39.7744845 
O     3.7411539    5.3821465  -40.1893046 
H     4.0836461    6.2335145  -39.8364576 
H     4.6065936    4.5028134  -42.6612895 
H    13.6344213   11.3441546  -31.9279665 
C    12.7279004   10.6595288  -31.9733831 
H    12.8837534    9.9583592  -31.1300458 
H    11.7405794   11.1927169  -31.7893002 
C    12.9134077    9.8058849  -33.2324942 
O    14.0457255    9.5543296  -33.6308490 
N    11.8126545    9.2552963  -33.7892317 
H    10.8617113    9.4984301  -33.4885567 
C    11.9405733    8.1422615  -34.7097452 
H    12.8699254    7.6027383  -34.4769825 
H    11.0812774    7.4739123  -34.5282440 
C    11.9913988    8.5043649  -36.1981156 
O    13.0064573    8.3767896  -36.8726583 
N    10.8062962    8.9595522  -36.7051196 
H     9.9665344    8.8173512  -36.1260662 
C    10.6348644    9.1623668  -38.1208971 
H    11.6247286    9.3730967  -38.5621828 
H    10.2679906    8.2437238  -38.6146623 
C     9.6727905   10.2582203  -38.5513271 
O     9.4955198   10.4612240  -39.7508492 
N     9.0608822   10.9837402  -37.5812058 
H     9.1582314   10.6890531  -36.6057101 
C     8.1149983   12.0335490  -37.9127065 
H     8.3509061   12.3863455  -38.9261437 
H     7.0500534   11.6500111  -37.9240722 
C     8.2126914   13.2211273  -36.9493469 
O     8.4628109   14.3565132  -37.3527195 
N     7.9349191   12.9031682  -35.6708875 
H     7.7650446   11.9224701  -35.4307202 
C     7.8450567   13.8779165  -34.5852967 
H     6.9954001   14.5551415  -34.8182213 
C     7.5200143   13.1109731  -33.3034215 
H     8.3112962   12.3578873  -33.1122607 
H     7.5373990   13.8204352  -32.4552062 
C     6.1614436   12.4008814  -33.3401615 
H     5.3541693   13.1612501  -33.3791735 
H     6.0567766   11.7759373  -34.2493247 
C     5.9497106   11.4944788  -32.1346757 
H     6.6591284   10.6430167  -32.1760326 
H     6.1518367   12.0650959  -31.2051617 
N     4.5758265   11.0101779  -32.1098011 
H     3.9599825   11.2027336  -32.9102184 
C     4.0116638   10.3596578  -31.0918202 
N     4.7008938   10.1435957  -29.9675295 
H     5.6459125   10.5151207  -29.8620856 
H     4.3580505    9.5181739  -29.2357642 
N     2.7394984    9.9333294  -31.2150728 
H     2.2558184   10.1946800  -32.0811660 
H     2.1480516    9.8827775  -30.3879744 
H     8.7303025   14.5563987  -34.4848531 
H    15.6735095    6.4013030  -34.2199274 
C    15.6426781    6.5802115  -33.1129224 
H    16.6541263    6.3510927  -32.7190026 
H    15.4307800    7.6422053  -32.9084382 
C    14.6293649    5.6885555  -32.3562339 
O    14.1384338    6.1588731  -31.2921822 
O    14.3957704    4.5335718  -32.8058469 
H    14.3594446    4.7879732  -38.3681056 
C    13.3825117    4.9208572  -37.8648994 
C    12.2609220    5.3769136  -38.5722975 
H    12.3073438    5.5448570  -39.6558100 
C    11.0714404    5.6438599  -37.8870827 
H    10.1924553    6.0268983  -38.4182945 
C    10.9987693    5.4691893  -36.5020854 
H    10.0667214    5.6957517  -35.9728576 
C    12.1094227    4.9881719  -35.8020761 
H    12.0701478    4.8562401  -34.7152690 
C    13.2949466    4.6958138  -36.4836686 
H    14.1412580    4.2991784  -35.9117234 
H     8.4108569    7.4567775  -28.1821326 
C     9.3634962    7.4878657  -28.7348367 
N     9.5827948    6.6934119  -29.8411710 
C    10.8837566    6.7723622  -30.1074277 
H    11.4193928    6.2627979  -30.9110665 
N    11.5003939    7.5924982  -29.2321008 
H    12.5071863    7.8233043  -29.2639667 
C    10.5596381    8.0524718  -28.3426169 
H    10.8189647    8.7664118  -27.5614378 
O    10.6610856    5.2509212  -25.6392640 
C    10.9307280    4.6019758  -26.7017924 
O    12.0643626    4.3603869  -27.1639912 
C     9.7078097    4.1598884  -27.5226366 
H     8.8472148    4.0125642  -26.8488808 
H     9.4646641    5.0432839  -28.1384125 
C     9.8486182    2.9857623  -28.4838759 
H    10.8356541    3.0357633  -28.9719739 
H     9.8135049    2.0157080  -27.9481290 
C     8.7925129    3.0572367  -29.6230997 
O     9.2664010    3.9514953  -30.5918065 
H    10.0484414    2.9711613  -31.4246469 
C     7.4790737    3.5788045  -29.0267622 
O     7.1434233    4.7453595  -29.4247339 
O     6.8298173    2.9249240  -28.1921285 
C     8.5168428    1.7055325  -30.3167937 
H     8.0943383    0.9563867  -29.6271454 
H     7.7802523    1.9038237  -31.1244303 
C     9.7444569    1.1368431  -30.9918997 
O    10.5121956    2.0353564  -31.5822459 
O     9.9884609   -0.0616452  -30.9995672 
Fe    7.0593038    5.7997936  -36.1909989 
Mo    8.0850483    5.5459614  -31.2191625 
Fe    5.5959382    7.5863221  -37.5056784 
Fe    7.8927308    4.7514121  -33.8069323 
Fe    7.1099692    8.2841924  -35.4516413 
Fe    5.8568472    6.1988663  -32.6472070 
Fe    4.9506809    6.8743288  -35.0000161 
Fe    8.0560298    7.5036265  -33.1693878 
C     6.7850250    6.6202264  -34.3509932 
S     7.8674664    7.4999963  -37.5517513 
S     9.6940535    5.9233675  -32.9264361 
S     4.9193617    5.4563828  -36.8737767 
S     8.5514472    9.4783788  -34.2085196 
S     6.4500472    4.0672438  -32.1457312 
S     4.9911838    9.0578435  -35.7999165 
S     6.8660646    7.6205429  -31.1939755 
S     3.6840262    6.4810783  -33.1550143 
C     8.8035102    3.0615835  -36.0381512 
O     8.0845222    4.2443449  -35.8198522 
C     9.4880206    2.6641977  -34.7166064 
O     8.6979327    2.9999416  -33.6501229 
H    10.4895122    3.1586112  -34.6736525 
H     8.1089472    2.2502582  -36.3472917 
H     9.5395185    3.2014893  -36.8561615 
H     9.6670255    1.5657029  -34.7337114 
O     4.5627972    5.5749075  -29.3658600 
H     5.4926339    5.2480417  -29.4294308 
H     4.5331278    6.3652776  -29.9317145 
O     1.0932521    8.3935586  -34.2251532 
H     1.9285412    8.0166995  -33.8739717 
H     0.5753804    8.6756162  -33.4241676 
