# Supplementary material for: Reaction Mechanism for CO Reduction by Mo-Nitrogenase Studied by QM/MM
Source: Inorg Chem. 2024 Aug 14;63(34):15951–63. doi: 10.1021/acs.inorgchem.4c02323 (PMC11351180; doi:10.1021/acs.inorgchem.4c02323)
Supplement: Supplementary file 2 — ic4c02323_si_002.zip [file ic4c02323_si_002.zip › Coordinates/E8/CH2CH2O+H2O.xyz]

198
CH2CH2O+H2O
H     4.4269776    0.2445994  -35.0676190 
C     5.2630988    0.8259329  -35.5426108 
H     5.8113377    0.1122029  -36.1693678 
C     4.7956177    2.0039229  -36.3989121 
H     5.6734679    2.5703614  -36.7478637 
H     4.2028491    1.7140544  -37.2856700 
H     4.2015688    2.7237228  -35.8133505 
C     6.1896546    1.3085299  -34.4217772 
H     6.9955023    1.9217599  -34.8494712 
H     5.6617570    1.9715200  -33.7112354 
H     6.6522326    0.4799652  -33.8525204 
H     3.5009205    2.2440138  -29.6896172 
C     3.9107082    2.1054973  -30.7107141 
H     5.0129501    2.1586460  -30.6323764 
H     3.6456391    1.1026790  -31.0788780 
N     3.4656326    3.1117615  -31.6515189 
H     3.9403323    4.0215616  -31.6043135 
C     2.8160161    2.8354450  -32.7910693 
N     1.9768022    1.7795154  -32.8614812 
H     1.8108410    1.2042185  -32.0382382 
H     1.7611600    1.3727341  -33.7795998 
N     3.0069664    3.6034234  -33.8597862 
H     3.5306818    4.5003883  -33.7501252 
H     2.3429150    3.5761815  -34.6348447 
H    12.0276751    0.4054239  -37.4494154 
C    11.5368510    1.0947933  -36.7219411 
H    11.8125705    2.1353582  -36.9774606 
H    10.4462007    1.0092251  -36.8735451 
C    11.8628602    0.7918822  -35.2570199 
H    10.9923551    1.0538144  -34.6284523 
H    12.0401692   -0.2913716  -35.1124603 
C    13.0828014    1.5210482  -34.7070710 
O    14.1135207    1.7344401  -35.3568120 
N    12.9827923    1.8643426  -33.4106270 
H    12.0695300    1.9001744  -32.9532105 
H    13.6715371    2.5421423  -33.0688536 
H     7.2662480    1.5684168  -41.6274365 
C     7.5522754    2.0570757  -40.7048816 
N     8.4045736    3.1328537  -40.7517359 
C     8.3736868    3.6413943  -39.5317971 
H     8.9266879    4.5135651  -39.1794640 
N     7.5411669    2.9548664  -38.7186807 
H     7.3535447    3.2949407  -37.7235643 
C     6.9959177    1.9372902  -39.4467042 
H     6.2723611    1.2427074  -39.0202613 
H     2.9890368    9.5566527  -40.1201315 
C     3.1382648    8.7045677  -39.4302134 
H     2.5068564    7.8563008  -39.7421642 
H     2.8804388    9.0283697  -38.4089886 
S     4.9345381    8.2723571  -39.5391514 
H     6.6354253    8.6436177  -42.9219941 
C     7.4301981    7.8458354  -42.9550585 
H     8.0031839    8.0306056  -43.8751094 
H     8.0899134    7.9815828  -42.0807883 
C     6.8375356    6.4268586  -43.0145050 
O     7.2621346    5.6555194  -43.8727744 
N     5.9237770    6.1325670  -42.0782358 
H     5.5879491    6.8569129  -41.4308917 
C     5.3908571    4.7817886  -41.9313223 
H     6.2411191    4.1010912  -42.1061784 
C     4.8924896    4.5681502  -40.5071977 
H     4.5862335    3.5117411  -40.4152901 
H     5.7088998    4.7429897  -39.7722681 
O     3.7618606    5.3623144  -40.1672188 
H     4.1025152    6.2255012  -39.8445570 
H     4.6093948    4.5010419  -42.6596336 
H    13.6345635   11.3422826  -31.9280718 
C    12.7257087   10.6589347  -31.9720382 
H    12.8807483    9.9607568  -31.1259280 
H    11.7395619   11.1928521  -31.7887102 
C    12.9027186    9.7977415  -33.2263527 
O    14.0331220    9.5217275  -33.6155799 
N    11.7944235    9.2667391  -33.7898728 
H    10.8451521    9.5284333  -33.4973861 
C    11.9137712    8.1567476  -34.7146195 
H    12.8395883    7.6096743  -34.4850132 
H    11.0501504    7.4942556  -34.5396086 
C    11.9677176    8.5261012  -36.1984067 
O    12.9890208    8.4188931  -36.8660062 
N    10.7769108    8.9659770  -36.7063119 
H     9.9331385    8.7914366  -36.1439914 
C    10.6071882    9.1621079  -38.1232436 
H    11.5996001    9.3550678  -38.5661483 
H    10.2218918    8.2461927  -38.6062048 
C     9.6602354   10.2674571  -38.5552202 
O     9.4842131   10.4693215  -39.7546607 
N     9.0574544   10.9973861  -37.5842489 
H     9.1559028   10.7024248  -36.6095178 
C     8.1089695   12.0446206  -37.9121782 
H     8.3430453   12.4019861  -38.9246944 
H     7.0475349   11.6536646  -37.9238811 
C     8.2060891   13.2288543  -36.9445752 
O     8.4601091   14.3641108  -37.3469633 
N     7.9268111   12.9096939  -35.6665603 
H     7.7573528   11.9288315  -35.4231360 
C     7.8417257   13.8864817  -34.5829338 
H     6.9971332   14.5696848  -34.8173092 
C     7.5112335   13.1339263  -33.2938195 
H     8.2966934   12.3776599  -33.0933912 
H     7.5336674   13.8540275  -32.4545621 
C     6.1481204   12.4327795  -33.3216650 
H     5.3451343   13.1973424  -33.3699830 
H     6.0427398   11.7975355  -34.2234814 
C     5.9308252   11.5412413  -32.1063380 
H     6.6516666   10.6991176  -32.1286419 
H     6.1137720   12.1247954  -31.1805473 
N     4.5636670   11.0377170  -32.0949005 
H     3.9482801   11.2327180  -32.8947955 
C     4.0013583   10.3751471  -31.0829473 
N     4.6889626   10.1561825  -29.9587743 
H     5.6412686   10.5107772  -29.8614554 
H     4.3591679    9.5041800  -29.2445963 
N     2.7310976    9.9450895  -31.2109708 
H     2.2479899   10.2087028  -32.0762807 
H     2.1392291    9.8818944  -30.3853351 
H     8.7292872   14.5596627  -34.4843446 
H    15.6820696    6.4028028  -34.2221576 
C    15.6676105    6.5843108  -33.1169571 
H    16.6762068    6.3389307  -32.7275911 
H    15.4702223    7.6481563  -32.9086939 
C    14.6384358    5.7189408  -32.3719140 
O    14.1461009    6.1744728  -31.3080528 
O    14.3483363    4.5779932  -32.8534530 
H    14.3579280    4.7934779  -38.3766437 
C    13.3758071    4.9375422  -37.8891040 
C    12.2699855    5.4126861  -38.6104414 
H    12.3272063    5.5700151  -39.6945288 
C    11.0781064    5.7040388  -37.9405030 
H    10.2070124    6.0878031  -38.4824363 
C    10.9865852    5.5272527  -36.5574872 
H    10.0519517    5.7777666  -36.0392977 
C    12.0745208    5.0129665  -35.8457465 
H    12.0098500    4.8411055  -34.7655346 
C    13.2644502    4.7074545  -36.5120485 
H    14.0945812    4.2900890  -35.9308899 
H     8.4104390    7.4665053  -28.1669224 
C     9.3694078    7.5149608  -28.6946635 
N     9.6084210    6.7064259  -29.7811386 
C    10.9140881    6.7814821  -30.0255809 
H    11.4687815    6.2501400  -30.8007682 
N    11.5122241    7.6198483  -29.1557251 
H    12.5165106    7.8603886  -29.1828800 
C    10.5550545    8.0930049  -28.2904646 
H    10.7966861    8.8275906  -27.5230060 
O    10.6682727    5.2522924  -25.6338194 
C    10.9386958    4.6116106  -26.7004335 
O    12.0728759    4.3711620  -27.1631141 
C     9.7177691    4.1769075  -27.5255018 
H     8.8536588    4.0300992  -26.8558870 
H     9.4798834    5.0615746  -28.1401275 
C     9.8614217    3.0060117  -28.4880619 
H    10.8469667    3.0594424  -28.9789965 
H     9.8284109    2.0359320  -27.9520244 
C     8.8040216    3.0785013  -29.6253368 
O     9.2782795    3.9566997  -30.6076681 
H    11.2095161    4.9363280  -32.6221452 
C     7.4847543    3.5923762  -29.0312644 
O     7.1226515    4.7434359  -29.4489702 
O     6.8438055    2.9353397  -28.1920778 
C     8.5005696    1.7035286  -30.2665245 
H     8.0896225    0.9880936  -29.5362568 
H     7.7301176    1.8716418  -31.0482390 
C     9.6971856    1.0897201  -30.9507697 
O    10.4592139    1.9433684  -31.6040863 
O     9.9284919   -0.1106549  -30.9321824 
Fe    8.0219742    5.0757058  -33.8059405 
Mo    8.1099637    5.6210911  -31.1661523 
Fe    6.9408902    5.7346052  -36.1508503 
Fe    5.4821117    7.6065573  -37.4229625 
Fe    5.9186867    6.2067468  -32.6210884 
Fe    7.9220922    7.6714744  -33.0327617 
Fe    4.9222200    6.9707547  -34.8928579 
Fe    7.0772281    8.3101781  -35.4232532 
C     6.8359623    6.6233623  -34.3632060 
S     7.8132312    7.4990089  -37.4385315 
S     9.6700872    6.2674548  -32.8453427 
S     4.6855041    5.5747197  -36.6598634 
S     8.4348060    9.5885802  -34.1561794 
S     6.6546625    4.0790354  -32.3125036 
S     4.9010777    9.0983679  -35.8045727 
S     6.7624308    7.6085300  -31.0495020 
S     3.7421300    6.5802637  -33.0004290 
C     8.7490764    3.2770143  -35.9868087 
O     7.5857822    3.9742307  -36.3802502 
C     9.1140361    3.5271453  -34.5421860 
O    11.7464930    4.1262129  -32.7147324 
H    10.1888542    3.7030502  -34.3707094 
H     8.5641087    2.1930176  -36.1770755 
H     9.5926278    3.5523112  -36.6538196 
H     8.8001434    2.7067228  -33.8688399 
H    12.7075557    4.4136826  -32.7737271 
H    10.1165487    2.9148073  -31.4294362 
O     4.5309795    5.5253845  -29.4345439 
H     5.4770269    5.2436226  -29.4599573 
H     4.4911262    6.3103749  -30.0107924 
O     1.1081766    8.3956549  -34.2134235 
H     1.9525119    8.0470055  -33.8569774 
H     0.5849021    8.6771475  -33.4157318 
