# Supplementary material for: Reaction Mechanism for CO Reduction by Mo-Nitrogenase Studied by QM/MM
Source: Inorg Chem. 2024 Aug 14;63(34):15951–63. doi: 10.1021/acs.inorgchem.4c02323 (PMC11351180; doi:10.1021/acs.inorgchem.4c02323)
Supplement: Supplementary file 2 — ic4c02323_si_002.zip [file ic4c02323_si_002.zip › Coordinates/E8/CH2CH2+H2O+O.xyz]

198
CH2CH2+H2O+O
H     4.4233503    0.2529229  -35.0676833 
C     5.2523465    0.8512155  -35.5368264 
H     5.8179293    0.1540862  -36.1693145 
C     4.7779700    2.0379552  -36.3814135 
H     5.6525178    2.6096466  -36.7368137 
H     4.1817084    1.7577269  -37.2693136 
H     4.1900488    2.7556878  -35.7869131 
C     6.1466392    1.3363652  -34.3904027 
H     6.8506575    2.0976575  -34.7547741 
H     5.5718039    1.8500735  -33.5974571 
H     6.7230541    0.5156864  -33.9231449 
H     3.4997625    2.2437560  -29.6889979 
C     3.9071299    2.1052238  -30.7100665 
H     5.0101069    2.1528823  -30.6354666 
H     3.6345927    1.1059005  -31.0819257 
N     3.4635500    3.1205594  -31.6407752 
H     3.9374866    4.0297821  -31.5752984 
C     2.8199116    2.8600991  -32.7861983 
N     1.9855758    1.8012469  -32.8759723 
H     1.8190923    1.2141447  -32.0615015 
H     1.7700664    1.4071840  -33.7994890 
N     3.0120000    3.6462736  -33.8422459 
H     3.5203891    4.5500619  -33.7102877 
H     2.3424047    3.6352245  -34.6129614 
H    12.0474090    0.3739868  -37.4330620 
C    11.5872711    1.0081776  -36.6592281 
H    11.7978020    2.0674355  -36.8927933 
H    10.4956581    0.8678969  -36.7239322 
C    12.0684711    0.6400492  -35.2444180 
H    11.2219041    0.7067584  -34.5416235 
H    12.4298718   -0.4054320  -35.2110077 
C    13.2007611    1.5197071  -34.7391221 
O    14.2183184    1.7708378  -35.4002663 
N    13.0563631    1.9665125  -33.4816296 
H    12.1561773    1.9213961  -33.0038323 
H    13.6920686    2.7138995  -33.1792676 
H     7.2716882    1.5773273  -41.5939509 
C     7.5636257    2.0681933  -40.6414149 
N     8.4192017    3.1449722  -40.6944066 
C     8.4749801    3.6176868  -39.4632127 
H     9.0585570    4.4709469  -39.1192804 
N     7.6973361    2.9011795  -38.6134739 
H     7.5575217    3.1620222  -37.6245662 
C     7.0920206    1.9057759  -39.3491494 
H     6.3923836    1.2014451  -38.8990446 
H     2.9798842    9.5582207  -40.1282988 
C     3.1151204    8.7027531  -39.4506310 
H     2.4922993    7.8532505  -39.7761726 
H     2.8433386    9.0181226  -38.4302570 
S     4.9149266    8.2941969  -39.5528414 
H     6.6352679    8.6434528  -42.9217405 
C     7.4296912    7.8459764  -42.9546086 
H     8.0026908    8.0294002  -43.8748795 
H     8.0897372    7.9817221  -42.0806549 
C     6.8382548    6.4273759  -43.0109803 
O     7.2656111    5.6522489  -43.8649059 
N     5.9237243    6.1326677  -42.0750766 
H     5.5823596    6.8562427  -41.4292254 
C     5.3950948    4.7806348  -41.9319243 
H     6.2463192    4.1042649  -42.1212144 
C     4.9132891    4.5547780  -40.5030212 
H     4.6024671    3.4984015  -40.4196204 
H     5.7425173    4.7172687  -39.7779119 
O     3.7933510    5.3498735  -40.1396953 
H     4.1367066    6.2061813  -39.7984779 
H     4.6105603    4.5006889  -42.6590387 
H    13.6346268   11.3412443  -31.9285715 
C    12.7254311   10.6571197  -31.9731977 
H    12.8800119    9.9608888  -31.1254300 
H    11.7395452   11.1920918  -31.7892517 
C    12.9030124    9.7919762  -33.2260132 
O    14.0343918    9.5202010  -33.6161430 
N    11.7962005    9.2516327  -33.7841459 
H    10.8461130    9.5179413  -33.4967766 
C    11.9173038    8.1427045  -34.7115880 
H    12.8485053    7.6023740  -34.4878449 
H    11.0595332    7.4717847  -34.5341959 
C    11.9610751    8.5125478  -36.1956288 
O    12.9781493    8.4006904  -36.8702919 
N    10.7688694    8.9543504  -36.6982480 
H     9.9254689    8.7905406  -36.1317803 
C    10.5979334    9.1552893  -38.1148810 
H    11.5922599    9.3417801  -38.5565334 
H    10.2065564    8.2431071  -38.6001715 
C     9.6594597   10.2684848  -38.5498123 
O     9.4860176   10.4663214  -39.7506001 
N     9.0674638   11.0105180  -37.5818740 
H     9.1462917   10.7027435  -36.6091409 
C     8.1112826   12.0494024  -37.9118892 
H     8.3435054   12.4077253  -38.9244215 
H     7.0488492   11.6551832  -37.9236847 
C     8.2047819   13.2340614  -36.9446839 
O     8.4601072   14.3693171  -37.3470732 
N     7.9240325   12.9150887  -35.6672271 
H     7.7533242   11.9346139  -35.4229672 
C     7.8400568   13.8928345  -34.5850257 
H     6.9980178   14.5783018  -34.8220871 
C     7.5069092   13.1467821  -33.2933222 
H     8.2899086   12.3889551  -33.0900128 
H     7.5315765   13.8705542  -32.4571946 
C     6.1424172   12.4494096  -33.3192280 
H     5.3399264   13.2147155  -33.3633033 
H     6.0325748   11.8169880  -34.2223413 
C     5.9279390   11.5540822  -32.1064872 
H     6.6548388   10.7171253  -32.1302490 
H     6.1058618   12.1362575  -31.1786995 
N     4.5641044   11.0429471  -32.0990272 
H     3.9518925   11.2289858  -32.9039249 
C     4.0055818   10.3725140  -31.0906569 
N     4.6978738   10.1461953  -29.9698872 
H     5.6450140   10.5128276  -29.8673457 
H     4.3655060    9.4990287  -29.2526468 
N     2.7366360    9.9414285  -31.2180820 
H     2.2503279   10.2063013  -32.0810997 
H     2.1489379    9.8572696  -30.3919626 
H     8.7287449   14.5622164  -34.4857488 
H    15.6819809    6.4036770  -34.2230552 
C    15.6673174    6.5873458  -33.1186041 
H    16.6726569    6.3348728  -32.7255569 
H    15.4771313    7.6528214  -32.9118066 
C    14.6286177    5.7328256  -32.3766969 
O    14.1434847    6.1852588  -31.3095929 
O    14.3197912    4.5992127  -32.8660866 
H    14.3538056    4.7923509  -38.3756159 
C    13.3665790    4.9306685  -37.8894431 
C    12.2672496    5.4198665  -38.6119451 
H    12.3434998    5.6322526  -39.6853159 
C    11.0531843    5.6509558  -37.9578022 
H    10.1956728    6.0630746  -38.5015112 
C    10.9196359    5.3815407  -36.5929191 
H     9.9536120    5.5439547  -36.1008888 
C    12.0096167    4.8715580  -35.8788067 
H    11.9182927    4.6457377  -34.8092207 
C    13.2307836    4.6464316  -36.5237759 
H    14.0621156    4.2364643  -35.9391399 
H     8.4100508    7.4562269  -28.1894263 
C     9.3582636    7.4858902  -28.7551635 
N     9.5665536    6.7055536  -29.8765900 
C    10.8658412    6.7812701  -30.1470900 
H    11.3965758    6.2644349  -30.9478815 
N    11.4939773    7.5861913  -29.2649478 
H    12.5011426    7.8140347  -29.2937382 
C    10.5601094    8.0379963  -28.3639185 
H    10.8291717    8.7370556  -27.5727620 
O    10.6614700    5.2553520  -25.6387811 
C    10.9285924    4.6253296  -26.7127789 
O    12.0629710    4.3726396  -27.1685044 
C     9.7075294    4.2181607  -27.5536140 
H     8.8318935    4.0931223  -26.8945096 
H     9.4975186    5.1026807  -28.1782606 
C     9.8480273    3.0407775  -28.5071960 
H    10.8393826    3.0874348  -28.9857774 
H     9.8096614    2.0759618  -27.9617330 
C     8.7962390    3.0894558  -29.6540307 
O     9.2678579    3.9386871  -30.6655039 
H    11.1508959    4.9279795  -32.6611246 
C     7.4761792    3.6101340  -29.0769457 
O     7.1014961    4.7408162  -29.5399233 
O     6.8537885    2.9725239  -28.2075712 
C     8.5164191    1.6993289  -30.2682009 
H     8.0665159    1.0005745  -29.5437030 
H     7.7853944    1.8462452  -31.0910128 
C     9.7536761    1.0700531  -30.8658465 
O    10.6131860    1.9183250  -31.3851734 
O     9.9349308   -0.1394262  -30.8883933 
Fe    7.7695863    5.0749093  -34.1304550 
Mo    8.0825818    5.5754212  -31.2964274 
Fe    6.8068287    6.0446811  -36.2300816 
Fe    5.3453427    7.8602427  -37.3692168 
Fe    5.8667054    6.2348586  -32.6471669 
Fe    7.9286751    7.6570327  -33.0773714 
Fe    4.7901653    7.1421083  -34.8424014 
Fe    6.9419652    8.5263339  -35.3399357 
C     6.6884258    6.8012970  -34.3626984 
S     7.6917482    7.8118915  -37.4017696 
S     9.5692003    6.1127123  -33.0872534 
S     4.5967774    5.7667718  -36.6563033 
S     8.4503502    9.6383674  -34.0974929 
S     6.5836837    4.0799298  -32.4318038 
S     4.7491762    9.2970222  -35.6891379 
S     6.8061870    7.5745878  -31.0839049 
S     3.6742298    6.6236380  -32.9409419 
C     9.2304369    2.4026342  -35.3976781 
O     7.7256439    4.5104242  -35.8805277 
C     9.3982843    2.3584552  -34.0726538 
O    11.7243657    4.1371903  -32.6771102 
H    10.1669459    2.9705634  -33.5842097 
H     8.4685805    1.8048820  -35.9144511 
H     9.8349482    3.0624716  -36.0270071 
H     8.7701034    1.7195085  -33.4386181 
H    12.6762220    4.4502713  -32.7557757 
H    10.2373617    2.8919888  -31.2837490 
O     4.5091654    5.5125814  -29.4733959 
H     5.4605158    5.2501280  -29.5170430 
H     4.4223586    6.2544283  -30.1003455 
O     1.0883391    8.3948421  -34.2227183 
H     1.9366495    8.0572357  -33.8641132 
H     0.5682742    8.6819246  -33.4244565 
