# Supplementary material for: Reaction Mechanism for CO Reduction by Mo-Nitrogenase Studied by QM/MM
Source: Inorg Chem. 2024 Aug 14;63(34):15951–63. doi: 10.1021/acs.inorgchem.4c02323 (PMC11351180; doi:10.1021/acs.inorgchem.4c02323)
Supplement: Supplementary file 2 — ic4c02323_si_002.zip [file ic4c02323_si_002.zip › Coordinates/E8/HOCH2CH2OH_5.xyz]

198
HOCH2CH2OH_5
H     4.4265099    0.2287426  -35.0667562 
C     5.2671728    0.7770389  -35.5501309 
H     5.7597162    0.0291656  -36.1781395 
C     4.8314183    1.9575905  -36.4138021 
H     5.7162842    2.4034837  -36.8880227 
H     4.1353360    1.7022537  -37.2334106 
H     4.3673557    2.7607013  -35.8178058 
C     6.2645399    1.2121243  -34.4720087 
H     7.2417252    1.4458550  -34.9214368 
H     5.9254089    2.1131426  -33.9239725 
H     6.4879590    0.4328451  -33.7201906 
H     3.4967854    2.2421798  -29.6901811 
C     3.8984923    2.0994242  -30.7130670 
H     5.0014137    2.1569179  -30.6438335 
H     3.6279897    1.0950793  -31.0738699 
N     3.4516798    3.1037750  -31.6556121 
H     3.9674692    3.9941627  -31.6349093 
C     2.8105483    2.8221640  -32.7970043 
N     1.9626170    1.7726957  -32.8628588 
H     1.7856083    1.2063845  -32.0355621 
H     1.7340071    1.3702405  -33.7789553 
N     3.0251301    3.5746644  -33.8761734 
H     3.5100131    4.4947214  -33.7444284 
H     2.3513781    3.5580361  -34.6441774 
H    12.0358376    0.3732100  -37.4213949 
C    11.5591461    0.9975866  -36.6358572 
H    11.7490814    2.0607796  -36.8774233 
H    10.4716628    0.8271051  -36.7124924 
C    12.0561935    0.6467274  -35.2079881 
H    11.2117710    0.5875821  -34.4975952 
H    12.5297441   -0.3515776  -35.1974124 
C    13.0928069    1.6582480  -34.7217355 
O    14.1578735    1.8111152  -35.3354556 
N    12.7620851    2.3670711  -33.6315164 
H    11.8977644    2.1623408  -33.1160667 
H    13.3820791    3.1446695  -33.3134778 
H     7.2579344    1.5805062  -41.6215258 
C     7.5189674    2.0918481  -40.6968785 
N     8.3556585    3.1825569  -40.7424907 
C     8.2106358    3.7873867  -39.5794619 
H     8.6949371    4.7101397  -39.2539287 
N     7.3147741    3.1382500  -38.7954756 
H     7.0077185    3.4619101  -37.8713359 
C     6.8523485    2.0531931  -39.4896258 
H     6.0964059    1.3842685  -39.0811425 
H     2.9934020    9.5592959  -40.1205679 
C     3.1525408    8.7114141  -39.4303853 
H     2.5189179    7.8607754  -39.7319852 
H     2.9084533    9.0355817  -38.4055537 
S     4.9542415    8.2964438  -39.5638894 
H     6.6346690    8.6421998  -42.9213483 
C     7.4271023    7.8420765  -42.9529381 
H     7.9992590    8.0205737  -43.8747505 
H     8.0888220    7.9803371  -42.0801973 
C     6.8312914    6.4239315  -43.0036966 
O     7.2599109    5.6420056  -43.8510525 
N     5.9110928    6.1398046  -42.0704039 
H     5.5752087    6.8700868  -41.4269080 
C     5.3681560    4.7940502  -41.9160490 
H     6.2160230    4.1027895  -42.0591077 
C     4.8276369    4.6185987  -40.5020121 
H     4.5185253    3.5638242  -40.3894281 
H     5.6190514    4.8207458  -39.7501402 
O     3.6934485    5.4229525  -40.2148416 
H     4.0365557    6.2806363  -39.8785299 
H     4.6000099    4.5050615  -42.6535608 
H    13.6344457   11.3459997  -31.9274523 
C    12.7281939   10.6626543  -31.9723137 
H    12.8836400    9.9616740  -31.1288468 
H    11.7404136   11.1939408  -31.7890007 
C    12.9185208    9.8090131  -33.2293150 
O    14.0543529    9.5400525  -33.6096199 
N    11.8174751    9.2792944  -33.8018383 
H    10.8634939    9.5401080  -33.5199108 
C    11.9409523    8.1638421  -34.7174432 
H    12.8735452    7.6294267  -34.4869554 
H    11.0834766    7.4966208  -34.5228052 
C    11.9811691    8.5165904  -36.2078428 
O    12.9936301    8.3840202  -36.8882041 
N    10.7906463    8.9585920  -36.7068987 
H     9.9560423    8.8317326  -36.1130676 
C    10.5980673    9.1436836  -38.1211299 
H    11.5839364    9.3194724  -38.5856419 
H    10.1845951    8.2287402  -38.5843985 
C     9.6577563   10.2563244  -38.5513070 
O     9.4845637   10.4608330  -39.7514851 
N     9.0529677   10.9842761  -37.5805651 
H     9.1406033   10.6823771  -36.6047065 
C     8.1112303   12.0377635  -37.9116976 
H     8.3481670   12.3916220  -38.9247924 
H     7.0482605   11.6514724  -37.9237201 
C     8.2083385   13.2246124  -36.9466759 
O     8.4530968   14.3609746  -37.3529599 
N     7.9312963   12.9070210  -35.6685073 
H     7.7919381   11.9227218  -35.4187515 
C     7.8438331   13.8831350  -34.5843940 
H     6.9972185   14.5637226  -34.8188184 
C     7.5145793   13.1231380  -33.2991699 
H     8.3017100   12.3668719  -33.1046869 
H     7.5346311   13.8372535  -32.4547224 
C     6.1530701   12.4185519  -33.3334484 
H     5.3472340   13.1811059  -33.3614996 
H     6.0439611   11.8019998  -34.2477241 
C     5.9468991   11.5013163  -32.1351099 
H     6.6608704   10.6545345  -32.1874575 
H     6.1482216   12.0637154  -31.2004437 
N     4.5746650   11.0109985  -32.1123040 
H     3.9609291   11.1984571  -32.9153617 
C     4.0079928   10.3638156  -31.0932725 
N     4.6946119   10.1480975  -29.9671563 
H     5.6502283   10.4947091  -29.8744959 
H     4.3580576    9.5073033  -29.2459380 
N     2.7337250    9.9452385  -31.2148809 
H     2.2502459   10.2040463  -32.0812851 
H     2.1443983    9.8844970  -30.3874349 
H     8.7300244   14.5584088  -34.4846920 
H    15.6697791    6.3989772  -34.2200328 
C    15.6306833    6.5730093  -33.1133066 
H    16.6395078    6.3497611  -32.7102683 
H    15.4110062    7.6331543  -32.9078236 
C    14.6134378    5.6768328  -32.3667026 
O    14.1354561    6.1360880  -31.2925892 
O    14.3636231    4.5308467  -32.8353081 
H    14.3610353    4.7891292  -38.3780322 
C    13.3811177    4.9276559  -37.8919884 
C    12.2697699    5.3648394  -38.6261380 
H    12.3228229    5.4814637  -39.7156548 
C    11.0840229    5.6845384  -37.9585270 
H    10.2065626    6.0526142  -38.5016172 
C    11.0139544    5.5946058  -36.5663916 
H    10.0853164    5.8951039  -36.0598277 
C    12.1115751    5.1173033  -35.8407044 
H    12.0784905    5.0407172  -34.7474018 
C    13.2861286    4.7577552  -36.5046212 
H    14.1201652    4.3618981  -35.9142665 
H     8.4135100    7.4671429  -28.1692309 
C     9.3750365    7.5191866  -28.6990993 
N     9.6166630    6.7623456  -29.8237986 
C    10.9187213    6.8720484  -30.0794769 
H    11.4633516    6.4050968  -30.9038391 
N    11.5118695    7.6768809  -29.1753108 
H    12.5160924    7.9190153  -29.1955929 
C    10.5561895    8.0966913  -28.2817650 
H    10.7924632    8.8055831  -27.4889824 
O    10.6764283    5.2490838  -25.6270317 
C    10.9542026    4.5974769  -26.6841537 
O    12.0892511    4.3360567  -27.1315920 
C     9.7409974    4.1767437  -27.5249714 
H     8.8556853    4.0755013  -26.8752013 
H     9.5461242    5.0504365  -28.1717176 
C     9.8719060    2.9699056  -28.4455441 
H    10.8629887    2.9849138  -28.9282465 
H     9.8170904    2.0169211  -27.8860800 
C     8.8199333    3.0376035  -29.5739910 
O     9.3194295    3.9849673  -30.5264634 
H     9.8473251    3.4295652  -31.2054810 
C     7.5030461    3.5903692  -29.0124589 
O     7.1690825    4.7452747  -29.4177190 
O     6.8519867    2.9223754  -28.1885453 
C     8.5326589    1.7119779  -30.2960950 
H     8.1996888    0.9493676  -29.5743696 
H     7.6949089    1.8998730  -31.0009767 
C     9.7034883    1.1774606  -31.1253657 
O    10.2811689    2.0654631  -31.8782854 
O     9.9872220   -0.0206028  -31.0641217 
Fe    4.8452557    6.9649204  -34.8857205 
Mo    8.0995195    5.6999187  -31.1755195 
Fe    6.9906619    5.7867290  -35.9071488 
Fe    5.5123753    7.4945587  -37.4745171 
Fe    7.8246902    5.1787848  -33.7560966 
Fe    8.1307677    7.6383705  -33.0868221 
Fe    7.0698113    8.3477789  -35.4238099 
Fe    5.8345627    6.3283727  -32.5797473 
C     6.7379848    6.7932211  -34.2555000 
S     7.8659276    7.3109156  -37.4017658 
S     9.7665601    6.0067916  -32.8637327 
S     4.7981888    5.4481834  -36.6858169 
S     8.5607314    9.5872880  -34.2367882 
S     6.4900134    4.1913917  -32.1747067 
S     4.8597503    9.0420171  -35.8157373 
S     6.8995800    7.7489096  -31.1502416 
S     3.6424654    6.5589130  -32.9815237 
C     8.8707706    3.0519366  -36.2262952 
O     7.6072097    3.7214330  -36.1293320 
C     9.6384548    3.1601111  -34.9267572 
O     8.6926142    3.0688105  -33.8798076 
H    10.1622856    4.1216402  -34.8469882 
H     8.6628130    1.9990700  -36.4956740 
H     9.4231951    3.5221941  -37.0545481 
H    10.3818753    2.3540131  -34.8636959 
H     9.1642481    2.7802266  -33.0527366 
H     7.1075280    3.3241802  -35.3817860 
O     4.5490982    5.5406886  -29.4048490 
H     5.4890482    5.2544894  -29.4763224 
H     4.4283483    6.2222018  -30.0910027 
O     1.0916972    8.3940595  -34.2246205 
H     1.9381021    8.0410443  -33.8742498 
H     0.5768686    8.6760693  -33.4221009 
