# Supplementary material for: Reaction Mechanism for CO Reduction by Mo-Nitrogenase Studied by QM/MM
Source: Inorg Chem. 2024 Aug 14;63(34):15951–63. doi: 10.1021/acs.inorgchem.4c02323 (PMC11351180; doi:10.1021/acs.inorgchem.4c02323)
Supplement: Supplementary file 2 — ic4c02323_si_002.zip [file ic4c02323_si_002.zip › Coordinates/E8/CH3CH2OH+O.xyz]

198
CH3CH2OH+O
H     4.4351698    0.2556532  -35.0432424 
C     5.2830307    0.8639568  -35.4597644 
H     5.8847575    0.1891298  -36.0881501 
C     4.8234661    2.0662287  -36.2878606 
H     5.6924035    2.6896832  -36.5605517 
H     4.3017895    1.7898847  -37.2231551 
H     4.1637560    2.7367224  -35.7139054 
C     6.1053995    1.3077862  -34.2335116 
H     6.8638776    2.0533537  -34.4943481 
H     5.4856741    1.8204051  -33.4725662 
H     6.6235497    0.4625077  -33.7410342 
H     3.4993924    2.2445896  -29.6897230 
C     3.9054693    2.1085284  -30.7117787 
H     5.0092148    2.1354321  -30.6373993 
H     3.6140009    1.1191748  -31.0951904 
N     3.4800221    3.1473416  -31.6245920 
H     3.9632573    4.0491156  -31.5299368 
C     2.8462504    2.9255482  -32.7835908 
N     2.0144510    1.8688261  -32.9157191 
H     1.8499439    1.2526141  -32.1231580 
H     1.8013802    1.5011184  -33.8507133 
N     3.0435107    3.7531672  -33.8060810 
H     3.5609854    4.6465546  -33.6425266 
H     2.3877210    3.7668856  -34.5883117 
H    12.0646256    0.3498340  -37.4083489 
C    11.6307140    0.9354174  -36.5873105 
H    11.7438564    2.0122365  -36.8092704 
H    10.5631637    0.7042238  -36.5976954 
C    12.2288036    0.5639586  -35.2012178 
H    11.4335698    0.4243743  -34.4527165 
H    12.7639069   -0.3993508  -35.2540791 
C    13.2200550    1.6181702  -34.7300609 
O    14.2654329    1.8304071  -35.3614110 
N    12.8846157    2.2988113  -33.6218265 
H    12.0387104    2.0609960  -33.0935802 
H    13.4751960    3.0980846  -33.3071302 
H     7.2622675    1.5852348  -41.6034353 
C     7.5336108    2.0966439  -40.6634975 
N     8.3805835    3.1790004  -40.7335797 
C     8.3443333    3.7390616  -39.5399965 
H     8.8944667    4.6217363  -39.2159306 
N     7.5079899    3.0774117  -38.7050798 
H     7.3309830    3.3718168  -37.7366559 
C     6.9712660    2.0206516  -39.4007734 
H     6.2529364    1.3377629  -38.9473182 
H     2.9772536    9.5599368  -40.1305589 
C     3.1090149    8.7052653  -39.4559374 
H     2.4852261    7.8567969  -39.7821526 
H     2.8381631    9.0195829  -38.4348531 
S     4.9098115    8.3011991  -39.5678272 
H     6.6347768    8.6428071  -42.9214759 
C     7.4281386    7.8439126  -42.9535904 
H     8.0007721    8.0248622  -43.8746254 
H     8.0891692    7.9809701  -42.0804248 
C     6.8342490    6.4256129  -43.0071392 
O     7.2609768    5.6473093  -43.8580520 
N     5.9175164    6.1359128  -42.0715174 
H     5.5764464    6.8634972  -41.4304354 
C     5.3810819    4.7871737  -41.9228751 
H     6.2306115    4.1040496  -42.0923158 
C     4.8764230    4.5817075  -40.4991425 
H     4.5636532    3.5266825  -40.4062807 
H     5.6922650    4.7556642  -39.7640553 
O     3.7528106    5.3829221  -40.1602410 
H     4.0977932    6.2377387  -39.8170915 
H     4.6045978    4.5028403  -42.6553513 
H    13.6347348   11.3431263  -31.9284652 
C    12.7278047   10.6579873  -31.9741938 
H    12.8835388    9.9594812  -31.1287014 
H    11.7405664   11.1921041  -31.7897964 
C    12.9162406    9.7981331  -33.2300199 
O    14.0506328    9.5435672  -33.6214092 
N    11.8159974    9.2462001  -33.7865540 
H    10.8636412    9.5070198  -33.5001961 
C    11.9418905    8.1381733  -34.7138745 
H    12.8750714    7.6017205  -34.4904389 
H    11.0885376    7.4623314  -34.5325522 
C    11.9759619    8.5046008  -36.2001020 
O    12.9850761    8.3792799  -36.8848533 
N    10.7839717    8.9558178  -36.6954753 
H     9.9451606    8.8075018  -36.1177637 
C    10.6012922    9.1492319  -38.1117238 
H    11.5919965    9.3353731  -38.5619572 
H    10.2067956    8.2337896  -38.5896724 
C     9.6584305   10.2599247  -38.5470533 
O     9.4763739   10.4498011  -39.7480346 
N     9.0732648   11.0107156  -37.5810800 
H     9.1583142   10.7095556  -36.6067938 
C     8.1147491   12.0474939  -37.9126704 
H     8.3461913   12.4053349  -38.9256251 
H     7.0504627   11.6545907  -37.9239960 
C     8.2067260   13.2333457  -36.9467012 
O     8.4615399   14.3685331  -37.3491283 
N     7.9253707   12.9147799  -35.6692386 
H     7.7520781   11.9348249  -35.4272855 
C     7.8409736   13.8909134  -34.5852977 
H     6.9971716   14.5751357  -34.8197654 
C     7.5111771   13.1399611  -33.2954637 
H     8.2951463   12.3817367  -33.0972961 
H     7.5373820   13.8600760  -32.4562567 
C     6.1462805   12.4432041  -33.3223699 
H     5.3439431   13.2094398  -33.3485132 
H     6.0278973   11.8262162  -34.2350171 
C     5.9385137   11.5283031  -32.1227124 
H     6.6569975   10.6848689  -32.1692893 
H     6.1337121   12.0931679  -31.1879245 
N     4.5684387   11.0337319  -32.1057442 
H     3.9591685   11.2140035  -32.9142536 
C     4.0058886   10.3734146  -31.0932624 
N     4.7011826   10.1389433  -29.9755591 
H     5.6514087   10.4981048  -29.8759559 
H     4.3594912    9.5051343  -29.2510007 
N     2.7300940    9.9613022  -31.2122322 
H     2.2428652   10.2320932  -32.0728019 
H     2.1462427    9.8811482  -30.3831499 
H     8.7290120   14.5615302  -34.4858638 
H    15.6699790    6.3995051  -34.2188140 
C    15.6328151    6.5757539  -33.1105832 
H    16.6437768    6.3526293  -32.7128295 
H    15.4141136    7.6364962  -32.9071062 
C    14.6213111    5.6786454  -32.3560318 
O    14.1171556    6.1533332  -31.2982316 
O    14.4028214    4.5179399  -32.7971731 
H    14.3537121    4.7882377  -38.3673062 
C    13.3695220    4.9175246  -37.8667241 
C    12.2568208    5.3911590  -38.5786874 
H    12.3256610    5.6144458  -39.6507017 
C    11.0425857    5.5948786  -37.9154303 
H    10.1760646    5.9997935  -38.4504056 
C    10.9215796    5.3176622  -36.5500171 
H     9.9558768    5.4615136  -36.0528355 
C    12.0298568    4.8397317  -35.8429992 
H    11.9564749    4.6382501  -34.7681893 
C    13.2506874    4.6338241  -36.4976889 
H    14.0941255    4.2441716  -35.9167206 
H     8.4152604    7.4593970  -28.1804325 
C     9.3734184    7.4970255  -28.7287193 
N     9.6043125    6.7339678  -29.8562045 
C    10.9046142    6.8377799  -30.1223360 
H    11.4475352    6.3646184  -30.9444851 
N    11.5096479    7.6403360  -29.2242486 
H    12.5150496    7.8792737  -29.2497489 
C    10.5630343    8.0652486  -28.3239398 
H    10.8125096    8.7661298  -27.5283025 
O    10.6737852    5.2539749  -25.6259907 
C    10.9516664    4.6092811  -26.6870013 
O    12.0864842    4.3487807  -27.1350662 
C     9.7392501    4.1935824  -27.5318882 
H     8.8523189    4.0918169  -26.8844185 
H     9.5475972    5.0677481  -28.1785991 
C     9.8771789    2.9889294  -28.4522382 
H    10.8725952    3.0034443  -28.9253713 
H     9.8174727    2.0358701  -27.8934789 
C     8.8375664    3.0460502  -29.5924349 
O     9.3454740    3.9709934  -30.5634163 
H     9.9495580    3.3786160  -31.1686864 
C     7.5189134    3.6047259  -29.0512311 
O     7.1775509    4.7482557  -29.4954166 
O     6.8733193    2.9585704  -28.2069254 
C     8.5713800    1.7096430  -30.2979611 
H     8.2067883    0.9563614  -29.5813962 
H     7.7676979    1.8803765  -31.0453586 
C     9.7828753    1.1655256  -31.0631854 
O    10.4564261    2.0578688  -31.7202603 
O    10.0029797   -0.0474230  -31.0432081 
Fe    7.8455587    5.0043304  -34.0940630 
Mo    8.1238260    5.6585291  -31.2538066 
Fe    6.8249742    6.0904446  -36.1833226 
Fe    5.3226224    7.9366160  -37.3743501 
Fe    5.9460404    6.3146231  -32.5873940 
Fe    8.1171052    7.6071210  -33.0984370 
Fe    4.8600474    7.2009479  -34.7502198 
Fe    6.9919845    8.5551686  -35.2664692 
C     6.7688747    6.8177889  -34.3144279 
S     7.6905311    7.8518713  -37.3657202 
S     9.7043748    5.9719003  -32.9989829 
S     4.5986262    5.8339809  -36.5760339 
S     8.5569920    9.6320912  -34.0714273 
S     6.5573539    4.1684960  -32.3154419 
S     4.7988736    9.3517845  -35.6195287 
S     6.9569162    7.6968156  -31.1264336 
S     3.7523773    6.7096458  -32.8321428 
C     8.7950685    2.1007642  -36.1139973 
O     7.7517947    4.5798235  -35.8911575 
C     9.4462072    2.0558595  -34.7449926 
O     8.8659819    2.9947480  -33.8504079 
H    10.5206653    2.2857174  -34.8249756 
H     7.7497216    2.4049208  -36.0225961 
H     8.8188849    1.1144523  -36.6053237 
H     9.3426199    1.0453659  -34.2958998 
H     9.3206783    2.8590821  -32.9894846 
H     9.2914635    2.8320439  -36.7681132 
O     4.5455336    5.5132946  -29.4750122 
H     5.4955527    5.2552794  -29.5255174 
H     4.4228229    6.1913492  -30.1673337 
O     1.1064256    8.3950720  -34.2134967 
H     1.9635618    8.0858732  -33.8513976 
H     0.5817468    8.6823039  -33.4184587 
