# Supplementary material for: Reaction Mechanism for CO Reduction by Mo-Nitrogenase Studied by QM/MM
Source: Inorg Chem. 2024 Aug 14;63(34):15951–63. doi: 10.1021/acs.inorgchem.4c02323 (PMC11351180; doi:10.1021/acs.inorgchem.4c02323)
Supplement: Supplementary file 2 — ic4c02323_si_002.zip [file ic4c02323_si_002.zip › Coordinates/E8/HOCH2CH2OH_3.xyz]

198
HOCH2CH2OH_3
H     4.4349268    0.2378017  -35.0527021 
C     5.2867660    0.8092952  -35.4982863 
H     5.8462900    0.0945300  -36.1171757 
C     4.8482742    1.9943605  -36.3520221 
H     5.7388293    2.5211680  -36.7297934 
H     4.2365081    1.7239264  -37.2324766 
H     4.2925116    2.7431020  -35.7663623 
C     6.1680202    1.2661691  -34.3259333 
H     7.0175064    1.8711905  -34.6670570 
H     5.6235313    1.9346008  -33.6326451 
H     6.5834443    0.4224911  -33.7430596 
H     3.5002930    2.2388768  -29.6890895 
C     3.9094394    2.0888143  -30.7095010 
H     5.0111028    2.1542029  -30.6329066 
H     3.6498168    1.0783044  -31.0616956 
N     3.4664484    3.0787157  -31.6683098 
H     4.0211735    3.9462536  -31.6950019 
C     2.7950919    2.7808145  -32.7872492 
N     1.9428005    1.7326588  -32.8211130 
H     1.7876163    1.1698508  -31.9867918 
H     1.7069411    1.3194526  -33.7301630 
N     2.9829376    3.5161948  -33.8821427 
H     3.4547515    4.4500734  -33.7780864 
H     2.2857181    3.4830065  -34.6279906 
H    12.0388983    0.3655874  -37.4217010 
C    11.5635404    0.9783040  -36.6333049 
H    11.7306833    2.0446472  -36.8745173 
H    10.4818593    0.7807705  -36.7080675 
C    12.0668645    0.6362452  -35.2083485 
H    11.2264784    0.5721027  -34.4958795 
H    12.5562701   -0.3538330  -35.1979185 
C    13.0839970    1.6632751  -34.7225180 
O    14.1613277    1.8122502  -35.3170982 
N    12.7179511    2.3909586  -33.6561956 
H    11.8375929    2.1871175  -33.1664516 
H    13.3318107    3.1684359  -33.3254745 
H     7.2488978    1.5865154  -41.6197338 
C     7.4878044    2.1117587  -40.6950514 
N     8.3500851    3.1847731  -40.7334147 
C     8.1210646    3.8638817  -39.6263735 
H     8.5865027    4.8050573  -39.3264298 
N     7.1457007    3.2808819  -38.8836156 
H     6.7085398    3.7176107  -38.0664996 
C     6.7157771    2.1674660  -39.5511766 
H     5.9050649    1.5484745  -39.1726057 
H     2.9946938    9.5619501  -40.1198361 
C     3.1574136    8.7185630  -39.4277086 
H     2.5150605    7.8704887  -39.7169614 
H     2.9300852    9.0458217  -38.4000413 
S     4.9581087    8.3034201  -39.5861262 
H     6.6347826    8.6416685  -42.9215094 
C     7.4267019    7.8404639  -42.9532363 
H     7.9990035    8.0178535  -43.8751788 
H     8.0886105    7.9796838  -42.0803180 
C     6.8296539    6.4219001  -43.0023061 
O     7.2610479    5.6352766  -43.8435371 
N     5.9044930    6.1450578  -42.0719831 
H     5.5716119    6.8818011  -41.4341021 
C     5.3495804    4.8049673  -41.9065858 
H     6.1934183    4.1020498  -42.0113831 
C     4.7632371    4.6716888  -40.5070908 
H     4.4562352    3.6192847  -40.3694452 
H     5.5258025    4.9074802  -39.7391756 
O     3.6193911    5.4785852  -40.2778407 
H     3.9582958    6.3457955  -39.9625619 
H     4.5932490    4.5085889  -42.6508888 
H    13.6339492   11.3478897  -31.9268422 
C    12.7279473   10.6657734  -31.9715382 
H    12.8830262    9.9611097  -31.1310570 
H    11.7400739   11.1951347  -31.7884615 
C    12.9191439    9.8212451  -33.2323403 
O    14.0548120    9.5480709  -33.6105772 
N    11.8190326    9.3035336  -33.8180452 
H    10.8648543    9.5512835  -33.5275375 
C    11.9535653    8.1870080  -34.7292097 
H    12.8874349    7.6577826  -34.4917943 
H    11.0988180    7.5190393  -34.5299998 
C    11.9958898    8.5266532  -36.2217723 
O    13.0018510    8.3611733  -36.9064378 
N    10.8123654    8.9817235  -36.7210867 
H     9.9792365    8.8972891  -36.1135983 
C    10.6213846    9.1739603  -38.1346491 
H    11.6055595    9.3602395  -38.5988538 
H    10.2156411    8.2613541  -38.6089590 
C     9.6717720   10.2800937  -38.5605023 
O     9.5064660   10.4908462  -39.7610655 
N     9.0542167   10.9927910  -37.5877274 
H     9.1233951   10.6764600  -36.6138137 
C     8.1087692   12.0433634  -37.9149644 
H     8.3425627   12.3996944  -38.9278774 
H     7.0473237   11.6532338  -37.9247167 
C     8.2061715   13.2287968  -36.9475411 
O     8.4486660   14.3660523  -37.3532771 
N     7.9315553   12.9083356  -35.6700249 
H     7.8052874   11.9216621  -35.4192751 
C     7.8444236   13.8814293  -34.5831527 
H     6.9966639   14.5616522  -34.8144198 
C     7.5168258   13.1161064  -33.3003663 
H     8.3052805   12.3605056  -33.1084037 
H     7.5359097   13.8269328  -32.4531611 
C     6.1565016   12.4088782  -33.3366882 
H     5.3494085   13.1701922  -33.3622871 
H     6.0499369   11.7960622  -34.2537615 
C     5.9514549   11.4871442  -32.1414174 
H     6.6638020   10.6390988  -32.1953929 
H     6.1532380   12.0464246  -31.2050064 
N     4.5787564   10.9972726  -32.1181634 
H     3.9632528   11.1871692  -32.9189187 
C     4.0107468   10.3574984  -31.0950668 
N     4.6958692   10.1491456  -29.9670671 
H     5.6624421   10.4676578  -29.8891084 
H     4.3575162    9.5117000  -29.2441540 
N     2.7348033    9.9415975  -31.2136689 
H     2.2506738   10.1989823  -32.0802792 
H     2.1455347    9.8910458  -30.3854567 
H     8.7301851   14.5576521  -34.4837881 
H    15.6692050    6.3983812  -34.2213262 
C    15.6287455    6.5714085  -33.1156336 
H    16.6356506    6.3464110  -32.7091112 
H    15.4100432    7.6315277  -32.9086076 
C    14.6063605    5.6767366  -32.3745590 
O    14.1427170    6.1279507  -31.2921414 
O    14.3379570    4.5399666  -32.8579047 
H    14.3609821    4.7850397  -38.3635559 
C    13.3883575    4.9150182  -37.8507583 
C    12.2686626    5.3931681  -38.5427329 
H    12.2984524    5.5466996  -39.6285365 
C    11.1124929    5.7375277  -37.8331647 
H    10.2456994    6.1711891  -38.3478873 
C    11.0831497    5.6163088  -36.4387360 
H    10.2213079    5.9893082  -35.8674224 
C    12.1728806    5.0639125  -35.7572557 
H    12.1574918    4.9656765  -34.6655521 
C    13.3197849    4.6970456  -36.4654537 
H    14.1600297    4.2721870  -35.9049219 
H     8.4131624    7.4697276  -28.1664078 
C     9.3759554    7.5273477  -28.6904493 
N     9.6326413    6.7695470  -29.8116798 
C    10.9383162    6.8880821  -30.0532940 
H    11.4969587    6.4203614  -30.8672051 
N    11.5164918    7.7004488  -29.1445615 
H    12.5186019    7.9489954  -29.1583648 
C    10.5497382    8.1130441  -28.2611662 
H    10.7715443    8.8261140  -27.4678732 
O    10.6767320    5.2428713  -25.6310422 
C    10.9658877    4.5835630  -26.6808564 
O    12.1060016    4.3253495  -27.1178155 
C     9.7626698    4.1507552  -27.5291993 
H     8.8723659    4.0554706  -26.8852066 
H     9.5721493    5.0205060  -28.1831865 
C     9.8988849    2.9344275  -28.4400446 
H    10.8916444    2.9462894  -28.9174518 
H     9.8387337    1.9862196  -27.8725776 
C     8.8552835    3.0011549  -29.5786104 
O     9.3747684    3.9297479  -30.5353060 
H     9.8149397    3.3603806  -31.2610106 
C     7.5486131    3.5781223  -29.0155565 
O     7.2477389    4.7468107  -29.4061591 
O     6.8743968    2.9220149  -28.2004676 
C     8.5338152    1.6784560  -30.2939106 
H     8.2347759    0.9106373  -29.5631437 
H     7.6677636    1.8784699  -30.9596441 
C     9.6607508    1.1451438  -31.1813112 
O    10.1666617    2.0158928  -32.0030949 
O     9.9856524   -0.0410050  -31.0897668 
Fe    4.8275675    6.8815704  -35.0501020 
Mo    8.1787185    5.6881934  -31.1484374 
Fe    6.9957622    5.7515690  -36.0557794 
Fe    5.5625816    7.4873529  -37.5211092 
Fe    8.0779104    7.6261424  -33.1506825 
Fe    7.8579570    5.1552619  -33.7460851 
Fe    5.7599260    6.3514058  -32.6992870 
Fe    7.0417740    8.3023969  -35.4936247 
C     6.7360522    6.7266655  -34.3642948 
S     7.8981447    7.3475290  -37.4879716 
S     9.7993378    6.0682676  -32.8855747 
S     4.8627145    5.3821905  -36.8634674 
S     8.5249174    9.5773595  -34.3222971 
S     6.4960732    4.2069649  -32.1615141 
S     4.8221223    8.9838047  -35.9035763 
S     6.8590196    7.7142810  -31.1886265 
S     3.5671416    6.5354581  -33.2083596 
C     8.7343807    2.9143910  -36.4199356 
O     8.4249179    4.2790768  -36.6693152 
C     9.4716067    2.6937259  -35.1203843 
O     8.7245977    3.2228105  -34.0503870 
H    10.4854115    3.1392850  -35.1502006 
H     7.7695381    2.3869511  -36.4001256 
H     9.3203142    2.5178289  -37.2679840 
H     9.5738965    1.6038569  -34.9733590 
H     9.1054065    2.8634602  -33.2026132 
H     9.2312046    4.7592641  -36.9463703 
O     4.6256713    5.5794058  -29.3475680 
H     5.5487569    5.2453342  -29.4300903 
H     4.6004236    6.3684618  -29.9174785 
O     1.0511555    8.3951784  -34.2531384 
H     1.8912031    8.0077449  -33.9199337 
H     0.5539715    8.6795509  -33.4405381 
