# Supplementary material for: Reaction Mechanism for CO Reduction by Mo-Nitrogenase Studied by QM/MM
Source: Inorg Chem. 2024 Aug 14;63(34):15951–63. doi: 10.1021/acs.inorgchem.4c02323 (PMC11351180; doi:10.1021/acs.inorgchem.4c02323)
Supplement: Supplementary file 2 — ic4c02323_si_002.zip [file ic4c02323_si_002.zip › Coordinates/E5-PT/Fe2,6#C1.xyz]

195
Fe2,6#C1
H     4.4448576    0.2240426  -35.0465108 
C     5.3186766    0.7629389  -35.4853476 
H     5.7917018    0.0293095  -36.1468717 
C     4.9529059    2.0031496  -36.2990228 
H     5.8520769    2.4341114  -36.7699916 
H     4.2429136    1.8048060  -37.1238901 
H     4.5267478    2.8007515  -35.6683212 
C     6.2949119    1.0768956  -34.3314437 
H     7.3365928    1.1493561  -34.6750780 
H     6.0440792    2.0377994  -33.8495762 
H     6.3310505    0.3172532  -33.5300786 
H     3.4943072    2.2412377  -29.6888762 
C     3.8914753    2.0966837  -30.7114338 
H     4.9941754    2.1579468  -30.6502902 
H     3.6259395    1.0899907  -31.0686655 
N     3.4259523    3.0941199  -31.6532059 
H     3.9112576    3.9994467  -31.6278835 
C     2.7911295    2.7972886  -32.7950222 
N     1.9523820    1.7414861  -32.8540314 
H     1.7799136    1.1807361  -32.0218067 
H     1.7378497    1.3244764  -33.7674079 
N     2.9988628    3.5444823  -33.8778225 
H     3.5003132    4.4559196  -33.7626132 
H     2.3357606    3.5065571  -34.6538789 
H    12.0227866    0.3895031  -37.4383517 
C    11.5253752    1.0447816  -36.6848382 
H    11.7441795    2.1002788  -36.9378397 
H    10.4328718    0.9142426  -36.7926048 
C    11.9590052    0.7155781  -35.2385812 
H    11.0794371    0.7312253  -34.5757640 
H    12.4065637   -0.2935482  -35.1809217 
C    12.9983059    1.7116944  -34.7427882 
O    14.1271690    1.7729707  -35.2532367 
N    12.5825167    2.5194410  -33.7536145 
H    11.6256583    2.4129229  -33.4025039 
H    13.2036564    3.2749732  -33.4013385 
H     7.2751861    1.5744205  -41.6098447 
C     7.5795822    2.0659639  -40.6760288 
N     8.4463075    3.1285361  -40.7634117 
C     8.5360269    3.6158432  -39.5424639 
H     9.1342649    4.4653219  -39.2138115 
N     7.7676096    2.9216792  -38.6732257 
H     7.6711254    3.2721582  -37.7051075 
C     7.1302602    1.9273435  -39.3751436 
H     6.4319759    1.2357451  -38.9040355 
H     2.9769556    9.5592413  -40.1249734 
C     3.1071177    8.7068989  -39.4417966 
H     2.4944929    7.8520859  -39.7729818 
H     2.8245067    9.0218372  -38.4245941 
S     4.9036304    8.3144096  -39.5294595 
H     6.6349934    8.6434669  -42.9214364 
C     7.4292271    7.8457700  -42.9536279 
H     8.0019166    8.0291551  -43.8740671 
H     8.0896142    7.9816130  -42.0801905 
C     6.8364073    6.4277654  -43.0107100 
O     7.2587114    5.6547769  -43.8683435 
N     5.9241867    6.1315859  -42.0723603 
H     5.5843719    6.8536976  -41.4258378 
C     5.3946998    4.7794125  -41.9318621 
H     6.2456462    4.1034075  -42.1227620 
C     4.9158185    4.5486978  -40.5034144 
H     4.5990750    3.4938852  -40.4245231 
H     5.7460312    4.7026703  -39.7787810 
O     3.7997487    5.3504703  -40.1332607 
H     4.1511624    6.1906781  -39.7660672 
H     4.6103716    4.5002987  -42.6590337 
H    13.6352261   11.3466958  -31.9260156 
C    12.7310808   10.6630102  -31.9684856 
H    12.8860184    9.9635041  -31.1235235 
H    11.7415902   11.1939226  -31.7876761 
C    12.9259740    9.8084264  -33.2229644 
O    14.0596024    9.5480970  -33.6117423 
N    11.8242090    9.2700699  -33.7857020 
H    10.8747485    9.5264486  -33.4901818 
C    11.9423636    8.1582606  -34.7054781 
H    12.8707478    7.6151258  -34.4782056 
H    11.0815894    7.4937550  -34.5199036 
C    11.9905279    8.5283478  -36.1913497 
O    13.0057856    8.4121616  -36.8655421 
N    10.8025107    8.9846984  -36.6960412 
H     9.9623439    8.8204285  -36.1261914 
C    10.6277688    9.1722279  -38.1142665 
H    11.6169826    9.3744085  -38.5607894 
H    10.2570525    8.2492582  -38.5957542 
C     9.6657353   10.2639200  -38.5512702 
O     9.4747835   10.4500448  -39.7509370 
N     9.0677653   11.0045385  -37.5843079 
H     9.1892660   10.7300305  -36.6070480 
C     8.1127019   12.0448321  -37.9152268 
H     8.3434457   12.4005629  -38.9291576 
H     7.0492700   11.6536963  -37.9248143 
C     8.2082957   13.2312143  -36.9503403 
O     8.4635091   14.3660085  -37.3514538 
N     7.9294116   12.9114108  -35.6720231 
H     7.7450550   11.9328477  -35.4365776 
C     7.8432760   13.8835307  -34.5838516 
H     6.9953518   14.5645748  -34.8124667 
C     7.5185080   13.1203544  -33.2995212 
H     8.3076006   12.3657800  -33.1061036 
H     7.5397453   13.8337650  -32.4546898 
C     6.1569371   12.4158421  -33.3311602 
H     5.3525430   13.1795546  -33.3654728 
H     6.0445229   11.7923524  -34.2405051 
C     5.9447430   11.5078177  -32.1269551 
H     6.6546043   10.6570872  -32.1700051 
H     6.1471518   12.0757415  -31.1958390 
N     4.5707595   11.0237770  -32.1041876 
H     3.9570898   11.2139208  -32.9066371 
C     4.0083878   10.3652403  -31.0903547 
N     4.7023724   10.1345698  -29.9719360 
H     5.6460341   10.5083412  -29.8641208 
H     4.3575004    9.5096242  -29.2408783 
N     2.7342005    9.9448292  -31.2123404 
H     2.2483848   10.2163006  -32.0738639 
H     2.1459684    9.8831941  -30.3838148 
H     8.7298252   14.5585707  -34.4846245 
H    15.6688209    6.4015543  -34.2190574 
C    15.6271938    6.5802869  -33.1118041 
H    16.6284685    6.3371945  -32.7017679 
H    15.4294746    7.6452387  -32.9087543 
C    14.5838559    5.7071344  -32.3719388 
O    14.1183493    6.1692670  -31.2911966 
O    14.2983111    4.5775062  -32.8517671 
H    14.3624216    4.7916353  -38.3756561 
C    13.3860036    4.9353900  -37.8836635 
C    12.2726046    5.3946721  -38.6030388 
H    12.3161097    5.5149895  -39.6928852 
C    11.0962360    5.7177848  -37.9208800 
H    10.2109591    6.0814952  -38.4537161 
C    11.0406234    5.6167717  -36.5295720 
H    10.1196267    5.9030434  -36.0141815 
C    12.1392068    5.1263115  -35.8196473 
H    12.1134455    5.0404955  -34.7279297 
C    13.3023630    4.7547274  -36.4971982 
H    14.1344020    4.3397137  -35.9168429 
H     8.4131001    7.4536077  -28.1875536 
C     9.3655415    7.4790410  -28.7492643 
N     9.5807833    6.6873341  -29.8615894 
C    10.8795388    6.7716441  -30.1374550 
H    11.4126783    6.2670990  -30.9469942 
N    11.5001136    7.5895852  -29.2627825 
H    12.5074885    7.8192664  -29.2967928 
C    10.5644586    8.0427071  -28.3644315 
H    10.8295478    8.7498990  -27.5790260 
O    10.6633608    5.2562425  -25.6271953 
C    10.9273350    4.6142729  -26.6947301 
O    12.0585650    4.3574668  -27.1539424 
C     9.7023796    4.1997021  -27.5253069 
H     8.8252671    4.0967701  -26.8644262 
H     9.5012703    5.0732483  -28.1681524 
C     9.8303385    3.0023447  -28.4543043 
H    10.8189609    3.0313885  -28.9392839 
H     9.7917023    2.0468236  -27.8946351 
C     8.7754818    3.0503020  -29.5953672 
O     9.2548789    3.9224241  -30.5860111 
H    10.1524117    2.9263929  -31.2305661 
C     7.4618531    3.5824151  -29.0208811 
O     7.1243142    4.7394265  -29.4451651 
O     6.8096111    2.9359788  -28.1830886 
C     8.5118980    1.6789957  -30.2515896 
H     8.0771135    0.9503160  -29.5477536 
H     7.7824001    1.8368882  -31.0728486 
C     9.7642147    1.0935331  -30.8740962 
O    10.5998155    1.9829270  -31.3640012 
O     9.9652429   -0.1113785  -30.9126015 
Fe    5.5470901    7.7174807  -37.4512952 
Mo    8.0885397    5.5285943  -31.2414224 
Fe    7.0581282    5.8907477  -36.0844326 
Fe    4.8969899    6.9749276  -34.8804486 
Fe    7.7015130    4.9113137  -33.8169549 
Fe    8.1155713    7.5772600  -33.0690909 
Fe    7.1298712    8.3662041  -35.3389307 
Fe    5.8995970    6.2289203  -32.6098905 
C     6.8189245    6.7087945  -34.2953145 
S     7.8076510    7.6300047  -37.4633957 
S     9.6646233    5.8487006  -32.9938796 
S     4.8837203    5.5845113  -36.7352002 
S     8.5903298    9.5369830  -34.1009042 
S     6.4865852    4.0643247  -32.2026055 
S     4.9939501    9.1512352  -35.6607319 
S     6.8957527    7.5985744  -31.1368008 
S     3.7126644    6.5175247  -33.0041166 
C     8.1776009    3.5807667  -35.4091585 
O     8.2679282    4.4336560  -36.4631536 
C     9.4022403    3.1923221  -34.6995646 
O     9.4794041    2.2266897  -33.9326224 
H    10.2978003    3.8123670  -34.9276026 
H     7.5369386    2.7015071  -35.5845807 
H     6.7336581    4.1483033  -34.7122201 
O     4.5333467    5.5460929  -29.4188315 
H     5.4805455    5.2706844  -29.4523733 
H     4.4501713    6.2737631  -30.0607978 
O     1.1145443    8.3972022  -34.2070753 
H     1.9553074    8.0521278  -33.8396227 
H     0.5834238    8.6792377  -33.4142368 
