# Supplementary material for: Reaction Mechanism for CO Reduction by Mo-Nitrogenase Studied by QM/MM
Source: Inorg Chem. 2024 Aug 14;63(34):15951–63. doi: 10.1021/acs.inorgchem.4c02323 (PMC11351180; doi:10.1021/acs.inorgchem.4c02323)
Supplement: Supplementary file 2 — ic4c02323_si_002.zip [file ic4c02323_si_002.zip › Coordinates/E5-PT/Fe2,6.xyz]

195
Fe2,6
H     4.4469229    0.2240039  -35.0467009 
C     5.3231715    0.7614491  -35.4861190 
H     5.7833543    0.0312589  -36.1595735 
C     4.9666275    2.0142370  -36.2834819 
H     5.8734825    2.4474708  -36.7381040 
H     4.2617492    1.8288609  -37.1158887 
H     4.5397229    2.8046818  -35.6442633 
C     6.3170016    1.0538530  -34.3434798 
H     7.3465891    1.1563888  -34.7162777 
H     6.0634237    1.9955581  -33.8255830 
H     6.3896869    0.2662974  -33.5721333 
H     3.4924089    2.2405570  -29.6886443 
C     3.8859270    2.0946520  -30.7115811 
H     4.9890959    2.1534801  -30.6555671 
H     3.6161039    1.0889797  -31.0680232 
N     3.4170764    3.0944499  -31.6491431 
H     3.8992735    4.0011859  -31.6163084 
C     2.7875749    2.8007414  -32.7944859 
N     1.9501670    1.7444569  -32.8595198 
H     1.7735392    1.1828198  -32.0286829 
H     1.7384052    1.3290910  -33.7743314 
N     2.9989431    3.5506514  -33.8748394 
H     3.5014882    4.4599096  -33.7566634 
H     2.3391374    3.5156032  -34.6538254 
H    12.0243789    0.3887853  -37.4375742 
C    11.5300075    1.0430335  -36.6819777 
H    11.7458640    2.0986276  -36.9374196 
H    10.4370116    0.9107089  -36.7824505 
C    11.9764363    0.7142410  -35.2390614 
H    11.1026056    0.7251830  -34.5691575 
H    12.4290983   -0.2927118  -35.1858629 
C    13.0148863    1.7148543  -34.7496745 
O    14.1443727    1.7738171  -35.2594473 
N    12.5976289    2.5269423  -33.7654610 
H    11.6353780    2.4270525  -33.4244773 
H    13.2178614    3.2839277  -33.4156578 
H     7.2755890    1.5744013  -41.6078844 
C     7.5801974    2.0651032  -40.6718629 
N     8.4487328    3.1268853  -40.7551832 
C     8.5393388    3.6091792  -39.5316082 
H     9.1393751    4.4562636  -39.2002068 
N     7.7701799    2.9128771  -38.6642663 
H     7.6728812    3.2524916  -37.6917699 
C     7.1314612    1.9223843  -39.3708306 
H     6.4321541    1.2306247  -38.9014028 
H     2.9764779    9.5590787  -40.1254124 
C     3.1058284    8.7061952  -39.4428146 
H     2.4970799    7.8498778  -39.7771383 
H     2.8186031    9.0193096  -38.4265092 
S     4.9040728    8.3192267  -39.5242005 
H     6.6347746    8.6433352  -42.9212606 
C     7.4288908    7.8454940  -42.9533361 
H     8.0011976    8.0279032  -43.8741713 
H     8.0895183    7.9815023  -42.0801214 
C     6.8356296    6.4276951  -43.0091808 
O     7.2586921    5.6539448  -43.8657225 
N     5.9229004    6.1319930  -42.0710837 
H     5.5826185    6.8537952  -41.4244218 
C     5.3940115    4.7795403  -41.9307511 
H     6.2451956    4.1037811  -42.1216655 
C     4.9157467    4.5486531  -40.5021680 
H     4.5969602    3.4943467  -40.4238935 
H     5.7468861    4.6999935  -39.7780694 
O     3.8019787    5.3530325  -40.1303670 
H     4.1554686    6.1889620  -39.7553859 
H     4.6099584    4.5003187  -42.6584285 
H    13.6354398   11.3467207  -31.9258934 
C    12.7312631   10.6635302  -31.9678089 
H    12.8860872    9.9639738  -31.1227932 
H    11.7416718   11.1941762  -31.7874030 
C    12.9240933    9.8090288  -33.2221503 
O    14.0564087    9.5467662  -33.6129586 
N    11.8198464    9.2725220  -33.7822058 
H    10.8721458    9.5322125  -33.4848743 
C    11.9332114    8.1600903  -34.7013284 
H    12.8606553    7.6148285  -34.4752150 
H    11.0700263    7.4988792  -34.5148249 
C    11.9819619    8.5315819  -36.1867764 
O    12.9996878    8.4231456  -36.8584956 
N    10.7923465    8.9822233  -36.6932017 
H     9.9512871    8.8109012  -36.1268917 
C    10.6196795    9.1690003  -38.1115937 
H    11.6101049    9.3687030  -38.5563175 
H    10.2466611    8.2467071  -38.5923953 
C     9.6610770   10.2625118  -38.5502729 
O     9.4688192   10.4463094  -39.7499285 
N     9.0677107   11.0074934  -37.5839953 
H     9.1896867   10.7335974  -36.6067782 
C     8.1119824   12.0468704  -37.9152082 
H     8.3424684   12.4025382  -38.9292248 
H     7.0490456   11.6543623  -37.9248340 
C     8.2083116   13.2331167  -36.9502970 
O     8.4680889   14.3671506  -37.3503939 
N     7.9271713   12.9132935  -35.6723752 
H     7.7353223   11.9357889  -35.4390814 
C     7.8426299   13.8846587  -34.5836078 
H     6.9951182   14.5667100  -34.8107663 
C     7.5185278   13.1216577  -33.2991404 
H     8.3065996   12.3657168  -33.1070246 
H     7.5423180   13.8350433  -32.4543266 
C     6.1556625   12.4199277  -33.3287340 
H     5.3526934   13.1851397  -33.3631145 
H     6.0408974   11.7955305  -34.2371899 
C     5.9427781   11.5136999  -32.1233453 
H     6.6535123   10.6634760  -32.1644506 
H     6.1441381   12.0830717  -31.1927633 
N     4.5693020   11.0287413  -32.1016333 
H     3.9559239   11.2183187  -32.9044783 
C     4.0078654   10.3664188  -31.0895173 
N     4.7021931   10.1345796  -29.9714582 
H     5.6434389   10.5139740  -29.8603927 
H     4.3592777    9.5059985  -29.2425307 
N     2.7352087    9.9432759  -31.2133769 
H     2.2495941   10.2122165  -32.0757258 
H     2.1464915    9.8762637  -30.3857813 
H     8.7295783   14.5590128  -34.4846369 
H    15.6694304    6.4023134  -34.2189429 
C    15.6290888    6.5824674  -33.1116280 
H    16.6303385    6.3378049  -32.7024242 
H    15.4332780    7.6480100  -32.9095445 
C    14.5857209    5.7110399  -32.3702871 
O    14.1170793    6.1751555  -31.2917947 
O    14.3033486    4.5794461  -32.8465040 
H    14.3624387    4.7925690  -38.3773525 
C    13.3854165    4.9385648  -37.8883105 
C    12.2732566    5.3940721  -38.6118113 
H    12.3166132    5.5039667  -39.7027619 
C    11.0975721    5.7257619  -37.9322844 
H    10.2124157    6.0837743  -38.4691216 
C    11.0422724    5.6400646  -36.5402350 
H    10.1207524    5.9309931  -36.0277149 
C    12.1406858    5.1537273  -35.8262418 
H    12.1156399    5.0771676  -34.7338812 
C    13.3013812    4.7701731  -36.5004530 
H    14.1316698    4.3547648  -35.9177216 
H     8.4130866    7.4513783  -28.1914514 
C     9.3633913    7.4723569  -28.7600751 
N     9.5687932    6.6851369  -29.8788096 
C    10.8661390    6.7647730  -30.1615131 
H    11.3909403    6.2610718  -30.9768509 
N    11.4961844    7.5747690  -29.2858817 
H    12.5047262    7.7992584  -29.3215277 
C    10.5677746    8.0272126  -28.3797996 
H    10.8419087    8.7268641  -27.5907997 
O    10.6615043    5.2548983  -25.6299024 
C    10.9249468    4.6167604  -26.7000196 
O    12.0561295    4.3621851  -27.1607779 
C     9.7001619    4.2043775  -27.5323156 
H     8.8221264    4.1022621  -26.8721376 
H     9.5009577    5.0785596  -28.1748930 
C     9.8279655    3.0075993  -28.4624397 
H    10.8159970    3.0380865  -28.9488214 
H     9.7912024    2.0518651  -27.9027347 
C     8.7702080    3.0512440  -29.6019106 
O     9.2434770    3.9197936  -30.5986319 
H    10.1462300    2.9185476  -31.2408577 
C     7.4583930    3.5836637  -29.0238201 
O     7.1199658    4.7410415  -29.4479022 
O     6.8087609    2.9380163  -28.1835275 
C     8.5071139    1.6767121  -30.2518579 
H     8.0734193    0.9506054  -29.5445342 
H     7.7766343    1.8305966  -31.0729688 
C     9.7603375    1.0896492  -30.8715384 
O    10.5971613    1.9773026  -31.3619420 
O     9.9619991   -0.1153976  -30.9066281 
Fe    5.5288861    7.7375400  -37.4349508 
Mo    8.0701201    5.5197362  -31.2552026 
Fe    7.0281076    5.8890694  -36.0748850 
Fe    4.8658451    7.0003810  -34.8658456 
Fe    7.6191150    4.9064929  -33.8446863 
Fe    8.1014469    7.5774174  -33.0625014 
Fe    7.1092200    8.3773598  -35.3228173 
Fe    5.8756867    6.2387183  -32.5917563 
C     6.7856025    6.7251234  -34.2838486 
S     7.7887008    7.6408422  -37.4414962 
S     9.6212390    5.8244445  -33.0299560 
S     4.8458729    5.6135512  -36.7304163 
S     8.5808725    9.5356768  -34.0871634 
S     6.4586646    4.0566306  -32.1975002 
S     4.9757111    9.1738671  -35.6446088 
S     6.8916423    7.5950088  -31.1275727 
S     3.6880946    6.5306064  -32.9861687 
C     8.2308784    3.6260298  -35.3506249 
O     8.2553707    4.4433793  -36.4389913 
C     9.4818025    3.2023936  -34.7266864 
O     9.5610218    2.2657105  -33.9262572 
H    10.3924296    3.7668044  -35.0276007 
H     7.5179483    2.7932174  -35.4124752 
H     6.4335116    4.4056172  -34.6667887 
O     4.5238030    5.5300455  -29.4403409 
H     5.4727379    5.2601556  -29.4754057 
H     4.4276506    6.2370782  -30.1036539 
O     1.1108322    8.3982645  -34.2082025 
H     1.9515520    8.0542354  -33.8387828 
H     0.5788438    8.6805472  -33.4158198 
