# Supplementary material for: Reaction Mechanism for CO Reduction by Mo-Nitrogenase Studied by QM/MM
Source: Inorg Chem. 2024 Aug 14;63(34):15951–63. doi: 10.1021/acs.inorgchem.4c02323 (PMC11351180; doi:10.1021/acs.inorgchem.4c02323)
Supplement: Supplementary file 2 — ic4c02323_si_002.zip [file ic4c02323_si_002.zip › Coordinates/E5-PT/C1.xyz]

195
C1
H     4.4480391    0.2214672  -35.0414934 
C     5.3275523    0.7563909  -35.4711913 
H     5.7867048    0.0352541  -36.1555837 
C     4.9730041    2.0219389  -36.2488192 
H     5.8755988    2.4539608  -36.7090005 
H     4.2552834    1.8500380  -37.0733355 
H     4.5576892    2.8071917  -35.5957735 
C     6.3128153    1.0214779  -34.3124748 
H     7.3449214    1.1258788  -34.6694389 
H     6.0515399    1.9490413  -33.7714380 
H     6.3779639    0.2204707  -33.5547187 
H     3.5000029    2.2408022  -29.6885139 
C     3.9082326    2.0953224  -30.7084999 
H     5.0105053    2.1542526  -30.6350723 
H     3.6438780    1.0894776  -31.0692507 
N     3.4616588    3.0953175  -31.6559510 
H     3.9677551    3.9891468  -31.6339848 
C     2.8095957    2.8100530  -32.7893291 
N     1.9637052    1.7592033  -32.8483037 
H     1.7985748    1.1903367  -32.0200841 
H     1.7417591    1.3484956  -33.7626963 
N     3.0064776    3.5629990  -33.8710360 
H     3.5165691    4.4660084  -33.7605144 
H     2.3348623    3.5335819  -34.6397927 
H    12.0268594    0.3845886  -37.4317101 
C    11.5371694    1.0296314  -36.6654003 
H    11.7398012    2.0883250  -36.9188904 
H    10.4452498    0.8796642  -36.7531946 
C    12.0112077    0.6945638  -35.2304594 
H    11.1512466    0.6739766  -34.5434423 
H    12.4818686   -0.3046079  -35.1959580 
C    13.0424958    1.7072671  -34.7478250 
O    14.1588686    1.7872652  -35.2820672 
N    12.6382224    2.5052563  -33.7473153 
H    11.7015545    2.3756127  -33.3547165 
H    13.2592566    3.2655091  -33.3998018 
H     7.2675030    1.5821095  -41.6097657 
C     7.5535335    2.0892118  -40.6773412 
N     8.4456564    3.1320913  -40.7590838 
C     8.4599296    3.6852222  -39.5633995 
H     9.0556437    4.5382414  -39.2396624 
N     7.6130562    3.0567225  -38.7164437 
H     7.4445668    3.4465408  -37.7745187 
C     7.0087677    2.0337624  -39.4072188 
H     6.2626698    1.3847751  -38.9493793 
H     2.9748425    9.5600805  -40.1264973 
C     3.1017569    8.7077248  -39.4454404 
H     2.4849227    7.8558160  -39.7760840 
H     2.8243093    9.0223693  -38.4268595 
S     4.8968762    8.3118115  -39.5418236 
H     6.6345633    8.6429692  -42.9211316 
C     7.4279727    7.8443988  -42.9529063 
H     8.0001763    8.0254768  -43.8740981 
H     8.0891841    7.9811369  -42.0800534 
C     6.8340447    6.4265803  -43.0065929 
O     7.2593250    5.6495639  -43.8589781 
N     5.9187198    6.1342614  -42.0698704 
H     5.5751255    6.8594583  -41.4284245 
C     5.3854732    4.7838364  -41.9260611 
H     6.2358383    4.1035543  -42.1035496 
C     4.8886689    4.5671720  -40.5018154 
H     4.5722271    3.5127031  -40.4164297 
H     5.7085848    4.7304735  -39.7687130 
O     3.7689133    5.3715158  -40.1520408 
H     4.1187274    6.2122408  -39.7832340 
H     4.6065755    4.5017574  -42.6568344 
H    13.6351006   11.3472811  -31.9261495 
C    12.7316048   10.6628564  -31.9694413 
H    12.8864352    9.9623017  -31.1252324 
H    11.7418609   11.1936923  -31.7881348 
C    12.9316678    9.8116349  -33.2257360 
O    14.0682740    9.5570158  -33.6112655 
N    11.8348113    9.2714834  -33.7948381 
H    10.8824564    9.5149875  -33.4961929 
C    11.9638689    8.1628540  -34.7167419 
H    12.8981038    7.6296166  -34.4913481 
H    11.1112621    7.4888440  -34.5273099 
C    12.0000352    8.5267507  -36.2033886 
O    13.0057106    8.3928633  -36.8903237 
N    10.8106129    8.9876043  -36.6978605 
H     9.9772039    8.8531848  -36.1080443 
C    10.6238479    9.1707605  -38.1144559 
H    11.6099102    9.3687617  -38.5698581 
H    10.2458850    8.2475798  -38.5904697 
C     9.6631950   10.2638564  -38.5499262 
O     9.4712387   10.4487775  -39.7497877 
N     9.0677328   11.0059030  -37.5830462 
H     9.1815013   10.7268691  -36.6053869 
C     8.1126427   12.0458962  -37.9146878 
H     8.3437768   12.4016064  -38.9284811 
H     7.0493330   11.6540484  -37.9246524 
C     8.2076824   13.2322911  -36.9495774 
O     8.4615647   14.3673761  -37.3513437 
N     7.9285337   12.9121295  -35.6717489 
H     7.7542459   11.9318665  -35.4341156 
C     7.8435147   13.8834805  -34.5830094 
H     6.9954473   14.5646430  -34.8105418 
C     7.5198663   13.1186656  -33.2994866 
H     8.3076905   12.3619751  -33.1094207 
H     7.5434248   13.8302050  -32.4530845 
C     6.1571865   12.4164344  -33.3310882 
H     5.3532993   13.1810509  -33.3568190 
H     6.0414376   11.8003310  -34.2449700 
C     5.9492471   11.4995277  -32.1329100 
H     6.6583124   10.6485013  -32.1852604 
H     6.1554318   12.0608443  -31.1986432 
N     4.5743009   11.0173318  -32.1078331 
H     3.9612281   11.2053815  -32.9112724 
C     4.0097815   10.3667128  -31.0902088 
N     4.7031771   10.1391039  -29.9707184 
H     5.6497382   10.5069506  -29.8660889 
H     4.3547479    9.5215242  -29.2353462 
N     2.7336052    9.9507451  -31.2091561 
H     2.2482680   10.2216147  -32.0711479 
H     2.1453646    9.8972750  -30.3800279 
H     8.7299405   14.5585581  -34.4841823 
H    15.6703878    6.4013977  -34.2201363 
C    15.6321640    6.5800310  -33.1135971 
H    16.6366946    6.3436716  -32.7075881 
H    15.4276298    7.6437310  -32.9099768 
C    14.5990658    5.6991244  -32.3699586 
O    14.1321459    6.1600063  -31.2905728 
O    14.3254080    4.5640473  -32.8458742 
H    14.3602627    4.7914335  -38.3754515 
C    13.3813133    4.9339831  -37.8846170 
C    12.2690675    5.3890192  -38.6084452 
H    12.3175222    5.5134395  -39.6975718 
C    11.0870119    5.7057511  -37.9324227 
H    10.2079698    6.0745663  -38.4720969 
C    11.0215098    5.5995362  -36.5418951 
H    10.0983829    5.8806697  -36.0257270 
C    12.1205178    5.1150391  -35.8267577 
H    12.0873376    5.0309239  -34.7346846 
C    13.2907844    4.7529815  -36.4982422 
H    14.1233116    4.3449192  -35.9136099 
H     8.4140397    7.4609208  -28.1802315 
C     9.3719621    7.5016249  -28.7275762 
N     9.6168451    6.7238799  -29.8421442 
C    10.9208394    6.8229369  -30.0897034 
H    11.4744164    6.3324105  -30.8942485 
N    11.5136265    7.6401675  -29.1958763 
H    12.5186476    7.8791269  -29.2149923 
C    10.5555604    8.0777177  -28.3144746 
H    10.7938035    8.7890183  -27.5241646 
O    10.6692256    5.2587718  -25.6131492 
C    10.9301473    4.6227247  -26.6848411 
O    12.0604694    4.3630617  -27.1455191 
C     9.7054428    4.2182568  -27.5184297 
H     8.8196510    4.1376355  -26.8659598 
H     9.5251709    5.0846404  -28.1776534 
C     9.8261637    3.0073758  -28.4289500 
H    10.8207456    3.0166771  -28.9024191 
H     9.7679145    2.0595104  -27.8590430 
C     8.7886013    3.0680420  -29.5806160 
O     9.2935361    3.9492126  -30.5519325 
H    10.1655626    2.9758524  -31.1971499 
C     7.4593337    3.5929852  -29.0351852 
O     7.1069643    4.7308698  -29.4954600 
O     6.8114372    2.9494654  -28.1887739 
C     8.5282672    1.7043018  -30.2545246 
H     8.0906880    0.9693641  -29.5588742 
H     7.7985838    1.8740516  -31.0738387 
C     9.7791285    1.1253935  -30.8838205 
O    10.6103538    2.0241630  -31.3651777 
O     9.9777172   -0.0801577  -30.9397975 
Fe    5.5220931    7.7358343  -37.4539316 
Mo    8.1574928    5.5745352  -31.2103453 
Fe    7.0343720    5.9121242  -36.1185536 
Fe    4.8812711    7.0073977  -34.8851205 
Fe    7.8870406    5.2104736  -33.8061160 
Fe    8.1599482    7.5363772  -33.0724557 
Fe    7.1056811    8.4184572  -35.3252412 
Fe    5.8601295    6.2303533  -32.5885752 
C     6.7665822    6.7363127  -34.3061116 
S     7.7853052    7.6609532  -37.4562109 
S     9.8364776    5.9139394  -32.9181925 
S     4.8537793    5.5997285  -36.7346166 
S     8.6096988    9.5417524  -34.1148406 
S     6.5871057    4.0612391  -32.3446265 
S     4.9567122    9.1815281  -35.6719895 
S     6.9217051    7.6161777  -31.1386816 
S     3.6875073    6.5617753  -32.9954499 
C     8.2261353    3.2228113  -35.6153166 
O     8.1573775    4.3858057  -36.3527534 
C     9.4815628    3.0339485  -34.7881256 
O     9.5642417    2.1703412  -33.9328709 
H    10.3615521    3.6547364  -35.0779496 
H     8.2292435    2.3240622  -36.2902638 
H     7.3515941    3.0808281  -34.9502512 
O     4.5361476    5.5456273  -29.4216319 
H     5.4779950    5.2493711  -29.4805669 
H     4.4705539    6.3209973  -30.0062322 
O     1.1006653    8.3978078  -34.2148786 
H     1.9440542    8.0577596  -33.8487469 
H     0.5728383    8.6825191  -33.4205692 
