# Supplementary material for: Reaction Mechanism for CO Reduction by Mo-Nitrogenase Studied by QM/MM
Source: Inorg Chem. 2024 Aug 14;63(34):15951–63. doi: 10.1021/acs.inorgchem.4c02323 (PMC11351180; doi:10.1021/acs.inorgchem.4c02323)
Supplement: Supplementary file 2 — ic4c02323_si_002.zip [file ic4c02323_si_002.zip › Coordinates/E9/OH_5.xyz]

190
OH_5
H     4.4374697    0.2382123  -35.0721181 
C     5.2868505    0.7963980  -35.5603936 
H     5.7542057    0.0596795  -36.2179648 
C     4.8545348    2.0080225  -36.3857552 
H     5.7346005    2.4757020  -36.8621643 
H     4.1529756    1.7788355  -37.2089557 
H     4.3946730    2.7898996  -35.7590991 
C     6.3164789    1.1979923  -34.4990116 
H     7.2391074    1.5665576  -34.9881179 
H     5.9414097    2.0119894  -33.8521167 
H     6.6374164    0.3657997  -33.8470325 
H     3.5023828    2.2439780  -29.6889896 
C     3.9155980    2.1046501  -30.7086334 
H     5.0173042    2.1622657  -30.6257715 
H     3.6539305    1.0997774  -31.0743804 
N     3.4783431    3.1067394  -31.6579901 
H     3.9804128    4.0039959  -31.6338430 
C     2.8212261    2.8246451  -32.7900706 
N     1.9748445    1.7732022  -32.8476182 
H     1.8078845    1.2037818  -32.0201856 
H     1.7419868    1.3690403  -33.7619276 
N     3.0188951    3.5788565  -33.8710375 
H     3.5054924    4.5014970  -33.7453114 
H     2.3358657    3.5551461  -34.6303441 
H    12.0226240    0.3968777  -37.4373898 
C    11.5250837    1.0656052  -36.6893862 
H    11.7577772    2.1158807  -36.9489925 
H    10.4335361    0.9442535  -36.8158154 
C    11.9124528    0.7651073  -35.2256403 
H    11.0263099    0.8715854  -34.5750086 
H    12.2615621   -0.2795481  -35.1228719 
C    13.0263664    1.6801908  -34.7231783 
O    14.1138461    1.7613340  -35.3128813 
N    12.7358458    2.3917315  -33.6242158 
H    11.8561416    2.2375211  -33.1216806 
H    13.3998315    3.1183168  -33.2865789 
H     7.2799440    1.5705181  -41.5986274 
C     7.5920326    2.0484584  -40.6509251 
N     8.4322979    3.1354335  -40.7099336 
C     8.5712762    3.5519357  -39.4670943 
H     9.1679517    4.3967981  -39.1246297 
N     7.8619254    2.7819656  -38.6036736 
H     7.8049586    2.9719863  -37.5976737 
C     7.2138021    1.8152611  -39.3414592 
H     6.5506895    1.0832401  -38.8815771 
H     2.9765849    9.5583970  -40.1226726 
C     3.1040309    8.7057607  -39.4358552 
H     2.4726443    7.8618210  -39.7596115 
H     2.8311966    9.0287576  -38.4184222 
S     4.8895119    8.2712553  -39.5171506 
H     6.6346132    8.6428749  -42.9209947 
C     7.4290498    7.8452346  -42.9534937 
H     8.0016874    8.0292390  -43.8738701 
H     8.0894638    7.9813946  -42.0801850 
C     6.8381632    6.4265975  -43.0116229 
O     7.2657917    5.6533090  -43.8670664 
N     5.9233005    6.1278756  -42.0769727 
H     5.5816450    6.8477784  -41.4275887 
C     5.3989127    4.7730742  -41.9385568 
H     6.2524197    4.1015132  -42.1350043 
C     4.9236961    4.5404589  -40.5086787 
H     4.6207328    3.4814833  -40.4252035 
H     5.7541269    4.7090055  -39.7856026 
O     3.7989417    5.3274406  -40.1434329 
H     4.1374332    6.1851754  -39.7997054 
H     4.6113491    4.4936772  -42.6636014 
H    13.6344764   11.3442941  -31.9280491 
C    12.7289642   10.6580514  -31.9742866 
H    12.8843747    9.9578128  -31.1300373 
H    11.7411346   11.1918860  -31.7898954 
C    12.9248592    9.8039435  -33.2328605 
O    14.0623008    9.5585643  -33.6215888 
N    11.8313512    9.2503794  -33.7992024 
H    10.8761267    9.4849684  -33.5026747 
C    11.9699716    8.1426615  -34.7253115 
H    12.9081135    7.6165916  -34.4997348 
H    11.1232173    7.4600289  -34.5384722 
C    11.9994493    8.5012841  -36.2145412 
O    13.0035648    8.3632266  -36.9046730 
N    10.8078167    8.9535574  -36.7070316 
H     9.9776500    8.8335710  -36.1067424 
C    10.6147284    9.1479486  -38.1208375 
H    11.5997381    9.3420775  -38.5804438 
H    10.2233983    8.2314035  -38.5996910 
C     9.6620036   10.2525046  -38.5489218 
O     9.4846898   10.4552315  -39.7487191 
N     9.0566722   10.9827175  -37.5786677 
H     9.1436512   10.6805245  -36.6039427 
C     8.1138213   12.0355184  -37.9113441 
H     8.3514385   12.3875873  -38.9248905 
H     7.0495075   11.6507936  -37.9236079 
C     8.2114058   13.2251883  -36.9491928 
O     8.4620072   14.3594966  -37.3557846 
N     7.9318328   12.9108757  -35.6703455 
H     7.7673467   11.9296958  -35.4281101 
C     7.8446794   13.8852913  -34.5831810 
H     6.9940143   14.5631023  -34.8109798 
C     7.5220910   13.1149152  -33.3021956 
H     8.3109000   12.3576303  -33.1171597 
H     7.5463120   13.8211734  -32.4514430 
C     6.1594580   12.4121541  -33.3365179 
H     5.3558168   13.1773189  -33.3469513 
H     6.0390419   11.8095313  -34.2587571 
C     5.9575317   11.4787154  -32.1498465 
H     6.6578374   10.6217349  -32.2233678 
H     6.1793578   12.0248647  -31.2103421 
N     4.5782761   11.0097480  -32.1155981 
H     3.9623213   11.2022472  -32.9155603 
C     4.0156897   10.3559956  -31.0987578 
N     4.7112969   10.1227592  -29.9818213 
H     5.6593662   10.4868298  -29.8797088 
H     4.3671683    9.4953156  -29.2525379 
N     2.7381118    9.9450876  -31.2148719 
H     2.2509299   10.2152562  -32.0758820 
H     2.1531718    9.8865832  -30.3840936 
H     8.7302064   14.5640468  -34.4831301 
H    15.6713844    6.4000030  -34.2193436 
C    15.6368469    6.5770721  -33.1114275 
H    16.6502008    6.3590897  -32.7166945 
H    15.4141399    7.6369546  -32.9075681 
C    14.6315160    5.6744683  -32.3541393 
O    14.1288838    6.1491094  -31.2956320 
O    14.4191286    4.5133020  -32.7959404 
H    14.3537173    4.7877327  -38.3672427 
C    13.3697836    4.9176246  -37.8663147 
C    12.2585303    5.3942214  -38.5780483 
H    12.3230701    5.6005497  -39.6538230 
C    11.0537824    5.6334001  -37.9086997 
H    10.1888856    6.0452106  -38.4412163 
C    10.9448443    5.3899542  -36.5363714 
H    10.0022052    5.6013890  -36.0180520 
C    12.0460527    4.8970824  -35.8301319 
H    11.9791296    4.7163647  -34.7519463 
C    13.2547449    4.6523174  -36.4935078 
H    14.0941250    4.2548385  -35.9115792 
H     8.4132548    7.4559198  -28.1832133 
C     9.3692080    7.4878362  -28.7350325 
N     9.6163655    6.6984619  -29.8426349 
C    10.9206455    6.8014155  -30.0906062 
H    11.4767013    6.3102693  -30.8931626 
N    11.5109816    7.6279162  -29.2043155 
H    12.5150145    7.8714327  -29.2265627 
C    10.5514368    8.0692746  -28.3264146 
H    10.7876617    8.7861984  -27.5404227 
O    10.6743132    5.2580347  -25.6137953 
C    10.9519084    4.6170504  -26.6780278 
O    12.0875063    4.3605367  -27.1262942 
C     9.7407872    4.1991928  -27.5219749 
H     8.8512708    4.1077147  -26.8761107 
H     9.5540462    5.0653388  -28.1796007 
C     9.8802836    2.9850421  -28.4275273 
H    10.8711302    3.0015767  -28.9086991 
H     9.8324699    2.0402698  -27.8524090 
C     8.8393054    3.0189303  -29.5712058 
O     9.3514156    3.8907575  -30.5754643 
H     9.9319618    3.1824219  -31.2240120 
C     7.5233168    3.5897945  -29.0410532 
O     7.1904064    4.7326754  -29.5007307 
O     6.8614952    2.9615487  -28.1955604 
C     8.5685363    1.6524772  -30.2194467 
H     8.2430991    0.9108126  -29.4725258 
H     7.7412876    1.7821269  -30.9475018 
C     9.7686965    1.1146809  -31.0043245 
O    10.4441957    2.0158364  -31.6381860 
O     9.9789422   -0.1006779  -31.0132339 
Fe    6.9359673    5.7965999  -36.1466523 
Mo    8.1674289    5.5636944  -31.2699658 
Fe    5.5441101    7.6115766  -37.4490051 
Fe    4.8921638    6.9627682  -34.9104338 
Fe    7.1187830    8.2928477  -35.4346791 
Fe    8.1494226    7.4933177  -33.1501786 
Fe    7.9435073    5.0835091  -33.8639219 
Fe    5.9016362    6.1823064  -32.6204445 
C     6.7799913    6.6611242  -34.3559046 
S     7.8111611    7.4424321  -37.5329512 
S     9.8576188    5.9088864  -32.9228891 
S     4.7900205    5.5176589  -36.7416905 
S     8.5925774    9.4770799  -34.2160080 
S     6.6442736    4.0308602  -32.3356188 
S     4.9954832    9.1176513  -35.7473237 
S     6.9482686    7.5990705  -31.1963862 
S     3.7201520    6.5410176  -33.0008543 
O     7.8497391    4.1027580  -35.6308820 
H     7.1628830    3.4376341  -35.4360747 
O     4.5748036    5.5095979  -29.4722793 
H     5.5230673    5.2379162  -29.5130063 
H     4.4801394    6.2102702  -30.1442612 
O     1.1142486    8.3947383  -34.2071833 
H     1.9557043    8.0480954  -33.8411155 
H     0.5854182    8.6776536  -33.4133937 
