# Supplementary material for: Reaction Mechanism for CO Reduction by Mo-Nitrogenase Studied by QM/MM
Source: Inorg Chem. 2024 Aug 14;63(34):15951–63. doi: 10.1021/acs.inorgchem.4c02323 (PMC11351180; doi:10.1021/acs.inorgchem.4c02323)
Supplement: Supplementary file 2 — ic4c02323_si_002.zip [file ic4c02323_si_002.zip › Coordinates/E9/OH_3.xyz]

190
OH_3
H     4.4340104    0.2443505  -35.0733573 
C     5.2770439    0.8177628  -35.5606692 
H     5.7848573    0.0909339  -36.2026001 
C     4.8129692    2.0060118  -36.4031011 
H     5.6869090    2.5277106  -36.8270397 
H     4.1555006    1.7427617  -37.2523260 
H     4.2939507    2.7612944  -35.7918748 
C     6.2594837    1.2784103  -34.4792976 
H     7.0849705    1.8578023  -34.9349937 
H     5.7773996    1.9662918  -33.7617282 
H     6.7065395    0.4415978  -33.9116907 
H     3.5022574    2.2423986  -29.6888400 
C     3.9154050    2.0999650  -30.7084563 
H     5.0167895    2.1642167  -30.6279170 
H     3.6597250    1.0916825  -31.0688341 
N     3.4706157    3.0935708  -31.6629713 
H     3.9765745    3.9884161  -31.6550089 
C     2.8077779    2.7996726  -32.7893413 
N     1.9613028    1.7476608  -32.8336680 
H     1.8031326    1.1817877  -32.0019320 
H     1.7350154    1.3328935  -33.7449748 
N     2.9956579    3.5446450  -33.8764131 
H     3.4968275    4.4605120  -33.7709647 
H     2.3130289    3.5090210  -34.6350593 
H    12.0215858    0.3970276  -37.4380616 
C    11.5223162    1.0660913  -36.6915436 
H    11.7609419    2.1150648  -36.9528199 
H    10.4310045    0.9450266  -36.8217984 
C    11.9064286    0.7655770  -35.2268729 
H    11.0171387    0.8609641  -34.5786030 
H    12.2655513   -0.2756111  -35.1253916 
C    13.0097295    1.6927922  -34.7243736 
O    14.0994985    1.7762006  -35.3099051 
N    12.7033187    2.4160214  -33.6375127 
H    11.8276771    2.2498877  -33.1310165 
H    13.3646011    3.1434804  -33.2957711 
H     7.2748351    1.5708008  -41.5978098 
C     7.5742648    2.0490316  -40.6467206 
N     8.4161008    3.1371442  -40.6772109 
C     8.4969843    3.5599754  -39.4296902 
H     9.0687905    4.4155791  -39.0686198 
N     7.7501848    2.7926582  -38.5934238 
H     7.6242907    2.9816763  -37.5922546 
C     7.1378128    1.8231951  -39.3544923 
H     6.4549393    1.0951645  -38.9177224 
H     2.9794121    9.5582342  -40.1224976 
C     3.1125874    8.7057080  -39.4359585 
H     2.4820934    7.8597305  -39.7561131 
H     2.8474008    9.0268392  -38.4159187 
S     4.9006458    8.2786371  -39.5331380 
H     6.6345029    8.6428294  -42.9209842 
C     7.4288250    7.8451072  -42.9537989 
H     8.0015457    8.0288610  -43.8742295 
H     8.0893939    7.9813122  -42.0802453 
C     6.8388189    6.4259433  -43.0113120 
O     7.2693963    5.6520393  -43.8651051 
N     5.9229462    6.1276328  -42.0779950 
H     5.5779999    6.8486563  -41.4309792 
C     5.3978189    4.7732449  -41.9391514 
H     6.2510759    4.1005595  -42.1326446 
C     4.9172164    4.5428966  -40.5109268 
H     4.6105001    3.4850860  -40.4273745 
H     5.7439287    4.7097643  -39.7839418 
O     3.7935391    5.3346470  -40.1517401 
H     4.1353048    6.1872406  -39.8000859 
H     4.6111462    4.4938007  -42.6641767 
H    13.6344834   11.3462301  -31.9271073 
C    12.7300561   10.6610618  -31.9724178 
H    12.8853187    9.9597182  -31.1290401 
H    11.7413643   11.1929848  -31.7891377 
C    12.9286493    9.8103790  -33.2308770 
O    14.0663764    9.5581076  -33.6152130 
N    11.8344319    9.2668746  -33.8038697 
H    10.8788519    9.5015276  -33.5077000 
C    11.9717762    8.1564266  -34.7243958 
H    12.9081004    7.6284070  -34.4949658 
H    11.1210960    7.4803339  -34.5327429 
C    12.0070150    8.5096031  -36.2151414 
O    13.0103348    8.3557164  -36.9038277 
N    10.8214609    8.9725014  -36.7100274 
H     9.9898972    8.8649374  -36.1073279 
C    10.6314851    9.1681148  -38.1243774 
H    11.6156367    9.3675514  -38.5833266 
H    10.2451002    8.2513301  -38.6062021 
C     9.6724721   10.2668918  -38.5523798 
O     9.4995994   10.4725365  -39.7522115 
N     9.0575516   10.9882611  -37.5817728 
H     9.1406073   10.6830331  -36.6077814 
C     8.1120529   12.0386294  -37.9132709 
H     8.3480852   12.3911834  -38.9269757 
H     7.0487648   11.6517738  -37.9242031 
C     8.2108083   13.2277045  -36.9504143 
O     8.4638511   14.3618702  -37.3554578 
N     7.9312309   12.9119963  -35.6718420 
H     7.7609269   11.9312231  -35.4327408 
C     7.8448679   13.8840726  -34.5824755 
H     6.9933383   14.5617607  -34.8073325 
C     7.5241531   13.1095581  -33.3034157 
H     8.3133922   12.3518610  -33.1215481 
H     7.5490241   13.8130315  -32.4504292 
C     6.1613391   12.4068248  -33.3383183 
H     5.3580510   13.1723616  -33.3456984 
H     6.0394443   11.8070368  -34.2622299 
C     5.9601387   11.4700964  -32.1540203 
H     6.6570303   10.6107022  -32.2321517 
H     6.1867288   12.0129877  -31.2138084 
N     4.5792849   11.0059243  -32.1168200 
H     3.9627956   11.1985220  -32.9164790 
C     4.0164937   10.3528313  -31.0996531 
N     4.7118129   10.1198894  -29.9824977 
H     5.6587452   10.4867051  -29.8787105 
H     4.3670046    9.4937699  -29.2523617 
N     2.7392318    9.9407485  -31.2163894 
H     2.2529409   10.2092546  -32.0785640 
H     2.1530210    9.8858977  -30.3861132 
H     8.7302832   14.5634761  -34.4825710 
H    15.6712198    6.4003950  -34.2199656 
C    15.6357326    6.5778672  -33.1128465 
H    16.6466105    6.3550436  -32.7147115 
H    15.4174554    7.6385113  -32.9084198 
C    14.6226969    5.6800897  -32.3612682 
O    14.1336517    6.1471476  -31.2941062 
O    14.3891353    4.5284402  -32.8188587 
H    14.3559166    4.7864001  -38.3677897 
C    13.3745520    4.9167097  -37.8665087 
C    12.2634952    5.3867820  -38.5827377 
H    12.3189496    5.5516249  -39.6659150 
C    11.0787838    5.6882750  -37.9051847 
H    10.2142448    6.1022172  -38.4364079 
C    11.0019216    5.5275719  -36.5176289 
H    10.1057527    5.8693943  -35.9847737 
C    12.0880178    5.0001310  -35.8110263 
H    12.0386446    4.8698378  -34.7241377 
C    13.2713508    4.6821237  -36.4876031 
H    14.1054657    4.2710001  -35.9077292 
H     8.4129667    7.4545936  -28.1855733 
C     9.3676405    7.4840450  -28.7411928 
N     9.6123447    6.6931724  -29.8488424 
C    10.9154587    6.7966809  -30.0998658 
H    11.4679658    6.3035159  -30.9034572 
N    11.5085905    7.6241140  -29.2157088 
H    12.5127620    7.8665350  -29.2377279 
C    10.5509752    8.0657249  -28.3358436 
H    10.7896505    8.7818544  -27.5497815 
O    10.6761057    5.2585903  -25.6138116 
C    10.9529888    4.6168204  -26.6778042 
O    12.0884953    4.3616937  -27.1275309 
C     9.7417282    4.1976583  -27.5206923 
H     8.8521621    4.1074653  -26.8747509 
H     9.5548490    5.0624238  -28.1803731 
C     9.8810221    2.9815006  -28.4235609 
H    10.8718656    2.9975715  -28.9047700 
H     9.8336256    2.0380526  -27.8461413 
C     8.8407190    3.0136605  -29.5681816 
O     9.3543917    3.8819742  -30.5725427 
H     9.9364377    3.1609779  -31.2297017 
C     7.5246117    3.5863397  -29.0395068 
O     7.1943472    4.7294565  -29.5008724 
O     6.8616144    2.9607648  -28.1930270 
C     8.5705579    1.6456064  -30.2144555 
H     8.2504606    0.9021116  -29.4671609 
H     7.7411959    1.7719251  -30.9406531 
C     9.7677000    1.1116014  -31.0032738 
O    10.4379277    2.0162712  -31.6426346 
O     9.9865200   -0.1011278  -31.0144166 
Fe    7.0093105    5.7740085  -36.1807174 
Mo    8.1675972    5.5389768  -31.2811410 
Fe    5.5852094    7.5834666  -37.4873669 
Fe    4.9213033    6.9052890  -34.9681103 
Fe    7.1391869    8.2577022  -35.4558726 
Fe    8.1559429    7.4486073  -33.1745027 
Fe    7.9334634    5.0189709  -33.8824616 
Fe    5.9079164    6.1469730  -32.6534982 
C     6.7988105    6.6134606  -34.3880925 
S     7.8535683    7.4396313  -37.5676532 
S     9.8568302    5.8592608  -32.9411829 
S     4.8611460    5.4725881  -36.8116366 
S     8.6027656    9.4430077  -34.2257563 
S     6.6457427    4.0001754  -32.3218622 
S     5.0195863    9.0745209  -35.7779157 
S     6.9487355    7.5762323  -31.2248772 
S     3.7319378    6.5103986  -33.0616086 
O     8.1536975    4.2135520  -35.7218150 
H     9.0933773    4.2068253  -35.9824631 
O     4.5825450    5.5182712  -29.4583394 
H     5.5274491    5.2360573  -29.5031703 
H     4.4944532    6.2210410  -30.1283174 
O     1.1155842    8.3941997  -34.2083401 
H     1.9549209    8.0362254  -33.8477047 
H     0.5893130    8.6748887  -33.4123858 
