# Supplementary material for: Reaction Mechanism for CO Reduction by Mo-Nitrogenase Studied by QM/MM
Source: Inorg Chem. 2024 Aug 14;63(34):15951–63. doi: 10.1021/acs.inorgchem.4c02323 (PMC11351180; doi:10.1021/acs.inorgchem.4c02323)
Supplement: Supplementary file 2 — ic4c02323_si_002.zip [file ic4c02323_si_002.zip › Coordinates/E7/HOCH2CH2O_5.xyz]

197
HOCH2CH2O_5
H     4.4300145    0.2360975  -35.0630347 
C     5.2730036    0.8002176  -35.5330910 
H     5.7880633    0.0819570  -36.1798814 
C     4.8395162    2.0114546  -36.3540654 
H     5.7350068    2.5357992  -36.7244240 
H     4.2138495    1.7689467  -37.2325664 
H     4.3014679    2.7532514  -35.7431882 
C     6.2366396    1.2281490  -34.4221697 
H     7.0893347    1.7349640  -34.8969029 
H     5.7743773    1.9659903  -33.7396781 
H     6.6315731    0.3832956  -33.8272936 
H     3.4978102    2.2384635  -29.6875654 
C     3.9021970    2.0879589  -30.7073069 
H     5.0050046    2.1447973  -30.6357781 
H     3.6309599    1.0824722  -31.0642390 
N     3.4588476    3.0904614  -31.6532886 
H     4.0058132    3.9625053  -31.6540381 
C     2.8013752    2.8093038  -32.7834769 
N     1.9510207    1.7614348  -32.8420152 
H     1.7834040    1.1926880  -32.0140510 
H     1.7211654    1.3568234  -33.7567903 
N     3.0002059    3.5627392  -33.8654561 
H     3.5009626    4.4747909  -33.7523456 
H     2.3120277    3.5470342  -34.6199835 
H    12.0384734    0.3722318  -37.4150852 
C    11.5694283    0.9920773  -36.6179350 
H    11.7589108    2.0575583  -36.8474952 
H    10.4782174    0.8303193  -36.6787757 
C    12.1007698    0.6203663  -35.2063671 
H    11.2786023    0.5316834  -34.4773463 
H    12.5934494   -0.3680736  -35.2249710 
C    13.1276045    1.6369079  -34.7165025 
O    14.1758929    1.8267371  -35.3510809 
N    12.8149112    2.3054296  -33.5969930 
H    11.9819897    2.0665174  -33.0432154 
H    13.4321039    3.0812193  -33.2749961 
H     7.2589260    1.5837804  -41.6090148 
C     7.5221022    2.0946881  -40.6728096 
N     8.3928316    3.1600666  -40.7119877 
C     8.3043163    3.7380954  -39.5300541 
H     8.8447990    4.6225160  -39.1898954 
N     7.4122922    3.0962318  -38.7338728 
H     7.1087260    3.4365126  -37.8188174 
C     6.8883424    2.0458514  -39.4464933 
H     6.1248286    1.3905408  -39.0297367 
H     2.9772139    9.5599267  -40.1237817 
C     3.1071594    8.7088390  -39.4385450 
H     2.4707171    7.8661240  -39.7558495 
H     2.8501427    9.0306699  -38.4167064 
S     4.8936418    8.2802367  -39.5496775 
H     6.6342195    8.6421384  -42.9207744 
C     7.4269215    7.8424419  -42.9520582 
H     7.9987481    8.0218425  -43.8737992 
H     8.0887969    7.9804549  -42.0797887 
C     6.8328254    6.4242757  -43.0028755 
O     7.2621180    5.6428171  -43.8497557 
N     5.9139821    6.1356808  -42.0686954 
H     5.5690958    6.8635158  -41.4294563 
C     5.3762511    4.7873692  -41.9229319 
H     6.2260958    4.1023238  -42.0833368 
C     4.8509763    4.5869427  -40.5069661 
H     4.5397734    3.5312538  -40.4127821 
H     5.6521476    4.7703932  -39.7591038 
O     3.7198984    5.3863066  -40.1934739 
H     4.0608256    6.2413866  -39.8469148 
H     4.6034434    4.5028492  -42.6567024 
H    13.6343106   11.3451585  -31.9274228 
C    12.7285511   10.6601418  -31.9724629 
H    12.8834312    9.9587781  -31.1289354 
H    11.7407612   11.1928312  -31.7890536 
C    12.9205916    9.8092750  -33.2320129 
O    14.0561272    9.5592887  -33.6239846 
N    11.8236458    9.2636260  -33.7991073 
H    10.8716505    9.4928418  -33.4911950 
C    11.9594445    8.1521518  -34.7197713 
H    12.8936323    7.6212564  -34.4881517 
H    11.1075381    7.4765549  -34.5309729 
C    12.0006422    8.5083072  -36.2090950 
O    13.0077946    8.3644169  -36.8938254 
N    10.8143908    8.9665510  -36.7086614 
H     9.9809497    8.8538577  -36.1109367 
C    10.6299643    9.1615803  -38.1233990 
H    11.6162168    9.3639374  -38.5768448 
H    10.2513154    8.2426711  -38.6079672 
C     9.6696751   10.2588153  -38.5541969 
O     9.4906293   10.4575610  -39.7544143 
N     9.0614967   10.9876231  -37.5848332 
H     9.1512590   10.6884303  -36.6092384 
C     8.1146534   12.0369521  -37.9156176 
H     8.3492786   12.3908961  -38.9292159 
H     7.0500067   11.6512485  -37.9251078 
C     8.2111833   13.2248862  -36.9513158 
O     8.4586620   14.3607690  -37.3557797 
N     7.9331872   12.9062795  -35.6731973 
H     7.7765324   11.9233407  -35.4310094 
C     7.8449960   13.8786481  -34.5851871 
H     6.9953067   14.5575478  -34.8134710 
C     7.5204646   13.1093942  -33.3041090 
H     8.3090419   12.3526649  -33.1163714 
H     7.5428283   13.8170278  -32.4544580 
C     6.1586786   12.4050609  -33.3389660 
H     5.3537006   13.1687125  -33.3573990 
H     6.0440106   11.7961256  -34.2578249 
C     5.9556647   11.4791854  -32.1465577 
H     6.6612166   10.6260467  -32.2098702 
H     6.1692201   12.0331761  -31.2097339 
N     4.5790792   11.0010419  -32.1153024 
H     3.9634633   11.1907798  -32.9161602 
C     4.0112942   10.3649329  -31.0901475 
N     4.7010285   10.1490377  -29.9661691 
H     5.6540672   10.5020175  -29.8700081 
H     4.3521773    9.5333662  -29.2294603 
N     2.7334213    9.9529918  -31.2045935 
H     2.2489293   10.2135333  -32.0700767 
H     2.1447930    9.9125459  -30.3749625 
H     8.7302983   14.5567037  -34.4849112 
H    15.6710746    6.3993439  -34.2204963 
C    15.6350861    6.5745372  -33.1138569 
H    16.6466661    6.3551075  -32.7155183 
H    15.4127857    7.6341753  -32.9081606 
C    14.6250287    5.6733467  -32.3616256 
O    14.1408532    6.1390746  -31.2925107 
O    14.3897729    4.5217990  -32.8210663 
H    14.3588005    4.7882074  -38.3680310 
C    13.3811349    4.9216809  -37.8648337 
C    12.2613535    5.3831808  -38.5720380 
H    12.3081773    5.5491186  -39.6557760 
C    11.0749560    5.6602174  -37.8856483 
H    10.1975497    6.0494983  -38.4147023 
C    11.0050092    5.4946167  -36.4989478 
H    10.0783503    5.7411650  -35.9680229 
C    12.1131837    5.0068851  -35.7991160 
H    12.0820629    4.8907471  -34.7092202 
C    13.2940382    4.7002735  -36.4830888 
H    14.1373327    4.3003645  -35.9092011 
H     8.4113174    7.4628423  -28.1797013 
C     9.3665862    7.5072594  -28.7265827 
N     9.6032752    6.7487914  -29.8560785 
C    10.9094203    6.8455125  -30.1028979 
H    11.4562726    6.3712304  -30.9208208 
N    11.5075564    7.6434181  -29.1949314 
H    12.5139863    7.8755558  -29.2096965 
C    10.5521448    8.0723924  -28.3061342 
H    10.7930245    8.7723311  -27.5067060 
O    10.6699362    5.2584446  -25.6214553 
C    10.9477682    4.6217708  -26.6887227 
O    12.0845834    4.3610538  -27.1317703 
C     9.7378676    4.2142217  -27.5405981 
H     8.8467982    4.1187923  -26.8968800 
H     9.5519238    5.0859047  -28.1914113 
C     9.8788922    3.0061335  -28.4542178 
H    10.8655070    3.0277850  -28.9438505 
H     9.8390114    2.0582613  -27.8830942 
C     8.8257657    3.0245088  -29.5867595 
O     9.2973301    3.9247716  -30.5959305 
H     9.8980924    3.3160148  -31.2098295 
C     7.5067739    3.5771839  -29.0400477 
O     7.1720755    4.7278309  -29.4699758 
O     6.8552767    2.9343050  -28.1948369 
C     8.5933464    1.6607117  -30.2432825 
H     8.2341631    0.9250100  -29.5051279 
H     7.7884175    1.7847491  -30.9971825 
C     9.8295236    1.1079166  -30.9772403 
O    10.5725093    1.9839882  -31.5398707 
O     9.9749350   -0.1243277  -31.0032890 
Fe    4.8968010    6.9312470  -35.0043642 
Mo    8.1088164    5.6577251  -31.2037518 
Fe    8.0965127    7.5142963  -33.1656179 
Fe    5.5701880    7.5983188  -37.5039566 
Fe    6.9993490    5.8104092  -36.1793989 
Fe    5.8096903    6.2830791  -32.6318382 
Fe    7.9122804    5.0873167  -33.8252737 
Fe    7.0991256    8.3097446  -35.4608094 
C     6.7467567    6.6607981  -34.3805075 
S     7.8326645    7.4917494  -37.5596784 
S     9.8121514    6.0145195  -32.8792976 
S     4.8595176    5.4798047  -36.8434934 
S     8.5638500    9.4977721  -34.2520641 
S     6.4428045    4.1559726  -32.2456712 
S     4.9696322    9.0947439  -35.8162225 
S     6.8864676    7.6974295  -31.2111242 
S     3.6474171    6.5915095  -33.1268800 
C     8.8549681    3.1436196  -35.9904024 
O     8.0832178    4.2760600  -35.7640258 
C     9.5660184    2.7257942  -34.6946093 
O     8.8140997    3.0857738  -33.5528730 
H    10.5238037    3.2575432  -34.5855221 
H     8.2175925    2.3061299  -36.3536959 
H     9.6166711    3.3215483  -36.7783556 
H     9.7596427    1.6414066  -34.6842351 
H     8.0459693    2.4992339  -33.4221752 
O     4.5901009    5.5693433  -29.3665218 
H     5.5170078    5.2353200  -29.4443979 
H     4.5600623    6.3661556  -29.9238470 
O     1.0679691    8.3941753  -34.2344331 
H     1.9106748    8.0361252  -33.8806558 
H     0.5543526    8.6823611  -33.4322169 
