# Supplementary material for: Reaction Mechanism for CO Reduction by Mo-Nitrogenase Studied by QM/MM
Source: Inorg Chem. 2024 Aug 14;63(34):15951–63. doi: 10.1021/acs.inorgchem.4c02323 (PMC11351180; doi:10.1021/acs.inorgchem.4c02323)
Supplement: Supplementary file 2 — ic4c02323_si_002.zip [file ic4c02323_si_002.zip › Coordinates/E7/HOCH2CH2O.xyz]

197
HOCH2CH2O
H     4.4331043    0.2412984  -35.0560491 
C     5.2807673    0.8187337  -35.5068939 
H     5.8401515    0.1093136  -36.1315034 
C     4.8377404    2.0072599  -36.3550881 
H     5.7304233    2.5496793  -36.7049684 
H     4.2434267    1.7398473  -37.2483766 
H     4.2648555    2.7434835  -35.7696841 
C     6.1721186    1.2829004  -34.3474652 
H     6.9818836    1.9323349  -34.7030541 
H     5.6184823    1.9064298  -33.6205050 
H     6.6427024    0.4455133  -33.7990427 
H     3.4996704    2.2419816  -29.6887879 
C     3.9075074    2.0987724  -30.7094089 
H     5.0094187    2.1633391  -30.6355009 
H     3.6480672    1.0912777  -31.0693872 
N     3.4562280    3.0959215  -31.6571455 
H     3.9704094    3.9867092  -31.6505688 
C     2.7979704    2.8057676  -32.7867474 
N     1.9555660    1.7509037  -32.8383437 
H     1.7955917    1.1829666  -32.0084871 
H     1.7298324    1.3398891  -33.7514030 
N     2.9876691    3.5580162  -33.8687125 
H     3.4794905    4.4796841  -33.7557835 
H     2.3036864    3.5272102  -34.6264275 
H    12.0429968    0.3723821  -37.4189761 
C    11.5794038    0.9952933  -36.6266627 
H    11.7598607    2.0606089  -36.8640156 
H    10.4904416    0.8255283  -36.6844791 
C    12.1137141    0.6360111  -35.2140115 
H    11.2907740    0.5669624  -34.4836824 
H    12.5952273   -0.3583802  -35.2228415 
C    13.1516442    1.6462010  -34.7336841 
O    14.2050614    1.8228041  -35.3617513 
N    12.8429873    2.3248481  -33.6177212 
H    11.9984661    2.0970538  -33.0827094 
H    13.4584342    3.1034036  -33.2963861 
H     7.2563121    1.5856552  -41.6109904 
C     7.5122906    2.1020047  -40.6771209 
N     8.3720063    3.1771250  -40.7163789 
C     8.2383879    3.7843813  -39.5533393 
H     8.7516517    4.6880320  -39.2209138 
N     7.3295820    3.1505814  -38.7693059 
H     6.9654153    3.5189834  -37.8880712 
C     6.8411761    2.0768909  -39.4704278 
H     6.0723179    1.4244049  -39.0600375 
H     2.9762474    9.5608897  -40.1232239 
C     3.1042707    8.7112665  -39.4364119 
H     2.4635452    7.8711224  -39.7518864 
H     2.8469058    9.0363050  -38.4156455 
S     4.8891185    8.2772757  -39.5427991 
H     6.6345099    8.6423370  -42.9210934 
C     7.4272063    7.8425394  -42.9524462 
H     7.9994188    8.0215923  -43.8740422 
H     8.0888797    7.9804541  -42.0799098 
C     6.8316956    6.4247618  -43.0030910 
O     7.2611631    5.6422344  -43.8489703 
N     5.9104680    6.1397073  -42.0705022 
H     5.5698965    6.8690891  -41.4302530 
C     5.3695465    4.7928120  -41.9188099 
H     6.2187806    4.1042346  -42.0662949 
C     4.8325689    4.6088509  -40.5051752 
H     4.5296927    3.5519790  -40.3975264 
H     5.6252996    4.8114564  -39.7546751 
O     3.6945222    5.4048903  -40.2109912 
H     4.0313269    6.2631765  -39.8673317 
H     4.6007144    4.5046540  -42.6550435 
H    13.6345722   11.3447438  -31.9278547 
C    12.7285852   10.6597929  -31.9735253 
H    12.8837944    9.9591352  -31.1295749 
H    11.7407619   11.1927148  -31.7894739 
C    12.9212734    9.8055999  -33.2316922 
O    14.0576316    9.5487712  -33.6172603 
N    11.8235477    9.2642644  -33.8003822 
H    10.8696035    9.5068628  -33.5054236 
C    11.9514281    8.1517771  -34.7211339 
H    12.8805978    7.6124400  -34.4883946 
H    11.0914050    7.4859977  -34.5352935 
C    11.9979457    8.5079308  -36.2110915 
O    13.0101338    8.3685087  -36.8895439 
N    10.8127342    8.9615702  -36.7149065 
H     9.9766863    8.8437041  -36.1216834 
C    10.6319354    9.1622963  -38.1294130 
H    11.6188621    9.3667874  -38.5802282 
H    10.2523439    8.2454827  -38.6167964 
C     9.6735736   10.2626644  -38.5574858 
O     9.5038763   10.4714354  -39.7573812 
N     9.0599356   10.9849080  -37.5864588 
H     9.1345108   10.6714000  -36.6139844 
C     8.1141932   12.0354654  -37.9164491 
H     8.3490373   12.3888925  -38.9301572 
H     7.0496848   11.6506758  -37.9253805 
C     8.2121789   13.2236673  -36.9529156 
O     8.4607051   14.3594297  -37.3573339 
N     7.9341104   12.9058345  -35.6747051 
H     7.7754424   11.9231602  -35.4333944 
C     7.8458130   13.8776420  -34.5863405 
H     6.9951568   14.5559029  -34.8129413 
C     7.5232645   13.1060687  -33.3062115 
H     8.3130524   12.3500305  -33.1202446 
H     7.5448020   13.8123041  -32.4552937 
C     6.1621005   12.4005432  -33.3425319 
H     5.3568745   13.1640145  -33.3567232 
H     6.0458225   11.7954462  -34.2636857 
C     5.9601190   11.4697082  -32.1539803 
H     6.6634974   10.6150437  -32.2234388 
H     6.1775247   12.0190718  -31.2153170 
N     4.5822472   10.9961007  -32.1217469 
H     3.9672028   11.1858658  -32.9229984 
C     4.0160739   10.3526140  -31.1005128 
N     4.7062276   10.1323790  -29.9774293 
H     5.6587287   10.4861680  -29.8808025 
H     4.3619694    9.5057755  -29.2476081 
N     2.7390926    9.9396945  -31.2172639 
H     2.2545262   10.2024161  -32.0820959 
H     2.1510203    9.8902291  -30.3880151 
H     8.7305513   14.5563980  -34.4856092 
H    15.6706886    6.3994130  -34.2197804 
C    15.6342192    6.5749024  -33.1126168 
H    16.6457621    6.3550893  -32.7145866 
H    15.4119342    7.6346085  -32.9078751 
C    14.6254373    5.6747026  -32.3591046 
O    14.1333762    6.1420186  -31.2940119 
O    14.3975339    4.5184987  -32.8109859 
H    14.3593208    4.7874896  -38.3691821 
C    13.3813939    4.9198373  -37.8680643 
C    12.2624076    5.3758146  -38.5798741 
H    12.3114077    5.5379273  -39.6640411 
C    11.0737793    5.6523291  -37.8975217 
H    10.1965897    6.0385942  -38.4291791 
C    11.0005975    5.4902113  -36.5108154 
H    10.0716607    5.7357648  -35.9853725 
C    12.1064325    5.0024829  -35.8074963 
H    12.0683195    4.8823630  -34.7184065 
C    13.2909463    4.6993164  -36.4864412 
H    14.1345024    4.3025056  -35.9107823 
H     8.4115142    7.4627057  -28.1752528 
C     9.3687920    7.5069884  -28.7149055 
N     9.6097632    6.7427971  -29.8370539 
C    10.9135048    6.8500566  -30.0880831 
H    11.4642447    6.3770785  -30.9046674 
N    11.5075022    7.6576689  -29.1866759 
H    12.5122006    7.8985315  -29.2070104 
C    10.5508616    8.0826287  -28.2974986 
H    10.7874031    8.7901163  -27.5034086 
O    10.6792425    5.2555323  -25.6181577 
C    10.9563163    4.6051674  -26.6759684 
O    12.0907363    4.3460493  -27.1261572 
C     9.7431530    4.1807174  -27.5138058 
H     8.8567821    4.0838452  -26.8647908 
H     9.5492325    5.0491219  -28.1677802 
C     9.8803746    2.9678336  -28.4229592 
H    10.8740058    2.9807543  -28.8995648 
H     9.8254301    2.0187822  -27.8568446 
C     8.8402105    3.0219162  -29.5624766 
O     9.3484370    3.9559929  -30.5220730 
H     9.9492043    3.3948205  -31.1329287 
C     7.5212125    3.5860333  -29.0227854 
O     7.1970473    4.7407180  -29.4448004 
O     6.8596631    2.9345443  -28.1948277 
C     8.5738241    1.6880727  -30.2718181 
H     8.1977908    0.9374781  -29.5582700 
H     7.7761760    1.8675852  -31.0240228 
C     9.7807727    1.1300953  -31.0323918 
O    10.4568613    2.0092760  -31.7060286 
O     9.9952680   -0.0834869  -31.0013241 
Fe    4.9109214    6.9109738  -34.9894670 
Mo    8.1173063    5.6412982  -31.2278736 
Fe    8.1187703    7.4987324  -33.1825099 
Fe    5.5718212    7.5935121  -37.4956624 
Fe    7.0155616    5.8291240  -36.1768751 
Fe    5.8600132    6.2452721  -32.6377298 
Fe    7.9343470    4.9996871  -33.8029298 
Fe    7.1077335    8.2907565  -35.4614953 
C     6.7808027    6.6408525  -34.3813538 
S     7.8363786    7.5009380  -37.5811294 
S     9.8209412    5.9532057  -32.8664963 
S     4.8829829    5.4609957  -36.8388624 
S     8.5831787    9.4792371  -34.2452592 
S     6.5218754    4.1330462  -32.2095557 
S     4.9764620    9.0820983  -35.7970888 
S     6.9273651    7.6854082  -31.2232443 
S     3.6858525    6.5475407  -33.0946584 
C     8.7803187    3.1528115  -36.0371914 
O     8.1692821    4.3590928  -35.7126871 
C     9.5614715    2.6288869  -34.8400858 
O     8.8346782    2.9364365  -33.6748026 
H    10.5682349    3.0879027  -34.8012419 
H     8.0191532    2.4015454  -36.3358697 
H     9.4717119    3.2759847  -36.8964889 
H     9.6670462    1.5337065  -34.9270758 
H     9.3870525    2.6727336  -32.8949181 
O     4.5811613    5.5410731  -29.4116808 
H     5.5182403    5.2402276  -29.4697907 
H     4.5026559    6.2576682  -30.0673459 
O     1.0945704    8.3928835  -34.2206705 
H     1.9357251    8.0321277  -33.8649341 
H     0.5756910    8.6768504  -33.4209659 
