# Supplementary material for: Reaction Mechanism for CO Reduction by Mo-Nitrogenase Studied by QM/MM
Source: Inorg Chem. 2024 Aug 14;63(34):15951–63. doi: 10.1021/acs.inorgchem.4c02323 (PMC11351180; doi:10.1021/acs.inorgchem.4c02323)
Supplement: Supplementary file 2 — ic4c02323_si_002.zip [file ic4c02323_si_002.zip › Coordinates/E7/OCH2CH2OH_3.xyz]

197
OCH2CH2OH_3
H     4.4362081    0.2347338  -35.0539606 
C     5.2914593    0.8002902  -35.5029010 
H     5.8415171    0.0807536  -36.1236726 
C     4.8639634    1.9855065  -36.3594702 
H     5.7640719    2.4911628  -36.7426518 
H     4.2380359    1.7225068  -37.2329952 
H     4.3304241    2.7492521  -35.7731180 
C     6.1891993    1.2529465  -34.3425515 
H     7.0189401    1.8971581  -34.6767441 
H     5.6375557    1.8867815  -33.6213206 
H     6.6314286    0.4051829  -33.7861449 
H     3.4971610    2.2401274  -29.6888576 
C     3.9001094    2.0929675  -30.7102916 
H     5.0020233    2.1614363  -30.6427595 
H     3.6426361    1.0828588  -31.0641631 
N     3.4386533    3.0831547  -31.6611711 
H     3.9460402    3.9777697  -31.6587260 
C     2.7853039    2.7796798  -32.7900089 
N     1.9420763    1.7257377  -32.8316774 
H     1.7784097    1.1686655  -31.9950384 
H     1.7237015    1.3025725  -33.7409752 
N     2.9785037    3.5165762  -33.8819590 
H     3.4853889    4.4268556  -33.7865692 
H     2.3004468    3.4767627  -34.6445021 
H    12.0372697    0.3751881  -37.4271763 
C    11.5599293    1.0064683  -36.6509961 
H    11.7324700    2.0688958  -36.9055428 
H    10.4756749    0.8215893  -36.7245612 
C    12.0443798    0.6945617  -35.2158509 
H    11.1892211    0.6902609  -34.5182459 
H    12.4974319   -0.3123876  -35.1683814 
C    13.0917983    1.6977688  -34.7464133 
O    14.1825481    1.8006902  -35.3274636 
N    12.7430281    2.4572676  -33.6977694 
H    11.8426577    2.3131478  -33.2353304 
H    13.3743748    3.2183671  -33.3637892 
H     7.2460885    1.5865716  -41.6250168 
C     7.4784551    2.1164035  -40.7060359 
N     8.3096438    3.2126838  -40.7652001 
C     8.0400280    3.9198524  -39.6864670 
H     8.4734576    4.8831178  -39.4127282 
N     7.0668572    3.3346806  -38.9439133 
H     6.6240862    3.7647874  -38.1251195 
C     6.6839541    2.1880041  -39.5779495 
H     5.8885230    1.5555598  -39.1893303 
H     2.9799135    9.5642157  -40.1192530 
C     3.1151336    8.7220131  -39.4248662 
H     2.4494113    7.8912243  -39.7123907 
H     2.8898786    9.0599161  -38.4004170 
S     4.8934801    8.2600676  -39.5699549 
H     6.6342293    8.6414790  -42.9213375 
C     7.4251601    7.8389453  -42.9521749 
H     7.9967217    8.0142794  -43.8748898 
H     8.0880976    7.9791505  -42.0800792 
C     6.8249740    6.4207744  -42.9988186 
O     7.2563872    5.6324535  -43.8374671 
N     5.8974192    6.1487070  -42.0687957 
H     5.5629584    6.8899576  -41.4381804 
C     5.3364597    4.8104199  -41.8955862 
H     6.1789512    4.1038764  -41.9797708 
C     4.7269427    4.6988545  -40.5038179 
H     4.4393363    3.6441895  -40.3449761 
H     5.4697465    4.9700959  -39.7288282 
O     3.5637524    5.4868612  -40.3113410 
H     3.8852486    6.3733116  -40.0321688 
H     4.5878397    4.5102213  -42.6463709 
H    13.6353789   11.3472361  -31.9261117 
C    12.7307364   10.6645107  -31.9688247 
H    12.8864644    9.9627427  -31.1261267 
H    11.7412752   11.1944844  -31.7876959 
C    12.9249039    9.8154029  -33.2260880 
O    14.0597054    9.5478790  -33.6096329 
N    11.8231801    9.2910641  -33.8003391 
H    10.8699198    9.5345942  -33.5018927 
C    11.9444218    8.1761946  -34.7138776 
H    12.8703658    7.6316198  -34.4789940 
H    11.0783912    7.5215533  -34.5210403 
C    11.9965390    8.5296149  -36.2037947 
O    13.0105856    8.3850533  -36.8788607 
N    10.8145169    8.9859582  -36.7122760 
H     9.9748144    8.8687866  -36.1231722 
C    10.6396588    9.1854552  -38.1276838 
H    11.6273305    9.3884770  -38.5770128 
H    10.2570296    8.2712244  -38.6161446 
C     9.6783010   10.2803111  -38.5578228 
O     9.5077914   10.4856993  -39.7580503 
N     9.0595367   10.9962884  -37.5869925 
H     9.1423486   10.6892300  -36.6135512 
C     8.1103126   12.0424860  -37.9166781 
H     8.3439098   12.3952735  -38.9308579 
H     7.0482094   11.6529762  -37.9253579 
C     8.2088354   13.2293790  -36.9521262 
O     8.4581584   14.3652195  -37.3553082 
N     7.9328686   12.9090183  -35.6741156 
H     7.7739401   11.9263959  -35.4336394 
C     7.8453338   13.8789314  -34.5842383 
H     6.9949772   14.5578291  -34.8101678 
C     7.5230274   13.1060867  -33.3050269 
H     8.3139025   12.3515571  -33.1181214 
H     7.5421034   13.8125555  -32.4544376 
C     6.1633612   12.3977588  -33.3422977 
H     5.3566903   13.1595559  -33.3651453 
H     6.0525537   11.7859039  -34.2598386 
C     5.9581340   11.4741579  -32.1488182 
H     6.6643332   10.6212982  -32.2101698 
H     6.1694534   12.0299561  -31.2126087 
N     4.5816645   10.9960094  -32.1202854 
H     3.9661848   11.1881327  -32.9205069 
C     4.0143756   10.3547403  -31.0980774 
N     4.7036062   10.1376748  -29.9739127 
H     5.6575283   10.4880735  -29.8786444 
H     4.3583753    9.5143144  -29.2417272 
N     2.7379103    9.9402034  -31.2161349 
H     2.2539307   10.2037370  -32.0810520 
H     2.1486036    9.8924179  -30.3876925 
H     8.7304737   14.5567700  -34.4842763 
H    15.6715311    6.4014610  -34.2209729 
C    15.6359482    6.5805439  -33.1151499 
H    16.6452398    6.3556708  -32.7144823 
H    15.4189488    7.6416240  -32.9116648 
C    14.6193009    5.6873614  -32.3663001 
O    14.1402429    6.1470905  -31.2935916 
O    14.3713343    4.5405234  -32.8330379 
H    14.3637437    4.7877666  -38.3646166 
C    13.3941507    4.9236011  -37.8518851 
C    12.2780408    5.4171625  -38.5380256 
H    12.3041083    5.5749101  -39.6232780 
C    11.1266886    5.7645286  -37.8226420 
H    10.2657767    6.2080006  -38.3407844 
C    11.0958412    5.6298875  -36.4300316 
H    10.2212099    5.9642487  -35.8566242 
C    12.1860671    5.0739151  -35.7551364 
H    12.1667181    4.9606127  -34.6657847 
C    13.3291155    4.7043088  -36.4670180 
H    14.1684729    4.2688247  -35.9129328 
H     8.4123686    7.4628778  -28.1717925 
C     9.3718245    7.5068256  -28.7059909 
N     9.6206931    6.7156834  -29.8063284 
C    10.9245709    6.8167463  -30.0541313 
H    11.4793545    6.3205806  -30.8539154 
N    11.5126636    7.6480373  -29.1701165 
H    12.5160672    7.8925197  -29.1928445 
C    10.5511343    8.0933028  -28.2955483 
H    10.7839264    8.8181023  -27.5157941 
O    10.6761024    5.2540241  -25.6219154 
C    10.9465680    4.6059491  -26.6840281 
O    12.0802041    4.3521819  -27.1402821 
C     9.7274297    4.1811162  -27.5138764 
H     8.8505760    4.0714390  -26.8535595 
H     9.5198110    5.0547929  -28.1555043 
C     9.8567797    2.9828882  -28.4427717 
H    10.8437697    3.0101713  -28.9326369 
H     9.8130182    2.0273003  -27.8832129 
C     8.8024116    3.0475339  -29.5786651 
O     9.2896139    3.9337659  -30.5568421 
H     9.9885118    3.0535466  -31.3326693 
C     7.4862345    3.5789560  -29.0010622 
O     7.1555537    4.7420640  -29.4010370 
O     6.8246800    2.9175324  -28.1804321 
C     8.5267941    1.6899934  -30.2566535 
H     8.1702095    0.9315669  -29.5414961 
H     7.7277369    1.8542068  -31.0097944 
C     9.7328040    1.1579613  -31.0082565 
O    10.4322260    2.0816173  -31.6316575 
O     9.9914975   -0.0386743  -31.0395550 
Fe    4.9361103    6.8425912  -34.9799256 
Mo    8.1321766    5.5881465  -31.1703609 
Fe    8.1182964    7.5056722  -33.1014194 
Fe    5.6182787    7.4939379  -37.5513864 
Fe    7.1073237    5.7751688  -36.0381824 
Fe    5.8364152    6.2453071  -32.6035207 
Fe    7.9063030    4.9895825  -33.6930562 
Fe    7.1343913    8.2586305  -35.4148058 
C     6.8009264    6.6050998  -34.3140895 
S     7.9112713    7.4556652  -37.5118050 
S     9.7967116    5.9539354  -32.8334046 
S     4.9743535    5.3612887  -36.7963691 
S     8.5867306    9.4773973  -34.1995183 
S     6.4878421    4.1366477  -32.1438664 
S     4.9961264    8.9921186  -35.8398586 
S     6.8980438    7.6520602  -31.1605873 
S     3.6715907    6.5217342  -33.1089141 
C     8.8011937    3.0421922  -36.6203204 
O     8.4206403    4.4032099  -36.8638888 
C     9.3690509    2.8564965  -35.2225212 
O     8.4981713    3.3462622  -34.3020968 
H    10.3862928    3.3088009  -35.1502598 
H     7.8743385    2.4532373  -36.7048824 
H     9.4873741    2.7302556  -37.4283236 
H     9.4976049    1.7576334  -35.0771212 
H     9.1762758    4.8933507  -37.2360575 
O     4.5639534    5.5621237  -29.3780246 
H     5.4979963    5.2470795  -29.4336303 
H     4.5219484    6.3348511  -29.9678832 
O     1.0887154    8.3941695  -34.2238309 
H     1.9288380    8.0289438  -33.8717431 
H     0.5716744    8.6767262  -33.4223240 
